# Supplementary material for: Recent range expansion in Australian hummock grasses (Triodia) inferred using genotyping-by-sequencing
Source: AoB Plants. 2019 Mar 28;11(2):plz017. doi: 10.1093/aobpla/plz017 (PMC6481909; doi:10.1093/aobpla/plz017)
Supplement: Supplementary Data1 [file plz017_suppl_supplementary_data1.zip]

Archive with 3 entries (2 files):
- alignments/
- alignments/chloridoids.nex
- alignments/all_grasses.nex
