# Supplementary material for: Recent range expansion in Australian hummock grasses (Triodia) inferred using genotyping-by-sequencing
Source: AoB Plants. 2019 Mar 28;11(2):plz017. doi: 10.1093/aobpla/plz017 (PMC6481909; doi:10.1093/aobpla/plz017)
Supplement: Supplementary Data1 [file plz017_suppl_supplementary_data1.zip › alignments/chloridoids.nex]

#Nexus

Begin Data;
	Dimensions Ntax=31 Nchar=101510;
	Format Missing=N Datatype=DNA Gap=-;

Matrix
Aeluropus_lagopoides		ATAGAGCATGTCTACTCTTATTAGTATAACTTGTGTTAGTAGAAGAGGAATCATTGAGAAAGATTTTTCATTTGATTCATGCACAAAAGTTTTCTTTTAGTATAGTTATTTAAAGAATAGATAGAAAAAAAATTTAACAAAAGAGCGGGGAACTAGTGGATAAAAGGGAGTTGGATACGCCCTCTACCATATCTATACAAATAGAATAGTCCATTTATACAGAATGGTAAAGAGGGCTCTTCTACGATCATCAATTCCAGAAAACCATACAAATATGAAAGGGTATTTTATCCTTTTCTTTTTATTTTATTCTTTATTTTTTTTTCAGAACAAGAAAAAAATCAAATGGATGATACATATATCATAAAGAAAGAATATGGAGTGGGCAGTCGGTATGGCAACCCTTCGAGTCGACGAAATTCATAAAATTCTCCGCGAACGTATTGAACAATATAATAGGAAAGTAGGAATTGAGAATATCGGTCGCGTAGTTCAAGTGGGGGATGGGATTGCTCGTATTATAGGTCTTGGTGAAATAATGTCAGGTGAATTAGTCGAATTTGCAGAAGGGACTAGAGGTATTGCTCTGAATTTGGAATCCAAAAATGTTGGGATTGTATTAATGGGCGATGGGTTGATGATACAAGAGGGAAGTTTTGTAAAAGCAACAGGGAGAATTGCTCAGATACCCGTGAGCGAGGCTTACTTGGGTCGTGTTATAAATGCTCTCGCTAAACCTATTGATGGGAGAGGCGAAATTGTCGCTTCGGAATCTCGCTTAATTGAATCTCCTGCTCCGGGTATAATTTCCAGGCGTTCCGTGTATGAACCCCTTCAAACAGGGCTTATTGCTATCGATTCGATGATCCCCATAGGGCGCGGTCAGCGAGAGTTAATTATTGGGGACAGACAGACTGGCAAAACAGCAGTAGCCACAGATACAATTCTTAACCAAAAAGGGCAAGATGTAATATGTGTTTATGTAGCTATCGGTCAAAGAGCATCCTCCGTGGCTCAAGTAGTAACTACTTTCCAAGAAGAGGGGGCCATGGAATACACTATTGTAGTAGCTGAAATGGCGGATTCACCCGCTACATTACAATATCTCGCTCCTTATACGGGAGCAGCCCTGGCTGAGTATTTTATGTACCGCGAACGGCATACTTTAATAATTTATGATGATCTCTCCAAACAGGCACAAGCTTATCGCCAAATGTCCCTTCTATTAAGAAGACCCCCCGGCCGCGAAGCTTATCCAGGGGATGTTTTTTATTTGCATTCACGCCTTTTAGAAAGAGCCGCTAAATTAAATTCTCTTTTAGGCGAAGGGAGTATGACCGCTTTACCAATAGTGGAGACTCAATCTGGAGACGTTTCTGCCTATATTCCTACTAATGTAATCTCCATTACAGATGGACAAATATTCTTATCCGCGGATCTATTCAATGCCGGAATTCGACCTGCTATTAATGTGGGTATTTCTGTTTCCAGAGTAGGATCCGCAGCTCAAATTAAAGCCATGAAACAAGTAGCTGGCAAATCAAAATTGGAACTAGCTCAATTCGCAGAGTTACAAGCCTTTGCACAATTCGCCTCTGCTCTCGATAAAACAAGTCAGAATCAATTGGCAAGGGGTCGACGATTACGGGAATTGCTTAAACAATCCCAATCAAACCCTCTACCAGTGGAAGAGCAGGTAGCTACTATTTATACCGGAACGAGAGGATATCTTGATTCGTTAGAAATTGAACAGGTAAAGAATTTTCTGGATGAGTTACGTAAACACCTAAAAGATACTAAACCTCAATTCCAAGAAATTATATCTTCTAGCAAAACATTCACCGAGCAAGCGGAAATCCTTTTGAAGGAAGCTATTCAGGAACAGCTTGAACGTTTTTCCCTTCAGGAACAAACATAAAATTATCACATAATTATAAAAAAAGGAATTTGTCGAAATTTTTCTTTTTTTCTTGTTGAATAATGCCAAATCAATAAAATATCCAAAAATCAAAAAAAAAGGAAATGAATTAGTTAATTCAATAAAAAAGAAAAGGGTACTAGCACTTGATTTCGTTGCCTAAGTGAATCCCATTCACTCATTTACTCATGGAATGAGTCCGGTGGAAAGTTCAATCAATCTTTTCATAGACATTTTTCCTTTTGGCAAGGATCTTTGTCTCTTCTACTTTCCTGTCTAGGACTTCAATATACAAAATATATACTACTGTGAAGCATAGATTGCTGTCAACAGAGAATTTTCTTAGTATTTAGGTATTTAGATTCAAAATAAGAAAGGGCCTATTAAGAACTTCGAAAATTGTAAAATAAGGATTAGGGATTAGTTTGGGTTGCGCTATATCTATCAAAGAGTATACAATAATGATGGATTTGGTGAATCAAATCTATGGTTTAATAATGAACCATGTTAACTTACCATAACAACAACTCAATTCCTATCGAATTTCTAGGGGGTACGCATTATATATGAATGAAACATATTCATTAACTTAAGCATACTCCCTTTTTGTTTAATGAGTTGATATTAATTGAATATCTTTTTTAAGATTTTTGCAAAATTTACGCTTAGTCCATATCGAGTAGACCCTGTCGTTGTGAGAATTCTTAATTCATGAGTTGTAGGGAGGGACTTTTCTTCAATTTGTTCTCCTCTTCTAAGTTTATAGCTTTCGTGCTAGCTTCATCGATGTTCCCCACCAAATAAAAAGCCTGTTCGGGTAGGCCATCTAATTCTCCGGAAAGGATTAGTTGAAACCCCCTAATTGTTTCTGCAAGACTAACATACTTTCCTGGAGAACCGGTAAAAACTTCTGCCACAAAGAACGGTTGTGATAAGAACCGCTCAATTTTTCGTGCTCTTGCTACAGTTAAACGATCCTCCTCCGATAATTCATCCAACCCAAGAATTGCAATAATGTCCTGAAGTTCCTTATAACGCTGTAAAGTTTCTTTAACTCTTTGCGCAGTTTCATAATGGTCCTTGCCAACGATCCGAGGCTGTAACATAGTTGAGGTTGAATCTAAAGGATCTACTGCGGGATAAATACCCTTGGAAGCTAATCCTCTGGAAAGTACGGTAGTAGCGTCCAAATGTGCAAATGTTGTGGCAGGAGCAGGGTCGGTCAAATCGTCCGCAGGTACATAAACAGCTTGGATCGAAGTTATCGATCCCTTGTTGGTAGAAGCAATTCTTTCTTGTAAAGAACCCATTTCTGTACTAAGGGTAGGTTGATAACCCACTGCAGAGGGCATTCTCCCTAATAAGGCGGATACCTCCGATCCTGCTTGAACAAAACGAAAGATATTATCGATGAATAAAAGCACGTCTTGCTTATTAACATCTCGGAAATATTCTGCCATAGTTAGGGCAGTTAAACCAACTCTCATACGAGCTCCCGGCGGTTCATTCATTTGTCCATAGACTAGAGCTACCTTTGATTCCTCAATATTTTTTTCATTAATTACTCCGGATTCCTTCATTTCCATATAAAGATCATTTCCTTCACGAGTCCGTTCCCCTACTCCGCCAAATACGGATACGCCTCCATGAGCTTTAGCAATGTTATTGATTAATTCCATGATGAGTACTGTTTTACCTACTCCTGCCCCTCCAAATAGTCCGATTTTTCCTCCACGCCGATAAGGAGCTAAAAGATCGACCACCTTAATACCTGTTTCAAAGATAGATAATTTCGTATCTAACTCAATAAAGGCAGGCGCGGATCTATGAATAGGGAATGTTGCACTAGTCTCTACAGGACCCAAATTGTCAATAGGCTCCCCAAGAACGTTAAAAATTCTTCCGAGAGTAGCTCCACCGACCGGAACACTAAGAGGAGCTCCTGTGTCAATCACTTCCATTCCTCTCATCAATCCGTCTGTAGCACTCATAGCTACAGCTCTAACTCGATTATTTCCTAATAATTGTTGTACCTCACAAGTCACATTAATTTGCTTATCGGCAGTGTCCCGACTCTTGACTATCAAAGCGTTATAAATATAAGGCAACTTGCCCGGGGGAAAAGTAATATCCAGCACGGGTCCAATAATTTGATCAATACGCCCTGCATTTTTTTCTTCAATTGTGGAAACCCCGGGACGCGAAGTAGTAGAATTGGTTCTCATTCAATTGGATGGGGGAATCCAATTGATAGCCTCGACTCGTATCCTAGCCCGTTTGAGAGCTAGTTTTGCTTCAACCAATTCTTTCGTACCCTCAGCTCTACTCAAGTTAGCTTCGGCTATTTCAAGTGCCTGTTGAGCTTCTTCTGGATCAATGTCACTACCCAGTTCTGCATCATTTCCTAAAATGATGATCTCATTATTAACTATTCTCGCAAAACCACTCCACAGAACCGCCGTTAACCATTGATCGTTGGGGAGGCGTATTCTCAAAGGACCCATATCTACAGCTGTGTTAATGGGGGCGTGGTTTGGTAATACACCAATTTGGCCGCTATTAGTAGATAAAATGATTTCTTTCACTTCACAATCCCAAATAATTCGTTTAGGAGTCAGTACATAAAGATTTAATTTCATTAAATTTACTTGAACTTCTACTTTCGTTTAGAATTTAGGCATTATTTTTCCCCTTGCTTCCAAAAAAAGATTCAAGAATGAAAAATGTAACCCATTCTTTTGTTTTTTTAGCTCACTGGCCATTCGCTGGGAGTTTCGGGCTTAATACCGATATTTTAGCAACAAATCTAATAAATCTAACTGTAGTGGTTGGCGTATTGATTTTTTTTGGAAAGGGAGTGTGTGCGAGTTGTNTATTAAAAGATTTATTAGATAATCGAAAACAGAGGATCTTAAGTACTATTCGCAATTCGGAAGAATTGCGTAGAGGGACCCTTGAACAACTCGAAAAAGCTCGGCTTCGATTACAGAAAGTCGAACTAGAAGCAGATGAGTATCGGATGAATGGATACTCTGAGATAGAACGAGAAAAAGCAAATTTGATTAATGCTACTTCTATGAGTTTGGAACAATTAGAAAAGTCTAAAAATGAAACCCTTTATTTTGAAAAACAAAGAGCGATGAATCAGGTCCGACAACGGGTTTTCCGACAAGCCGTACAAGGAGCTCTAGGAACTCTGAATAGTTGTTTGAATACCGAGTTACATTTCCGTACGATTCGTGCTAATATTGGCATTCTAGGGGCCATAGAATGGAAGAGATAATTTCAAGAATAGATTGGATCTATCCGGCTGCACTTTAGAATATTTTTTAGTATTTTATAAAAAGGTGCACGATCTCCACGAATTACTTCTGAATAACTTCAGAAATCATATGGAAGAACCATAGCATTTCGCGACTCATTGGTAAATTTACTTTGATTCTCTATAGACCAATAATGTGAGACCATTAACACGGTTAAAGCTAAACTGCTTGAAGTCCAGGCAAAAAGGGGTACTCTTTCTACAACTATATTAGTATTAGTATCCAAATGCTTTAAACGGGAAATAGCTAGTGTAGAATTTATCTGATATAGAACACTCATATCGATAAAATGGTTTGAACTATTTACTAGAGGGGCACCCTGCCCTTTTCCAATGCCGAATCGACGACCTGTGTATAAAAAAAAGAGAAATTTTTTGGATTTAAGGAAAGAAAAATAATTCTAGCAATTTTCATTTTCCATTTATTTACTTCGTTTTTCTTAATGAAATTGTTAACTAACAGAGCAAAACAAATAAAGAAACAACTTTGCTGACATGATAGATTTTTATCTAGTCGGAAGAGTCCTCTTAATATTTATCTAGTCTTATATACGTTTCGGTATATTGAAATACAAAGAGAAAAGAGGATAGGCTCATTACAGAAAAAAAAGATATGGAAATAACCATAATACATAGAAAAAAAGAAAAAAAGGAGCGTGAGAGCCAAATGAATCGAAAGATTCATGTTTGGTTCGGGAAGAGATCATAAAAGTTGTAAACTTAATAGCAAGATAATCTACTTTCATCCTAAAAAAGAAAATAAGTCCTTTAGATTAGATACTTTTTTTTTAGTAAATTGGTATTTGCTTCTGTAATTCCAAGTATATCAATACTTTATTATTCCAGGAATTTCTTTTTATCGGGACATATAATACCCCGGGAAGGGTTGATTTGAGCATGATCAATTTAGAAGATATGCTTGCCCTCTTCCTTCCCATCCTTAGTTTAGGATAGTGGAAAGTCTTTTTCCTTTTATTTTAGGAATTTTGGGAACATTTTAACAAAGGAGATCTTTCACAGGTCAAACGAGACCTAAGACGTAATCTAAAAGAAATTATTAGATTGAATCTATTTGCATTAAAAAAATTGCATTAAAAAAACCGATAAAAAGGGCGAGCGAAGTAAGTGATCGAAAAACTTTCTTCTTTGTTCGTCCTATCTATAAGAGGAGAGCATATGAATCCACTAATTGCTGCTGCTTCCGTTATTGCTGCTGGATTGGCTGTAGGGCTTGCTTCTATTGGGCCTGGAGTTGGTCAAGGTACTGCTGCAGGACAAGCTGTAGAGGGTATTGCGAGACAGCCAGAAGCAGAAGGGAAAATACGAGGTACTTTATTGCTTAGTCTAGCTTTTATGGAAGCTTTAACAATTTATGGACTGGTTGTGGCACTAGCGCTTTTATTTGCGAACCCTTTTGTTTAAATTGACTAATTTTCAAAATAGTCTTTTTTTTAGCTTAGCCCAATTCATGCATGGTTGCAGATAATCCTCTAATGAAAAGCATATGGATTTACACAAACCTCTAATGATTAGAAATTAAAAAGAGATCTCGAAGTAGTTCGGACGATTTAGATTATCTAGTTACTTCTACCCAATAGAGCTTAGAAGTTAAAAGTAATAATTTCTTGGTTGATTGTATCCTTAACCA-TTTTTTTTGACACGAGGAACTCACCATGAATATTACACCATGTTCC------ACACTCAAGGGGTTGTATGATATATCAGGCGTAGAAGTAGGCCAACACTTCTATTGGCAAATAGGAGGTTTCCAAATTCATGCCCAAGTACTCATCACTTCTTGGGTCGTAATTACTATCTTGCTGGGTTCAGTTATCATAGCTGTTCGGAATCCACAAACCATCCCAACCGACGGTCAGAATTTCTTCGAATATGTCCTTGAGTTTATTCGAGATTTGAGCAAAACTCAGATTGGAGAAGAATATGGTCCCTGGGTTCCCTTTATTGGAACTATGTTCCTTTTTATTTTTGTTTCGAATTGGTCGGGTGCTCTTTTACCTTGGAAAATTATAGAGTTACCCCATGGGGAATTAGCTGCGCCCACGAATGATATAAATACTACTGTTGCTTTAGCTTTACTCACATCAGCGGCATATTTTTATGCGGGTCTTAGCAAAAAAGGATTGAGTTATTTCGAGAAATATATTAAACCAACCCCAATCCTTTTACCAATTAACATCCTAGAAGATTTCACAAAACCATTATCGCTTAGTTTTCGACTTTTTGGAAATATATTGGCGGATGAATTAGTCGTTGTTGTTCTTGTTTCTTTAGTCCCCTTAGTAGTCCCTATACCGGTCATGTTTCTTGGATTATTTACAAGCGGTATTCAAGCTCTTATTTTTGCAACGTTAGCCGCAGCCTATATAGGTGAATCCATGGAAGGTCATCATTGATTACATAACATAAAACATTCATAAAATGAAGGTTTTTTCAGATTTGAGAACCCCTTGAACATTCAAAGGGTTCTCAAAAATTCGAAATAGATCTAATTAAACTTTTTTACTTTTTCCGAATTTTTTGGTTTTTCCATATGAAATATAGAGCGTACTAGTTAAAAAAAGAAAATATGCTATTTGCAACTTTAGAACATATACTAACTCATATCTCTTTCTCGACTATTTCAATTGTGATTACGATTCATTTGATAACCTTATTAGTTCGTGAACTTAGGGGATTACGTGATTCGTCAGAAAAAGGAATGATAGCTACTTTTTTCTCTATAACAGGATTCTTAGTTTCTCGTTGGGTTTCTTCGGGACATTTTCCATTAAGTAATTTATATGAGTCATTGATCTTCCTTTCATGGGCTCTGTATATTCTTCATACTATTCCTAAGATACAGAACTCTAAAAATGATTTAAGCGCAATAACTACGCCAAGTACTATTTTAACGCAAGGATTTGCCACATCAGGTCTTTTAACTGAAATGCATCAATCTACAATACTAGTACCTGCTCTCCAATCTCAGTGGTTAATGATGCATGTCAGTATGATGTTACTAAGCTATGCAACTCTTTTGTGCGGATCCTTATTATCCGCTGCTCTTCTAATCATTAGATTTCGAAAGAATTTTGATTTCTTTTCTAAAAAGAAAAAAAAAAATTACTTAAAACATTTTTATTTANTAAAATTGAATATTTCTATGCAAAAAGAAGTGCCTTAAAAAACACCTCTTTTTCTTCATTTCCAAATTATTACAAATATCAATTAACTGAGCGTTTGGATTCTTGGAGTTATCGTGTTATTAGTCTAGGGTTTACCCTTTTAACCATAGGTATTCTTTGTGGAGCAGTATGGGCTAATGAGGCGTGGGGATCCTATTGGAATTGGGATCCTAAGGAAACTTGGGCATTTATTACCTGGACCATATTTGCAATTTATTTACATAGTAGAACAAATCCAAATTGGAAGGGTACGAATTCTGCATTTGTAGCTTCGATAGGATTTCTTATAATTTGGATCTGCTATTTTGGTATCAATCTTTTAGGAATAGGTTTACATAGTTATGGTTCATTTACATTACCATCTAAATAATTTCCTAATATTAATAAAATTAGCATTTTTCTTCCTTTAGAAAGGCCTTTTTCTTTTTAGCAAAATTCTTTCTATTTCTACCTGCTCAAGATATTCATCATTCCAGTACAACTGTTACAGTAGAATGACAACAGACTCGTGTATAGGGAACTAGATTAACTTAGCTACCTATCTAATTTATTGTAGAAATTCCGGGATCCGCGATTGGACATGAAAAAAAAGAAAGCATTGCCTTCTTTCCTATATCTTGTATTTATCGTACTTTTGCCCTGGGGAGTCTCTTTCTCTTTTAACAAATGTCTGGAACTTTGGATTAAGAATTGGTGGAATACCAGGCAACCTGAAACTCTCTTAACGGATATTCAAGAGAAAAGGATTCTAGAAGGATTCATAGAATTAGAAGAGCTTTCTCTCTTGGACGAAATGATAAAAGAGAAACCGAAGACACATGTACAAAAACCTCCTATAGGAATACACAAGGAAATAATACAATTAGCCAAAATAGATAATGAGGACCATCTCCATATCATTTTGAATTTATCAACAAATATAATCTGTTTGGCTATTCTAAGTGGTTCTTTTTTTCTAGGTAAAGAGGAACTTGTCATTTTGAATTCTTGGATTCAGGAATTCTTTTATAACTTAAATGACTCAATAAAAGCTTTTTTTATTCTTTTAGTTACGGATTTTTTTGTTGGATTTCACTCCACCCGCGGTTGGGAACTACTAATTCGTTGGGTCTACAACGATCTTGGATGGGCTCCTAACGAGCTAATTTTCACTATTTTTGTTTGCAGTTTTCCTGTGATTCTAGACACGTGTTTGAAATTTTGGGTCTTTTTTTGTTTAAACCGTCTATCTCCTTCGCTTGTAGTCATTTATCATTCAATTAGTGAAGCATAAATTAGATTAATATTATTAGATTTAAGTAAGAAAACTACACTTTAATATGGAAACTTAAGAATGGAAGAGAAAGAAAGAATCCGCAGTTTATTATCTTCATTTTTTTCTTATTCTATAAGAATACTATAGATTCTATTAATACATAGATTGAAAAATTATACATATAAGGAAGGTAAGACAGATTGAATAAAGAAAAAGGAATCTGTGATTCGAATGATAAACAAAGAGGGATTAGTGATCTATTCTTCGTTTTTCGAAATAGTCCAAGCTACCCATTGCATATTGGCACTTATCGAGTATAGAATAGATCTGCTTCTCTTTCTTCTTACAAACAGAATTGGCTTCTTATTTTTAATGGAATGAAATAAATATTCACGCTTTCTGACACAGAATCCCCTAGAAGGGTTAGGTACATAGGATATGGATAGTCTTTTCCAATGCGATAAAATAAAACGACATCGTGTCTATTTTTCTTTGCTAAAGGGGTATTTCCCTACCAATCCTTAAACATTTCTGGAAACCATACTGGATCAGTATCGCAGTGCTCGTCAATCATTTCATCCCCTACAATATCGACAAGTCCATAAGCTTTGGCTTCATCTGCTGACATAAAAACATCTCTTTCCATGTCTTCGGATACAACCCAAAAAGGCTTGCCTGTTCTTAGTGCATAAACCCTTGTGATCATTTCGCGAACTTTGTGTAACTCTTCCACTTCTAGTAAAAATTCTGGTGTCCTTGCCCGATAATAAGCACTAGCCGGTTGGTGAAGCATAATTCTAGCGTGAGGGAATGCTATACGTTTAGTGGGTTCTCCTCCAAGCAGAATGAAGGAGGCCATGGACGCGGCTATTCCGAGGCATATTGTATATATATCTGGTGTCACCGTTTGCATCGTATCAAAAATCGCCATTCCTGAGATTAACCACCCGCCGGGAGAGTTTATAAACAAAAAAATATCGCTAATTCCATCTTCTATACTGAGATATACCATGAGACCTGTAATATGATTCGTGATCTCGCAACGAATCTCTTGACCTAAAAAAAGTGTCCTTTCTCGATACATAACATTGTATAAGTCAACCCAAGTCGCTTCTTCATCTCCGGGAATCCGGTAAGGTACTTTTGGAACACCAATGGGCATATTTTTTCTCCTATTTTAAAATAGGAAGTTCGAGATAGAATTCGGATACTATAGGCGGGGCCACTAATCCTTTGAATCTTTGGTATCCTTCAAATCTTCAGTATCCTTCGAGTCTTCGGTACGCTTCGAATCCTTATGGGGAAGTCTATAAATTATACGCCCCTTGCTTGAATCATAACGACTTACTTCAATTTTTACCCTATCCCCCATCAGTATTCGTATAGAACTGGACCGGATTTTTCCTGAAATATAGCCCAGGATGATGGTGTCATTCTCTAAGCGAACTCGGAACATTCCGTTGGGTAGGGCTTCCGTAACTAAACCTTCGAAAGTAACTTTTGCTTCTCTCGGGTTTTTTTTTTCTCTCCTATTTTTTTTTTCTGTCATTTAATTAAGAGTAAGAGGATTCACTAGGTCATCAATACGGATAATATCCAAATACCAAATACGGTCATTGTGTGATCCATAGAAAGAAAAGTGAGTTGTTTTGGCGAACATCAAAGAAAAAGCTTGCTCTTCTTCCGTAAAAAATTCTTCTAAAAATACCGAACCTAATCGTTGCATAAAAGTTCGTACCGTACTTTTATGTTTACGAGCTAAAGTTCTAGCACATGAAAGTCGAAGTATATATTTTAGTCGATACAAAGTCCGTTTTTTCGAAGATCCACTATGATAATGAAAAAGATTTCTACATATCCGACCAAAGCGATCAAGAATATCCCAATCTGATAAATCAGTCCAAATGGGTTTACTAATAGGATGCCCCGATCCAGTACAGAATTGAGCTTTTGATAAGGATCCAATGAGGGGAGTAGCAGGGGCTGTGGTATCGAATTTTTTCATTCGAATATCTATTAGAAAAAAATTCTCCAGCATTTGATTTCTTACTAAGAAAGTATTTATTGGTACACTTGAACGGTACCCCAGAAAATCGAAGCAAGAGTTTGTTAATTGGTTTAAACGAATCCTTTGGGGTTGAGTCCAAAAAGAGAAAAAATATTGCGAGAAATTCACAAGATAAGATTTCCATTTCTTTTTCAAAAGAAGAGTTCCTTTTGATGCAAGAATTACCTTTCCTTGATATCGAACATAATGCATAAGAGGATCCATAAAAAACCATATGGTTTTCCGAAAAAAACCTGGGTACATTACCCCAAAATGTTGCATCTTACTAGAAAAGTGGATTCGTTCCAGAAAGGTTCCAGAAGATGTTAATCGTAAGCAAGAAGATTGTTTACGAAGAAACAACAAGAAAAATTCATATTCTGATACATAAGAATTATATAGGAATCGAGATAGTCTTTTATTTTCTTTTGAAAATAGAAAAATAGATTTCATTGAAGTAATAAGACTATTCCAATTCGAATAATAGTTGAGAAAGAATCGCAATAAATGCAAAGATGGAACATCTTGGATCCGGTATTCAAGGAGTTGAACTAAGATTTCAAAATGGATAGGATAGGGTATTTCTATATGTGATAGATAATGTAAATGCAAAAATTTGTCTTCTAAAAAGGGAAATATGGAATGAATAGATCGTAAATTTTGAAACTTTGGTATTTCTTTTTCTTCCGGATAAGATAGTTGTCCTAGCGAAAATGGGATTTCTACAACGATTGCAAACCCCTCAGATAGAATCTGAGAATAAAATTCCGAAAAAAAATGATTGCTGTGATCCAACAATCGATCTTGGTTAGGATGATTAACCGAATTAATCCAAAAATTCTGCTGATACATTCGAATAATTAAACGTTTCACAAGTAGTGAACTAAATTTCTTGTTATTACAACCAAAAATTTCCACAGGTTCGGAACCATTTAATACATAATCATGGGCAAATGCATAAATATATTCCTGAAAGAGAAGTGGGTAAACAAAGTATTGTTGACGAGATTTCTGTTTTTCTGAATACCCTTCGAATTTTGCCATTTATAGTGAAACTAGTTGGGAAGAAGTTGTTAATAAGAGATTGCCCAGAGAAATAGGTAAAAGAAATTTCCATCCAAGATTTAATAANTGATCCATTCTCATCCGGGGTAAAGTCCATCTTATTGTGATAGAAATGAAGAGAAATAAAAAAGCTTTAGTTAATGTAATAAGGATACCCATTATCATTTCAAAAATTCCCACAATTTTATTCATTTGGAAAAATCCAAAAAAGGATATATAGGGAATAGAAAAATTCCACCCGCCTAAGTAGAGAACAGTTACAAATAAAGAGGAAACTAATAAATTTAGNTAAGAAGCAAGATAAAATAAACCATATTTAATACCGGAATATTCGGTTTGATAACCCGCTACTAATTCTTCCTCTGCTTCTGGTAAATCAAAGGGTAATCTTTCACATTCTGCCAAAGAAGAAATTAGAAAAACTAGAAAACCTATAGGCTGACGCCAAAGATTCCATCCAAAAAAACCATATTTTGACTGTGCTTCAACTATATCAACNGTACTTGAACTGTTAGATAGTAGAGATATTGCTAGCACACAAAAAGTTAATGGTATTTCATAACTAATAGATTGAGCAGCTGCTCGTAGACCACCTGAAAAAGAATATTTATTATTTGAGCTATATCCTGCCATAAGAAGACCAATAGGAGCAACACTTGAAATGGCAATCCATAAAAAAACACCAATACTAAGATCAGCTAAAACAAAATGATATCCAAAAGGGATAACTAAAAAACTTAATAAAACGGATATGACTGCTATAGAGGGTCCAATGCTAAATAAAGGAATTTCTCCTCGGGATGGGAGGATATCCTCTTTAAAAATCAGCTTAGTTCCATCTGCTATAGCTTGAAGCAGTCCTAGGGGGCCGGCATATTCAGGACCAATACGTTGTTGTATCGATGCGGATATTTCTCTTTCTAACCACACAATTACAAGTACTTCTATTGTGATTCCCAGTAGGAGAGTCAAAATAGGTAGAATCCATATCAGTCCATAGACTTCTTTTAATAATTCCGATTTCGAAAAAGAATTGATAGTTTCTACCTCTACCCTATCTATTATCATATCATAGTCGATGATAACATCACAGTTCCCACCGCTATTCCAAAACCGTACATGAAACCTTAGCTTCATACGGCTCCTCTATGATCAGAAAAAAGGATTATTTCTTTTCGATCTTATGCCCCATAGAATTAGGTAAGATAAAATTGATTGGAAAGTCCTAAATTAGACCAAAGCAATTCCGTCTGCTAAAATAATAAAAAGCGCTTCCGAATTGATCTTATCCTTTATATAATAAAATGACAGTTTTTTCTCGTTCAGTAATAACTTAATATTGGAATAAAACACTCGTTATAGCAATTAATAAATGAAAAGAATTGGATATTAGTGACGAATTCTGTATGAATATAGATAAAAGAAAGAATTTTTTTGTATTGCATTCCATATCTTTTGTCCTATTCTTCTTTCCCGGGGAAAGGGATACTTAAAAAGAAAAAAAAATAAAGGGTTAATTCGTTCTTGATAGCTATTTCCTTAACAAGTGAATGGGAATATACTCTGGATCGGAATCCGAAGAAAGTACTACTTGATCATTTCCACCAATTTCAAGTCCTTATTATGATTCCTTTTATGAGGAAAAATGTCTAATGATTTAGATTCTCTCATTACTAATCCTTTATGTACTTTAGTGTTCCTAATCCCCCACTAACTTTTTATGGATTTTTTTATGGTTATAAGTTCTAGTAATAACTAAAAATATTCTAGTAATGGAATTCCATATCGCGAATCCTTTATTCTTGCCCGCTTCAAGATATGATGACTAATCAAAAATCTCAATCTTGGGGTAAAGAGTTTACTATGTTTACTTCAACTTTTCTTGTACATAGGAAATGAGATTTTATTTTTACTACAAATTAATAAGCTGTTTTGTTTCACTCATATAGCTATCGAGTTTAACTTACCCACCTGAATACAGAATAAGAAAAGGAAGATAAGTATTCAATGGATTTTAGAGGAAAAGCTCCTTTTTTAACGAATCACACGAATTAGTAACTGCATCCAATCTCCGAAA-----CGATTATTTCGATGGGATATTTACGGAATCACCATGAATAGGATCAAACCTTATTCCATGCTATTTCCATAAGATTCCTCTTTCTTATTCTTAAGCAAGCCCCCGAGAGGGCTTAGTTGATCATGATTTCTGTTTTCTCTTTCTTTTCCTTTTTGTTTGTTTCGAAAAAGATATCGTCCGATTCTCCTTCTATTGATTCTTTTCCGATCGAGATGTATGGATCCATGTGTCTACATACCTAGATTCTGTTCATGGACTAAAAAAGGGTATCCTGAGCAATTGCAAGAATGGGGTTCATTGATATTCCTGGTATAGTAGATGCTATCACACATACAGTCATACTCAATTCGATGGAATTGTTTGATCTTAAAGGGGATCTTCTATAATTTCGCACATAAGGGGTTATTTCTTGGTTTCGTCCAGTCATTAATAACTTGATTATTTTTAGATAATAGTAGATAGAAAGAACGCTCGTAAGGAGTCCTATTGAAACCAAGAAATATAGGCCTGCTTGCCATCCACACCAGAATAGATAGAGTTTTCCGAAGAAACCTGCTAGTGGAGGAAGGCCTCCTAGGGATAAGAGACATAGGGCTAAAGAGAGAGCCAAAAAAGGATCTTTCGTGTATAATCCTGCATAATCTCGAATGTTATCAGTTCCGGTACGTAGACCAAATAATACAATGCAAGCAAAAGTTCCTAGATTCATGGAGATATAGAACAGCATATAAGTTATCATGCTTGCATATCCATCATTTGAGTCTCCAACAATTATTCCAATAATTACATATCCGATTTGCCCTATGGACGAATATGCAAGCATACGTTTCATGCTTGTTTGAGTAATAGCAAGGAGATTCCCCAATATCATGCTAAGAATAGCTAGGATTTCCAGAAGAAGATGCCATTCGTTTGATGAGAAATAAAAAGGAATATCGAGAATTCGCGTGGCTGAAGCTGAAGCAGCTACTTTCGAAGTAACAGAAAGAAAAGCAACGACTGGAGTGGGGGAGTCCTTCGTAGACGTCAGGAGTCCATTGATGAAAAGGGGCTGGGGAAAGCTTGAACCCAAGTCCTACAGTGATGAATATAAGCGCAATTGAAATTCCTGGGGAGTTATACATTTGTGTATTGATAAGACCATTCACAATTTCTTGAAGCTCGATCTCCCCCCCAGATGAACCATATAGCCAAGAGAAACCATGAACCAGAATAGAAGAGCTTGCCCCACCCATGAGTAAATATTTCATAGTAGCCTCATTAGACCGTAGATCTCTCTTGGTATATCCAGACAATAGGTAGGAACATAAACTGAAACATTCTGGAGCTACAAAGATAGTTATTAAATCGTTAGCACCACATAAAAACATTCCCCCTAGAGTAGCTGTTAATACGAATAACAGAAACTCTGTTATAGCCATTTCTGTACATTCAATGTACTCTACGGATAGAGGAATACATAAAGTTGAACATAATAAAATAAGAAATTGAAAGATTTCGTTGAAATTGTTCGTTTGGAAATTTCCCGAAAAGCTAATTATAGGTTCTTCTCTCCATCGGAACAATAGGGCCGTTATGCTTATTACTAAACTTGTTGAAGAGATGAAATAGAACCAAGGTCTATCTTTTTGATCAGAGGTTAAATCGATCATCAGAAGAAGAATTAGGCCAAAAATTAGGATACATTCTGGGAAAATGAAACTTCCATTGAAGAGAAGCAAATGAAACGCTTTCATAAAAATTCTCGTAGAATCGAGAATGAAGTTTTCATTCTGTACATGCCAGATCATTCAGAGTCGAAAAGAGGATTCCTCGCTTCTTTCTCTCATGCAAAACCGTGCATGAGACTTTCATCTCGCACGGCTCCTAAGTGATAAAAGAAAGAAGAACTCGTCTTCTTTCTTTTTTGATTACCTTCCTCGCGTATGTATAAGACCGAATCCATTCTTTTTCGAAATGGATTTCGAAAAAGAACTACTAATCCTTAACTTTTCGAGGAATCCTTCATCAGTGGTTGTGAATGACTGACTTTTTCAATCCTTTCGACCTTGGTTCCGTAGGAGCAAGTCAGAAAGGTTGAGAAATAGAACCATCTGATTTGATTCGTTCCCAATAGCCATGAGATGATCATCTTAGGGTGATCCTTTTGTCAACGGATGCTCCTATTACACTCGTAGTCTCTGAAGGATGAGAACCCACTATGTAGCATCTACATCGATAATTCAAGCATTGTATACGTCATTAGTCCGATTCTTTGTAGGAACTACCCGTAATAACGAGCTTGCAAAATGGATCTGTTTATCATAAAGAGATTCGTTGTTCCTGACCCTGCTTCACCTTAATTGTTATTTGAACAAAAAGATCACAATAAACTTTTGGGAAAAGTTCTGTCTTGGTCGGAGTGGGGATAGCATTTCTCTTCTGCATGTCTATGGAGTTTTGCAAAACCCAAACACCTCAGAGATAGATATAGAGGTAGGAATTTGTCGAACGAACCACACAAATGTACTCCCATTAATGTGGAATAGGCAGAACTGAATTAGTCAATTCAGTTGGCATTGTCAATTTATCCAGAACTTCTCTCTTTTCCTCGGTGAAACAAGAATCTCTTTTGCTCAAACCAAAGAGCGCTTACTTTAGCTTTTTTTCTTTTGTGCCATGTCTTCCTTAAGGATTCATCCAATGGAAGCCCCACTATCTTTCTTTTTGATTTCCATTCTATTTAGATATGGTATAGACCTAATTCTTATACAAAGAAAACTCTTTTGCTTCACTTTGTCTCGTTTTCTCTAGAATCTCTAGAAAAAAGAATTGCTCTATCCTTTATTTAAGGACAATTAAATTAGATTAGAACCTAATTAAAATAGGATTACGCAGGAGGAATAATACTAAAAAAGAACTATTTAATTATGAAACAGAATATCCTGTTTTTTTTTCTCTTTCTATTTAAGATTTATTTAGATAATGTATATTTTTACATAATTATAGTAATATACTTCAACAAAATAGAATTCGCAAAATGGAGAAAACTGTTGCAGTCATTATGGAAAGTCAGGGCATATCCTATTTGAAGAAGGATGGAATTCAAATCAGATAAGGGATCTTTGCTTCTATTGATTTGATCGAAATTCTTTTTTCTTTTCCTGTGTCTATGATTTTCAATAAATCAGCCATGGTAATGCTTTTATCTCTATTCTAGGTCGCAAGCGACCGTCGAGTCTATAAACAAGAAAAACATATATATTATGTCAGAGATATCTTAACATATAGAGAATTTCTTGTCAAGATGAATATTCTGTAATGCCATAGGATATCCCCTTGATCTATTTACTACAATAATGGAGCGGTATTGCTTATAAAAAGGATTCGATCTATAATCGATCGAAGTAATGCGGCTTCTTTTGTGATGATAAATTGGTAGGTAGAAAAATTACTAGATAGCATTGGACTTACTTCGCTATCTAATAACTTTTTCTACCCTTCTTTCCTTTTCTTTGTATCAACGAAACCTTTGGATTGTCTGCATAAACTAAACCAACAACTAGGATAAGCACGAAAATGAAAGCTTCGATAAAAACGGATACACCCAATACGTCAAAACTCATTGCCCAAGGGTAGAGAAAGACCGTTTCCACATCAAAAACAACAAAAACTAGCGCAAACATGTAATAGCGTATTCGGAATTGTAACCAAGCACCCCCCATGGGTTCTATACCCGATTCATAACTAGAAAGCTTCTCTGGTCCTTCATTAATCGGGGCTAAAAGCCCTGAAATCCAAAATACCAAAATAGGAATAAGGCTTGCTATTATTAGAAATGTCCAAAAAATATCATATTCGTGAAGCAGGAACATGATAAAGTAATAAAGACAAGATACGTTTTGACCAGAAAAGCCCATGCTCGATTATTTTGAGCACAGGCTTCTTCGGTAAAGAGGAATCAGACGATTCAAGTGGAGTTTTTTGTAACGTACTATTTAGGATAATAATTGGATAAGAGAGCCTCTACCCTGTCAACGGATAGCGAGAGAACAAAATCTGGATAAATACCAATTCCTATTACTGGTAAAAAGATACAGATTAAAAGAAAGAGTTCTCGTGGTCCAGAATCCACAAAATTTGCGTTTGGAACATGAAATAACTTGTATCCATAGAACATCTGGCGTAACATAGATAATAAATAAATAGGAGTTAATATCATTCCAATTGCCATTACAAAAGTAATTAGCATTTTGGGCATTAACATAAATTTTGGACTAGTAATTAGTCCAAAAAATACTACTAATTCTGCAACAAAACCGCTCATTCCTGGTAAGGCAAGAGAAGCCATTGAAAAGCTACTAAACATAGTAAACATTTTTGGCATTGGTATAGATATCCCTCCTAGTTCTTCGAGATAAACAAGACGCATTCTATCACAAGCCGTTCCTGCTAAGAAAAATAGTGTAGCACCGATAAATCCATGGGATAATATTTGTAAAATAGCTCCATTTAGTCCAATGTTGGTTATGGAACCAATTCCTATAATTATGAAACCCATGTGAGATACGGAGGAGTAGGCTATTCTTTTTTTGAAATTTCGTTGACCAAGAGAAGTTGAAGCTGCATAGATTATTTGCACCGCTCCTATTATTACCAACCAGGGGGAAAATAGATAATGAGCATGAGGTAACAATTCCATATTGATCCGAATCAATCCGTATGCTCCCATCTTTAATAAGATTCCTGCTAAAAGCATACATGTACTGTAATGTGCTTCCCCGTGGGTATCTGGTAACCACGTATGTAGAGGTATAATCGGCAATTTTACAGCATAAGCAATAAGGAAGCCAAAATAAAGTAGTATTTCCAATGTTGCAGGGTATGATTGATTAATCAATCGTTCCAAGTCTAATGTTGGTTCGTTGGAACCATATAAGCCCATACCCAGAACTCCGATTAAGAAAAAAATGGAACCGCCTGCAGTATACAAAATAAACTTGGTAGCTGAATATAGACGCCTTTTCCCCCCCCACATGGATAAAAGTAAGTAAACAGGAATTAATTCTAACTCCCACATGATAAAAAAAAGTAAAAGGTCTCGTGAAGAAAATAATCCTATTTGACCGCTATACATTGCTAGCATTAGAAAATAGAATAATCGCGAATTCCGGGTAATTGGCCAAGCCGCTAAAGTAGCTAAAGTAGTGATAAATCCTGTCAATAAAATAGATCCTAATGAAAGTCCATCGATTCCCAATCTCCAGTGGAAATCAAAAACATCTATCCATTTAGAATCCTCCCCTAATTGGATTAAGGGGTCCTCTAATTGGAAATGATAACAGAATGCATAAGTCATTAGAAGGAATTCTAATAAACAAATAGATATAGTATACCACCTAACGATTTTGTTTCCTTTATGAGGTAAAAAGAAAACGAATGAACCTGCAAATATCGGTAAAACAACAAGTATTGTTAACCAAGGAAAATAACTCATTAACTAACTCCTTATCAATCTCGATTCATTTCAATATGAGAGAATTGAACCGATTCAATTAATTAGAATACAACGCAACAAAAGAGAAAAGAAAGTATTTGTTGTGTTGACAGTAGATGGATTTTACTAAATCAAAATTGTTATTCTTTAGTTATTTTTTAGATTTGAAATTCTAAGAATTTACTAATTATTCAAAAAATTCGATTGATTAATACGAGTTGATTTCCTGTTACGATGGATGGAAGAAAGAATGGATAATCCAATAGCTGCTTCAGCCGCCGCAAGGGCTATAACAAAAATTGCGAAAATGTCTCCTTTTAATTGGCGACTATCAAATAGAGCAGAAAATGTTACGAGATTTAGATTAATTGAATTCAGTATAAGTTCAAGACATATTAGAGCTCTAACCATGTTTCGGCTTGTAATCAATCCATAGATACCAATCGAAAATAAATAGACACTCAAAAAAAGTACATGCTCAAACATCATAAGAAAAGAAATAGCAATTTTTAGTTGAAATTTATAGTTCTTTTTCTATAAAATTGTTTCCGATTCACCAAACCTATTCTTATTTCTTTCTGAAGGAATTAAAAACAAAATAAGAATAAGAAAAAATACTAGAATTCGATTTTTTCAAAATTCGTTATTTAGTTATTAGAAAAAAGATATTTATACAAAAAAAGATTGAATCAGTTTACTTTCTATTCTTTTTTCTGTTAATAGCTCTCTTATTTCATTGAATTTCAACTATATTTGAATTTTACCTTCGTTTTATCTCCCCATATTATTGAGGGCTTATCCCCATACCTTAGTATATTGGAGTATATTTAATATATAAATTGTTTAAATAGAAAACCTTTGTATATAATATATCTTTATATATATTGTATATTATTAAAAGTCTAAAATATATAGAAAAATACGCAAAAACTCTTGTCTTATCCACGTTAGACAAAATGAAGTAAAAAAATTCAAATTTCATTATCTTTCAGTATCTAAGTATAAATACTAAGAAAAAACAGAAAGAAGGATTGATTTGCGGCAATAGATGTCTTTCACATACAACTGAAAAAACTAATTCCCTTTTTGATTAAGGAAAAAAGAATAAGAACAAGGATACATAACATAAAAAAAAGAATAGATAAGACGATATTCGCCCTCCCCCCACATATTTAATTTCTTCTCCTATACAAAAACCAGCAAGACCTACTCCATTGATAATTCCATCAATAACACCTTTATCAAAAAAATGGGTTAGTTCGGAAAATCTTCTTATACCCAGGATAAAGAACCTAGTATAGAAAACATCTATATAACCGCGATTATATGACCAGCTGTATACCTTTTTTTTTACTTGATCCAAAAAGTTCTTTTTGGGATTCCCTTTTACAAGGGAATTTTTAAAATTCAAATTCTGAAAAAAAGAATAAGCGGATCCATAGCATATATATGCGATGAATAAACCAAAAATAGCTAAACTTACAGAAGAAATTGCATTAGTGAGAAATTCATATGAATTTATGGAAGAACTTTCCTGGAAAAAGCTTATTGAAGGGGTTAGCCACTTTGATAATATGGTTAATTCCGATGTTCCATTATCCATTACTCCATTATCAAAATGGATTCCTATGGATCCAATGAACAAAGTAAAAAGCAGTAATATAAGAAGAGGAAATAGCATAGTATTTCCAGTTTCGCGAGGATAGACAAGAGTATTTTTAGCTCCAAAGGAAGTACTAAAGAATCCTATCCTATTTCTTGTATTACCAGGAATTTGGGGTATATTTTGTGAAAAAAAAGAAACTCCACTCTTCATTGTTGATAAAACAAAATCTCTATTGACTCCTTTGGGTATGCTTTTTCCCCATAAGGATATTGAATACAACGAACCTTCTTTAGTACTACTATAATTTTGAAAATGAACACGCAAATACCCATCAAAAGTAAGCAAATATATTCGAAACATATAAAATGCAGTTAATCCTGCAGTAAAAGAAGCTATTATTCCAAAAAAAGGTGAATACAACCAACTATTACTAAGGATTTCATCTTTGGACCAGAAGCAAGCAAGAGGTGGAATACCACAAAGAGAAAGTGTACCCAATAAAAAAGTCGTTCTTGTAATAGGAACATATTTTTTTAAACCACCCATAAGAACCATATTCTGACTTTTATCTGGTGAATAGCCAACAAGAGGTTCCATTGAATGAATAACGGATCCGGATCCCAAGAACAATAAAGCTTTCGAATAAGCATGAGTGATCAAATGGAATAAAGCTGCTTGATAAGAACCTATACCTAGAGCTAACATCATATAGCCCAATTGAGACATTGTAGAATAGGCTAAGCTTCTTTTAATATCTCTCTGAGCAAGAGCTAAAGTCGCTCCTAAGAAAAGTGTTATTGTACCTACTAAGGAAATGAAACTCATTATCCAAGGTATGGATATGAAAAGAGGAAGAAGTCGAGCTAGAAGAAAAATCCCTGCAGCAACCATAGTTGCTGCGTGTATAAGAGCCGAAATGGGAGTGGGTCCTTCCATAGCATCGGGTAACCATACGTGAAGAGGGAATTGTGCAGATTTTGCAATTGCACCAAGAAATAATAAAAAAGCACACAAAATAGTAAGTAATGAATTAATTCCATTATTAGGAATCCAGTTATTAGCTATTTTGAACAAATCCCGAAACTCTAAACTACCTGTTATCCAAAANAAACCTAAAATTCCTAATAACAAACCAAAATCCCCTACACGATTAGTTACAAAAGCTTTTTGACAAGCACTCGCTGCAATTGGTCGTGTAAACCAAAAGCCTATCAATAAATAGGAACACATTCCCACAAGTTCCCAAAAAAAATAAATTTGTATCAAATTGGAACTAGTAACCAATCCCAACATGGAAGTATTAAAAAAACTTATATAAACGAAAAATCTCAAATATCCCTCATCGTGAGACATATAATCGTCACTATAAATAAGAACCAAGATTCCTACAGTAGTAATTAGTATTAACATAATAGAAGTAAGAGGGTCGATCAAGTATCCAAATTCTAAGGAAAAATCATTATTGATGGTCCAAGACCATAGATATTGATAGATAGAACTTCCTTTTATTTGTTGAATAGACAGGTGAACTGAGAATACCAGAGCTATACTTAAGAGTAAAACACTAGGAAAAGCCCATATGCGACGAAGATTTTTTGTTGCTGTCGGAATAAGAAAAAGCCCAAACCCCATTGACATAATAACTGGAAGTGGGAGAAGAGGGATTACCCAGGCATATTGATATGTATGTTCCATTATGGATAAGAAGAAATTAATAGTATAAAATTTTTCATGAACTGACTAAAACTAAAAGATTCAAGGAAAGAAAAAGGGATTAGGATATTTATATATAAATTGTATAGTTAGAAATCACATCACGAAAATCTACTCTCATTTTAAATATTGGATTTTTCTAACATAAAATCCTTATTGTCGAGCCATAGTAATTGCACCTATTAAAGAAACTAGAAGAATTAGGGAAATGAGTTCAAACGGAAGATAAAAATCGGTTGCTAAATGAATCCCAATTTGTTGAACGTTATTTATGAGACCCTGTTCTACTATTTGGTTTGATCTTGTAGTCCAAAGAATTCCATACCATGACGTATCTGGGATAGTAGTCATTAGTGAAAAAGGAATTGTTATAGAAACGAGTGAAGTAAACCCATCTCCAATAGTCCAATAATTCTTATCTTTAGACCACTCTGAGCCATTTACAAACATTACAGCAAATATGATCAAGACATTTATGGCTCCCACATAAATAAGAAGTTGTGCGACAGCTACAAAGTAGGAATTCAATAAAAAATAGAATAAGGATATACAAACAAGAACTAATCCCAGCGAAAAGGCAGAATAAATTGGGTTGGTAAGTAATACTACTCCTAGACCCCCTAGTAGAAGAACAAATCCCCCAAATAGCACAAGAATCTCATGTATTGGTCCAGGTAAATCCATTCAACGATCAACTTCCCCCATAATGATATCTATACTACCTAATATCGTCATGATATCAGCCAATTTCATTTTTTTAACTAGCTGAGGAAGAATTTGTAAATTAATAAAACCGGGTGGACGAATTTTCCATCTCCAGGGGAAAAGACTGTCATCTCCTACCAGATAAATTCCTAATTCACCTTTTGGGGCTTCTACTCTTACATAAAGCTCTTGCTTTGATAATTCAAAATTTGGGGAAGGTTTTTTACCAAGAAATCTATATTCAAAATCATTCCATTCCGAATTCTTTGCATTCTTAAAGCGTCGAGCTTCTAAATTCTCATAAGGGCCTCCGGGAATTTTCTCTACAGCCTGTTGAATAATTTTGATGGATTCCTTCATTTCACCAATTCGTACTAAATACCGAGCTAATGAATCTCCTTCTTTTTGCCATTGGACTTTCCAATCGAATTGATTGTAAGACTCATAAGGATCAATTTTACGAAGATCCCATTGTATTCCAGAAGCTCGTAACATTGGTCCGGATAAGCCCCAATTTACAGCTTCTTCTCCGCTAATAAAACCTACTCCTTCAACTCGTTCTAAAAAAATAGGATTCTGTGTAATAAGTTGTTGATATTCAACAACTCCTCGTAAAAAATAATCACAGAAATCTAAACATTTATCCATCCATCCATAAGGTAGATCGGCAGCTACTCCTCCGATGCGAAAGTAATTATGCATCATTCGCATACCTGTAGCAGCTTCAAATAGATCATATATCAATTCTCTCTCTCTAAAAATGTAGAAAAAAGGAGTCTGTGCGCCGAGATCCGCCATAAAAGGCCCAAGCCATAACAAGTGAGAAGCTATACGGCTCAATTCTAACATAATTACCCGAATATAGCTGGCTCTTTGGGGTATTTGAATATTCTCTAAGAATTCTGGTGCATTTACCGTTATTGCTTCTGTAAACATAGTAGCTAAATAATCCCACCGTGTTACATAAGGCAAGTATTGTATAATAGTTCTGTTTTCTGCGATTTTTTCCATTCCTCTGTGTAAATAACCTAATATGGGTTCACAATCAACAACATCTTCACCATCGAGAGTAACGATCAGTCGAAGAACACCATGCATTGATGGGTGGTGAGGGCCCATATTGACTATCATTAGATCTTTTCTTGTAGTAGACTCATATTCTAAATATCTATGAAAAAGGTATGTTTCTTTCTCTTGTTTGAGAGAACTTTTGTGTTAAAGATATTCTTACTCTTATTGTATTATCTTATCTAATAATCAGTAATCGTTCTTGAATTCCAAGATTTTTCTTCGTCTATTTTACTTTGAGGCGAATTCCTAATTGTTTGAATTGTGTAATCTCCCATTATGGAGACTGGTAACCGACTCAAAGCAATTTGATTGTAATTCAATTCATGACGATCATAAGTAGAAAGTTCATATTCTTCAGTCATTGATAAACAGTTTGTCGGACAATATTCAACACAGTTACCACAAAATATACAAACTCCGAAATCAATACTATAATTAAGCAATTGTTTCTTTTTAATATCCTTTTCAAATCTCCAATCCACAAGGGGTAGATCTATTGGGCATACACGAACACATACTTCACAAGCAATACATTTATCAAATTCAAAGTGTATTCGCCCGCGGAAACGCTCTGATGTAATTGATTTTTCATAAGGGTAGTGAATCGTTATAGGTAAACGATTTGTGTGGGATAAGGTAATTATGAAACCTTGACCAATGTATCTTGCGGCACGTATTGTTTGTTGACCATAACTAATGAACCCAGTTATCATAGGGAACATTGTCTTGATCTCCCCTTTGTATAAATATTTCACATTTCAAATGTAAGATTGCACTGCTCTTTCTTTTTCTGGACAAAAACCCTCTCAATGAGCATCTTGTATTTCATAGAAATTAGGGGTTATATAGTCCTTACGTAAGGGCCAGCCTATCCAACTTTCAGGCATTAAGATACGTTTAAGGCGCGGATGATTATCATAAGAAATTCCCACCATATCATAAGATTCGCGTTCTTGAAAATCAGCACTTCTCCAAACCCAGAAGACAGACGGGATTCTAGGATTATCCTTTTGGGTAAAGACTTTTATGCATACTTCTTCTGGGTTATCTATACCATACTGTATTCTCGTAAGATGATACACACTAGCTAAAGATCCACCGGGTGCTACGTCATAAGCACATTGGGAACGTAAATAATTGTAACCATATACATATAAAATGACAGCAATGGAATCCCAATCCCCTGCTTTTATTTGTAAAGTCTCTATTCCTCGGTGATCGAAGCCCAAAGATCTATGAACCACCTCATGTTTGACTAGCCAATTAGATAACCACCCCTGCTGCATTTAATTCACTAATTTGGAGGAAGATACTGGACTTTTGGATTTGAAAAAAGTTTCAGAAGATATATCTAAAGTAGATGGTGATTGATAGAGCAATTCTTGCTCGTAAGTTCCGGTATGAGTACTGCGCCGAACATAAAGTTTGTGACTGGTAGTAAAACATCGATTTTTCTTTTGACTTTGACATAGAGTTCGATCCTCAACAATTTCTCGCGATATCTTCTTACGAAGTTTTGTTAGGGCATCTATAACAGCCTCTGGTTTAGGTGGGCAACCCGGCAAGTAGACATCCACAGGAATTAACTTATCAACTCCTCGAACAGTACTATAGGAATCCGTACTGAACATTCCCCCTGTAATAGTACAGGCTCCCATAGCAATGACGTATTTTGGTTCAGGCATTTGCTCATATAATCGCACTAAAGAGGGAGCCATTTTCATTGTTACCGTACCGGCTGTTAAAATTAGGTCCGCTTGCCTAGGACTTGATCTTGGTACCAATCCATAACGATCAAAGTCGAATCGTGAGCCTATTAATGAAGCAAATTCAATGAAACAACAACTGGTACCATATAGAAGGGGCCATAAACTGGAGAGTCTTGACCAATTCGAAAGATCATTTGGTGTAGTTGAAATAACGGAATTGGAACTTGTTTGGTCAAGTAACGGAAACTCAATCAAACTCATGACTGTCTCAATGGAATCTTTTCCTTCTTTTTTTTTTTTNTCTGAATATTCAGTTAAGACCATTCCAAGGCTCCTTTTCGCCATATCCCGGCCATTAAGTTGGTAAAAAGTCTCGATTTCTGTAATTCCGTATTTCTATTTCATGCAAAAGAAGAGAATCCAAGGCAGAGGCGAGAACAATAAAAGGAACAAGTCCTTTTAGGAGGAATTGCAGGTCTTCGTAATCCTCTATTGGGCACAAGAAAAAGGCGCCTTTTTCTTGTGTCGATTCTTCTTGTATCGAAGTAAGAATCCTTTTTCTTCTTATTTGTTTTGCCAAAGATTACTATTTATTCGGGTCTGTCTCTTGGACTTCCTTTGCTTAGGTTCGAGCGCGGTAGTGGACAAACAGAGGGGAAGAAAGTATGGCGGGGAAAAATTTTTGTGAGCAGATAGAATTGCTTGACTTTTTCAATTCCATTAAAGGGTTTTAGGCTATTGGAATATGATTAAGGTTTTATTAGTTTATTACTCTAAACTAAATCAAAGATTTGCAGAATACTTCCTTCGTGGAATAAAATATTGGATCCTTAATTGATCCACTCTTTGTTGTTGCTTCATAAGAGTGTTATAGATTATGGAATAGATTAAAACCGCGTTATAAGAATTCCGCGGGTCCTTTCCGCTCTAATCAGATAAAGGGGGTAAGGACCCGCTAAGCTCCTACTTTTTCATGTTTACAATCTGGCTCCTCCGATTAATGGAAAATAGAAATACTTTTTCTTGGTTAAAGGAACAGATGATTCGATCGATTTCTGTATCGATCATGATATACGTAATAACTCGGACATCTATTTCAAATGCATATCCCATTTTTGCGCAGCAGGGTTATGAAAACCCCCGGGAAGCAACTGGACGAATTGTATGTGCCAACTGCCATTTAGCTAATAAGCCCGTGGATATTGAAGTTCCCCAAGCTGTGCTTCCCGATACTGTATTTGAAGCAGTTCTTCGAATCCCTTATGATATGCAGCTGAAACAAGTTCTTGCTAATGGGAAAAAGGGAGGGTTGAATGTGGGTGCTGTTCTTATTTTGCCTGAGGGATTCGAATTAGCACCGCCCGACCGTATTTCTCCTGAGTTGAAAGAAAAGATAGGAAATCTCTCTTTTCAGAGTTATCGTCCCAATAAAAAAAATATTCTTGTTATAGGCCCTGTTCCCGGTAAGAAATATAGTGAAATTGTCTTTCCCATTCTTTCCCCCGATCCCGCTACAAAAAAAGATGTTCATTTCTTAAAATATCCCATATATGTAGGGGGAAACCGAGGAAGGGGACAAATCTATCCCGATGGTAGTAAGAGTAACAATACAGTTTATAATGCTACGTCAACAGGTATAGTAAAAAAAATACTACGTAAAGAAAAAGGGGGATATGAAATATCCATAGTTGATGCGTCGGATGGGCGCCAAGTGATTGATATTATACCTCCCGGGCCAGAACTTCTTGTTTCAGAGGGGGAATCAATCAAGCTTGATCAACCATTAACAAGCAATCCTAATGTGGGAGGGTTTGGTCAGGGGGATGCAGAAATAGTGCTTCAGGATCCATTACGCGTCCAAGGCCTTTTGTTCTTTTTCGCATCTGTTATTTTAGCACAAGTCTTTTTGGTTCTCAAAAAGAAACAGTTTGAAAAGGTTCAATTGTACGAAATGAATTTCTAGGGAAGGCATATCATAGAAAATTCGAATTCTCAGATATCATATCGGGTAGGTTGTGGTATTTCATTGCTACAAACATGGGTTATTGTAAAATAAGACATGTCATTTGGATACTTCTCTTCAACTTTGAATTGATACAAATAGTTGAAGTTAATTTTACGAAAGAAAATAAGGCGGATTATGAGTATGAAATTTTCATATACGGTTCTCGGGGGGAGTCGGGCTAGTTACCTATCTCAATAAAGTATATGATTGGTTTGAGGAACGTCTTGAGATTCAGGCAATTGCGGATGATATAACGAGTAAATATGTTCCTCCTCATGTAAACATATTTTATTGTTTAGGGGGAATTACACTTACTTGTTTTTTAGTACAAGTTGCTACCGGTTTTGCTATGACTTTTTACTACCGACCAACCGTTACAGAGGCTTTTTCCTCCGTTCAATATATAATGACGGAGGCCAACTTTGGTTGGTTAATCCGATCAGTTCATCGATGGTCAGCAAGTATGATGGTTCTAATGATGATCCTGCACGTATTTCGTGTGTATCTCACAGGTGGATTTAAAAAACCCCGTGAATTAACTTGGGTTACAGGTGTGGTTTTGGCTGTATTAACTGCATCATTTGGTGTAACTGGTTATTCTTTACCTTGGGATCAAATCGGTTATTGGGCAGTCAAAATTGTGACAGGTGTACCTGAAGCAATTCCTGTAATAGGATCCCCTTTAGTGGAGTTATTACGTGGAAGTGCTAGTGTGGGGCAATCCACTTTGACTCGTTTTTATAGTTTACATACCTTTGTACTGCCTCTGCTTACTGCTGTATTTATGTTAATGCACTTTCCAATGATACGTAAGCAAGGTATTTCTGGTCCTTTATAGGTGTGACTTGTTAGAATTGATCCTATTGATAATACATAGAAAGGGCCTGTTCTCTCTATCAAGATGATTCTAATTCGTCGGATATTATTTATTCTAGTATCTGGAACACGAAATACATAGAGTGGATCAAAAAAAAAGAACTATGATTCATACTCACTATTTAGACCTCGCAACCAGACTAAAAATGCAAGTAGTTCTTAAAAAAAGAACTTTTCTTCTTTCCAATTTTGTTTGCCCAAAAGACAACTTTTTTCTCTCGATTTTGTCGAGTCATTACACCAATTCAATAAATGATCATCAAGCGGTTCTTATTCGAAGAACCCTTGCCTTTTGTTTAGCTTGAGACTCAATCATCGTGGCTCTAGTATGAATCTAAGGTTTTAAT-----TGATTCATAGGATCGCAACAAGATAATTTCTATTAGAAAACCACATAAATAAAAAATAGGGAAGAGAAAAGTCAAGAGGCCTCTAATGATCAACATAAGGGAAAGACAGATGAGCCAACTTGAGATTTTTGGCATTATCATCACAAAGAAGAAATTATGGATTTTTCTTATTTAATATCTTCAAGGCAAATTAATACACTCCTGTGGTTGATGAAGTTTTGAACCTTTTTTCTAATATCCGTTGAAAATTTGTGTGTTTCTGCTTGAGCCGTACGAGGGATTTTTCAGGTTGATTCATTCAACCGTGAAGTCCCCTGCATGGGTATCTAGGAAATAGTTACTTCCAAGTGAATCTTCCCTAGATACCTAAAATCTATTTTATTATGATCCATTTCGCGAAAATATAGATTGTGCCAAAGGAAAAAATTGCAATGGATATGGGAGTAACAAAGAAACCTGACTTAAATGATCCTGTATTAAGAGCAAAATTAGCTAAAGGGATGGGACATAATTATTATGGGGAACCTGCATGGCCCAACGATCTTTTATATATTTTTCCAGTAGTAATTCTAGGTACTATTGCATGTAATGTAGGTTTAGCGGTTCTCGAGCCGTCAATGATTGGTGAACCGGCGGATCCGTTTGCAACTCCTCTGGAAATATTACCCGAGTGGTACTTCTTTCCCGTATTTCAAATACTTCGTACAGTACCCAATAAGTTATTGGGCGTTCTCTTAATGGTTTCTGTGCCAACAGGCTTATTAACAGTACCCTTTCTCGAGAATGTCAATAAATTCCAAAATCCATTTCGCCGCCCAGTAGCTACGACCGTTTTTTTAATCGGTACTGTAGTAGCTCTTTGGTTAGGTATTGGAGCAACATTACCCATTGATAAATCCTTAACTTTAGGTCTTTTTTAAGTGTGACTTGAATTATTGATTTGGCCATGCAGATAGAGAATTGGATCTGCCGCATTAGAATTCACGACCAAAGGTGTCTCCGCATCCAATCAATACGTAAGTCCCCTATCTAGGAAGGATAGGCTGGTTCATTCGAGGAGAATATTTTCTATGATCATACCCCAATCATGTCATCCATGAACAGGCTCCGTAAGATCCCATAGAGTATAAATGAAATAAGTCATGTGATATGATCCAATTCTATATTTATTACACTTACTTTTATTATAGTATGGAAATGCATTCATTTTCTTTGCATCGATTTCGATACGCAATATTATCGGAGTAAAAGAAGGGATCTAAGGAAGAAAGTAGGCTAAACTTTTTAA-TTTTTATTAGTAACAAGTAAATACTTTGTTTGGACGTAAGAAACTTGCGATATTGGGGGATAAACACCAACTAATCAAGAGACAATCCACAAAGCAATTGATCATGATCAAATTTGTAAGCCCACTTGGATATTGAGCATTTACGCATAAGAATAGGATTCTTTTCAATGAGTAGTTATAGGCGGAACTTCGGAAAAGATAATCTGATAAAGCTTTTCTTACCTTGATTCATTGAGTCATTATGTAACCTATTCTATTGTGGATCCTCCACGATCTTATTTCTTTCATTCTTGCTCGAGCCGGATGATGAAAAATTCTCATGTCCGGTTCCTTTGGGGGATGGATCCTAAAGAATTCACCTATCCCAATTTGGGTAATATTTATTTTTTGATTGACCTCCTCTCTAGTCTGGAGGAGGTCAAATTGGAGTTGTAATTCGACTTTTTTTAAGTTATTTTACTCTGTTTCGACATAAGATAGATGGAATTTTCAAAAAGAAAATCCTTTTCTACTCCTA--------------------------------------------------CCATAAAGAAGAGAGAAGTAATAGGTTCCAAATTGTTGTACAATGCCATTGTACACAATTCCTTTCTTGTTTTCCACATCGTAATTTTCTTCTATTTCTCTATCTATATAAAACTTTCTTGTCATTTCTTGTTTTTGGTCTCATATAATCAAGGAAGGATATATATCTAAAATCCAGTTGAATTTCAACTATAAAAGAAAGATTACTATTCCTTAGTAATGTAAGAAGGGGTCATCTTTTTCTTTTTTAGGGATAGGAAAATCTCGTCTATATGGTTCATTCTATATATAGAATATGAATTTTGTTTTTTAGTTAGGAATTTCGCTAAAGAAATACAAACGATCTTGGGTAAGAGTATCTGATCATATATGTATTCCAATAAGGAAGGAGGATTTTCAATGATTGAAGTTTTTCTATTTGGAATCGTCTTAGGCCTAATTCCTATTACTTTAGCGGGATTATTCGTGACTGCGTATTTGCAATACAGGCGTGGGGATCAGTTGGATCTTTGATGAATTGAATGAATAAGTCATAAAAAAGAATCTTTCTTTTGGATTTCTGATATTATAGGACCTGTTTCCACGCTAATCACCAATTCTTTTTTTGGTCATTGAGATTCGTGGATAATTTAGACTATTATTTAGAGATAGATCGTACCTCTTTTTTTATCCCCTCGAACAAATCGAAATGCTTACTATAACCAGTTATTTCGGTTTTCTACTGGCTGCTTTAACTATAACCCCAGCTCTATTTATTGGTTTGAACAAGATACGTCTTATTTGAGTAAATTATGTCTCCTATTTCTATGAAGGAATTATTCTACTATTGATCAATAATCATAGTGGAATTAAGGGTACAGAGTCAAAATTATGCTCTAAGACTATGGATGAATCAGTTGAAGGAATTTACTCCTATCAAATTCTTATATGATTTCTGGTAGAATCGAAGAGTATTAAGTATAAATATGATACATATACCTTTAAAGAGTGTGGGAATTTCCTGAATAGAAGACGCGGGAATAGAGAGATTTTTCTTCCTTTTGTTACCCTTTTATAAGCAAAGGACGTCAGAATATACCATAAAATTAGGATAGATAAATATTTATTGAATACCCACTTTACCCATGTTTATTTTTGACCTAAACCCTACTGCCCCACTTTCTCTCTTTCTATGAAAGAGTGAAGAGACCTTATCCACAACTCCGAAATTGATTTTGGATCAGCCTATTCAATCTGATTCTCGAAAGAATCAGTAGCCTTTACTTTACTAAAAGTCCCTTCTTCAATCTTAGATTGAAAAAAAACTTAGGGACCTTTGGAAGTTTTAAATTCCCGAATTAATTCAAATTAATAAAAGAATAAGGAAACGCTACCTCATCTCTGTTGGTAGTGGCCACTGCCGCCAAAACAAAGCCTCGTTTGAGGATAGAACTATGGTATAGATTCTCAAAATCCAGTATCGCCAGACCTAGTTACTCTCTTGCCCCAACTTATGAAGATTGATCAAAAAATCCTATCTAAAATCGAGTCATTCCTATTTTCTTACTAAACCTTTTCTTTCTATTCTATTGAAATGCCAAAGGAGCAAAAGTGGATTTCCATGCAAAATTCAGATTGGAATCATTAACTAGAATTTTTG------AATTGCAAACGACTCTTAAATCGGTATTCTCTCCTTTAATGGCATAATAAAATAGAATAAAAGTTTCCCTAATTGTATATAGGTAAACTCCAGGTACGAACAGCATTATTATCTACGGATCCCCCTTATGTACATATCCCTAGGGGGAATCATGCTTTAATTTTTCATTGCATTAAATATTTGGAACTAGATTAGGAAGTACTTTATTTTAGGATTCTACAACGAAATCCTTTATTTTCAGCAATTCTATTACTACCAAACAAAAAAGAACCTTCAATTCTTTTTGAAAATAAAACTAAGCATTCTAAATCGAACTAAAGTCAAACTTTCTAGTACTTATAATTTTATGGCTTTATTTCTTTCATAGAAAGGAGATAAAAGAGAAATCTTTGCTATCCAATCTGATTAGAATATCATAAAGTTTAAGTGGCAGATTTTTTCTAGGACTTTTTTATCAATTCATTTTAATTCCATTTCTACCCCTGCCAAAGTCGAACTTTCGTCAAAATTCTCTTTATTCATATGTATGAAATACATATATGAAATACGTATGTGGAGTTCCCTAGAATTTCATGTGATTCAGTAAACAGAATATAGATTCCATGATTGCTAGATTGATCCGTAGGGATTGATAAAGAGTGAGCTGATAATGGAATTTTTCTTTGATAAATAGGAAACTTAAGATTAAGCTAGAGTCCACTTCTCCCCCATACTACTAGCGAAAGAGAAAATGTAAAGACTACCATTAAAGCAGCCCAAGCGAGACTTACTATATCCATTAAGTCCTCCTCTTTCCGGACAAGACATACAAAGAGACCCGCCAACTGTCTTTTTAGTGAATCTTTGAAGGATAGATATTATGATTAGTCCTTTTCTTTACTATCTACCGCCCTTCTATTTTTTTAGTTATTCACTGGAGCAATTATATATTGAAGTCAATCCGAGGCAAGTGTTCGGATCTATTATGACATAAGGATTAGGTGCCTAACGGACATTGGTTATCCTGGAAAATTTTTCCCGACGTAATAAAATTTTTTTTAGGGTATAAGCCCTACATCTACAAATCGTCCTTTAGGTAGGAATATTTAGATTGCCCCTTTTATTTACTTTATTACCTTTGTTCTAGAGCCTATCCCTATTGTTTATCCTTATGAAATATGATATAAAACGAAGGTAGAAGAAAGGGATATAATGAAATTCTTGATTCGATCTTCCTACCAAAATTATTTGATTAATGGATCAACAACCAAACCGCCCATTTTATGAAAATGAAGAGCGGTCCTATCCTACTGCAATAATTCTCGCTAAGAAGAATGCCCATGTTGTGGCAATTCCACCCAGAAGGTAATGGGTTACTCCTACAGCACGTCCTTGTATAATGCTCAAGGCTCTAGGCTGAGTAGCAGGAGCAACTTTTAATTTGTTATGAGCCCAAACGATAGATTCAATGAGTTCTTGCCAATAACCACGGCCACTAAATAAAAACATTAAACTGAAAGCCCAGACAAAATGAGCGCCTAGGAAAAAAAGACCATATGCAGATAATGAAGAACCATAAGACTGAATTACTTGGGATGCCTGTGCCCACAAGAAATCTCGGAGCCAACCATTAATCGTAATGGAACTCTGTGCAAAGTTTCCCCCTGTGATATGAGTTACTATCCCTTGATCACTTACAGTACCCCAAACATCCGACTGCATTTTCCAACTGAAATGGAAAATGACTACCGAAATTGCATTGTACATCCAGAATAGACCTAAGAAAACATGATCCCAGGCGGAGACTTGACATGTTCCCCCTCGTCCAGGCCCGTCGCAAGGGAATCGAAAACCAAGATTTGCTTTATCAGGTATCAAACGGGAACTACGAGCAAATAAAACACCTTTCAAAAGTATTAATACAGTCACATGGATGGTAAATGCGTGAATGTGATGGACTAAAAAATCTGCGGTTCCTAATGGAATAGGTAACAAAGCTACTTTGCCGCCTACAGCTACTAACTCGCCACCTCCCCACGTTAAGCTGGTACTTGTTGTTGCACCAGGAGCTGTTACGCCAGGCGCGTCAGCATGGATATTTTGTACCCATTGAGCAAAGATGGGTTGTAATTGTATGGCGGTATCCGAAAACATATCTTGGGGACGGCCTAAAGCACTCATGGTATCATTATGAATGTACAAGCCAAAACTGTGAAAACCTAGAAATATACATACCCAGTTAAGGTGGGATATGATTGCATCGCGGTGTCTAAGGACGCGATCTAATAGATCGTTATATCGAGTAGTTGGATCATAGTCTCTTACCATAAAAATGGCTGCATGTGCAGCAGCACCAACTATTAGAAATCCGCCAATCCACATGTGGTGTGTGAACAAGGAAAGTTGTGTACCATAGTCAGTAGCTAGGTATGGATAGGGGGGCATAGAGTACATATGATGAGCTACAACAATAGTTGTAGAGCCTAGCATAGCTAGGTTAAGAGATAATTGAGCATGCCATGACGTTGTTAGGATTTCATAGAGACCTTTATGGCCTTGTCCTGTAAATGGGCCTTTATGAGCCTCTAAAATATCTTTAAGTCCATGACCAATACCCCAGTTGGTCCTATACATATGACCAGCGATCAGGAAAAGAATAGCAATAGCTAAATGATGGTGCGCAATATCGCTTAACCATAGGCCACCGGTTATTGGATCTAGTCCTCCGCGAAAAGTAAGAAATTCTGCGTATTTGGACCAATTCAAGGTGAAAAAGGGGGTTGCTCCTTCGGCAAAACTAGGATAAAGTTGAGCCAAAAGGTCACGATTCAAGATAAATTCATGAGGAAGTGGTATCTCTTTAGGATCAACCCCAGCGTCAAGAAATTGGTTAATCGGTAAAGATACATGGATTTGGTGTCCTGCCCAAGAAAGAGACCCAAGTCCTAATAACCCCGCTAAGTGGTGATTCAACATGGATTCTACATCTTGGAACCAGGCCAATTTGGGGGCGGCTTTGTGATAATGGAACCAACCAGCAAAAAGCATTAACGATGCAAAAATCAATGCACCGATTGCAGTACAATAGAGTTGTAACTCACTAGTTATTCCAGATGCTCGCCAAATCTGAAAAAAACCGGAGGTTATTTGGATTCCCCGGAAACCCCCACCTACATCACCATTCAAAATTTCTTGCCCTACTATTGGCCAAACTACCTGAGCACTGGGTCCAATGTGAGTAGGATCGCTTAGCCATGCTTCATAATTGGAAAAACGGGCACCGTGGAAGTACATGCCACTCAACCAAAGAAAGATAATGGAGAGTTGACCGAAATGAGCACTAAAGATTTTTCGAGAGATCTCCTCCAAATCACCGGTATGACTATCGAAATCGTGAGCATCAGCATGTAGGTTCCAGATCCAAGTGGTAGTATCGGGGCCCTTAGCTATTGTTCTTGAGAAATGCCCGGGTCTGGCCCATTCCTCAAAAGATGTTTTTACAGGATCCCTATCCACAACAATTTTAACTTCTGGTTCCGGCGAACGAATAATCATTTAACCAAACTTGCCTGATGTTGAGGCAATCAAGAAAGCTGCATAAGTGAATATATAACCCACGGAAAAGTGGGCTAATCCAACTAATCTTGCTTGCACAATGGAAAGAGCCACGGGCTTATCTCTCCAGCGAATTAAATTAGCCAAAGGTGTGCGTTCATGAGCCCATGCTAAAGTCTCAATTAATTCCTGCCAATATCCACGCCAAGAAATTAAGAACATAAATCCAGTAGCCCAAACAAGATGTCCAAATAAGAACATCCAGGCCCATACCGATAAACTATTCATCCCAAAAGGATTATATCCATTGATAAGTTGTGAAGAGTTTAACCATAGGTAATCTCTTAACCATCCCATCAAATAAGTGGAAGATTCATTAAATTGTGAAACGTTGCCCTGCCATAATGTGATGTGTTTCCAATGCCAATAAAAAGTAACCCATCCAATGGTATTTAACATCCAGAAAACTGCCAAATAAAACGCGTCCCAAGCAGAAATATCACAAGTACCGCCGCGCCCTGGGCCGTCACAAGGAAAACTATACCCGAAATCCTTTTTATCCGGCATTAATTTGGAACCGCGTGCATCTAAAGCACCCTTTACTAAAATCAATGTAGTTGTATGCAAACCTAGAGCAATAGCATGATGAACCAAGAAATCTCCGGGTCCTATTGTTAGGAAAAGCGAATTACTATTCTCATTAACAGCATTCAACCATCCGGGCAACCATATGCTTCGACCTGCATTGAAAGCGGGGCCATTCGTTGAAGATAAGAGTATATCGAACCCATATGTCGTCTTACCATGAGCAGATTGTATCCATTGGGCAAATATAGGTTCGATCAAGATTTGCTTTTCTGGAGTACCAAAAGCAAGCATGACGTCGTTATGAACATAAAGGCCCAAGGTATGGAATCCTAGGAAGAGGCTAGCCCAACTTAAATGAGATATGATAGCTTCTTTATGGTCTAACATTCTTGCCAATACATTATCTTCATTCTGTTCCGGATTGTAATCCCTAATGAAAAAAATAGCTCCATGAGCAAAAGCCCCTGTCATGATGAACCCTGCAATGTATTGGTGATGAGTATATAAAGCAGCTTGAGTAGTAAAGTCTTGTGCTATGAATGCATAAGCAGGTAAAGAGTACATATGTTGAGCTACTAAGGAAGTAATAACCCCTAAGGAAGCTAGAGCAAGACCTAATTGAAAATGAATCGAATTATTGATTGTATCATAAAGGCCTTTATGCCCACGTCCTAATCGACCTCCCGGAGGAGTATGTGCTTCTAAAAGATCTTTGATACTGTGCCCAATTCCGAAGTTAGTTCGATACATATGACCAGCAATGAGAAAAATAAATGCAATAGCTAAATGATGATGAGCAATATCGGTCAGCCATAAACTTTGTGTTTGTGGATGGAATCCCCCAAGAAGGGTTAGAATGGCAGTTCCTGCTCCTTGAGTGGTACCAAATAAATGATTATTCGAATCAGGGTTTTGGGCATAAAGATTCCACTGACCCGTCAGAAGGGGACCCAACCCCTGAGGATAGGGTAATACATCTAAGAAATTATTCCATCGAACGTACTCCCCCCTGGATCCGGGAATAGCAACATGAACTAAATGTCCTGTCCAGGCCAAAGAACTTACCCCGAAAAGTCCTGACAGATGATGATTGAGACGAGATTCCGCGTTTTTGAACCACGAAAGGCTTGGCTTCCATTTGGGTTGTAGATGTAACCAACCCCCTATTAAGGATAGCGTAGAAAGAAATAATAGAAAAAGAGCTCCAGTATAAAGATCTTCATTAGTGCGCAATCCAATTGTATACCACCACTGATAAACCCCAGAATAGGCGATATTCACTGGACCGGTAGCACCTCCTCGAGTAAAGGCTTCCACGGCGGGTTGACCAAAATGAGGATCCCAAATCGCATGAGCAATAGGTCTTACGTGTAAAGGATCCTGTATCCATGATTCAAAATTTCCTTGCCAAGCTACATGAAACAGATTTCCGGACGTCCATAGAAAGATTATTGCTAACTGCCCAAAGTGAGAAGCAAAAATGTTCTGATAAAGACGTTCCTCAGTAATATCATCATGACTTTCAAAATCATGTGCGGTAGCAATACCAAACCAAATACGACGAGTAGTGGGGTCCTGAGCTAAGCCTTGGCTAAACCTGGGAAATCTTAATTCCATTGGATCTAGAAATTTTCCTTTTCAACATAACAATTTTCGATCTGGTAAAAATGAAATTAGTATTATATAAGTTCTATGTATTGTAGACACCAGACGAAGCAATGGTTTATCCAAACTTTAATAAATAATGCAATATATTTCTTAATCTGTTTGTGAGAAAGCGTGAAAAGAGCCAAGAGACTTGAATTTAAGGCTTCAACAGTCATAATTATATGAATTCTACATACTAATTCGAATTAGCCATTGTCTATTATCTTTGCAATAATTATTGCAATTTGAATATTGCAATATCAATAATTTTATTAATCTTAATGTTGCATATTATTATATATGCACCTTTATTTAGAGAATTCTATGTTCAATAAGATAGAGCCATGCTGCGGGTTGTTTCAGGCCCTAAATAAACGCGGACACTTAAAAAATCTGTTGGGCAAGCCGATTCGCATCTCTTACAACCCACACAATCTTCGGTTCTCGGCGCAGAAGCAATTTGCTTGGCTTTACATCCATCCCAAGGTATCATTTCTAATACATCTGTTGGACAAGCTCGTACACATTGAGTGCATCCTATACATGTATCATAAATTTTTACAGAATGTGACATAACCGACGGGGCCAAATTTGGTCAATGTATTTCCAGGATCATAATACAAATATTTTGTAGTGTAAGTAATATAATATGATAGGGTATGTAGCTCTTTCTACACACAAATGAAAAAATGCAGATATAGGCTACGAGCATAAATGCATACATATGCGTAGCCGAGTATAGGGAGTTTTTTAAGTGGATCCAGGAATTTTTTTGAATAGAAAGTCAATGTATCTAACCAATTATTTCACAGGAGTACTAGCTGCTGAAGGCGATTTCAGAATCAAAAAAGTAAAGTCAAAATCATTTAGCTTATTCTCTCAATTTCAATTAACCACTGCTGGATTTAGTATATCTAATATGACAGATTTAAACTTACCCTCTATTTTCGTGCCTTTAGTAGGCTTAGTATTTCCGGCAATTGCAATGGCTTCTTTATTTCTTTATGTGCAGAAAAATAAGATTGTCTAGTTCTAGTTATTCCTATACGAGAGATAGAATTCTTAGTGACATGACGAAAATTTTCTTTCAATCCTTTTTTAGTATACGAATCAAAAAGAAAGAAAAGATGGATTGGGTTGAACCTCAGAGTCATCAAAAATTTGGTAAATCTCATTTTAATTTAATTAAAAGCGGTATCCAAGCTAAGTCAGGCCTCACAAAGAGCCGAGCTTGCTACTAAGGATTGTATTCTTTAATTATTTCTCCATTTTTTATTCTATTGGATTTTATTCTTCTTTTTCGGATCCAATATAGAAGAATAAAAGAACAGGTATAAGAATTAAGTTAAGTCGATCCAAAAAGGAAAGGAGGTTCGGTAAGATCTTGGTTTATTCAAATTGCAAGGACTCCCAAGCACACATATTAACTAGAAAAAAATAGATAATAGAAGGCTTGTTATTTAACAGTATAATATAGACTATATACCAATGTCAACCAAGCAAACCCCAACGATTGGATTTCCATATAACTAAATTAACCAAAAAATTTTGTAAATGAAGTGAGTAAAAATGCAAAACTCAGATTACTCTTTTCTATTAGGATCTTAGATACGATCGAAATCCAAAAATCGATGGAATTACACCGGCCGCTCCTGGCAAAACATTGAATTAGCAAGACATCAAAAGAAGGATTTTATCACCCATTAAAAACACTCAAATACCAAAATAAACGGATTGGTTAAATTTCACTAAGGTTAAGAGCGGCCCCAATCATAATAGCAAAATTTTTT--ATAGAAAAATCTTATATGAAAGTATATGCAAGGGGGCAACCCTTCATTTGAGCAAAGTGTAGAGAGAAATACCTAATATGGAGTAACGATAAAGAGACCTATCTAGCTACAAATTCTAGCTGTTCAATAGACCTTTGTCAATAGAAATACAATGGTAAGAAAACCAATTAGATACAAAAAGGAAATTAAATAAGGGCTTTTGTTGGATTGGCACGACATAAATGGAGCAAAAAAATAGAACTAAAAAAAGGCATGTGTCTAAATAATTAAGTTCTTCAATTATCCATTAAGAGATGGAACTTCAAGAGCAGCTAGGTCTAGAGGGAAGTTGTGAGCATTACGTTCGTGCATTACTTCCATACCAAGATTAGCACGGTTGATGATATCAGCCCAAGTATTAATAACGCGACCTTGGCTATCAACTACAGATTGGTTAAAATTGAAACCATTTAGGTTGAATGCCATAGTACTAATACCTAAAGCAGTGAACCAGATCCCTACTACAGGCCAAGCAGCCAAGAAGAAGTGTAAAGAACGAGAGTTGTTGAAACTAGCATATTGGAAGATTAATCGACCAAAATAACCGTGAGCAGCCACAATGTTATAAGTCTCTTCCTCTTGACCAAATTTGTAACCCTCATTAGCAGATTCATTTTCAGTGGTTTCCCTGATCAAACTAGAGGTTACCAAGGAACCATGCATAGCACTGAATAGGGAACCGCCGAATACACCAGCTACACCTAACATGTGAAATGGATGCATAAGGATGTTGTGCTCCGCCTGGAATACAATCATAAAGTTGAAAGTACCAGATATTCCTAAAGGCATACCATCAGAGAAACTTCCTTGACCAATAGGGTAAATCAAGAAAACAGCAGTAGCAGCTGCAACAGGAGCTGAATATGCAACAGCAATCCAAGGACGCATACCCAGACGGAAACTAAGTTCCCACTCACGACCCATATAACAAGCTACACCAAGTAAGAAGTGTAGAACGATTAGCTCATAAGGACCACCATTGTATAACCATTCATCAACAGATGCAGCTTCCCAAATTGGGTAAAAATGCAATCCGATCGCCGCAGAAGTAGGAATAATGGCACCAGAGATAATATTGTTTCCATAAAGTAAAGAACCAGAAACAGGCTCACGAATACCATCAATATCTACTGGAGGAGCAGCGATGAAGGCGATAATAAATACGGAAGTTGCGGTCAATAAGGTAGGGATCATCAAAACACCAAACCATCCGATGTAAAGACGATTTTCGGTGCTAGTTATCCAGTTGCAGAAGCGACCCCACAGGCTTGTACTTTCGCGTCTCTCTAAAATTGCAGTCATTACCACATTGCTATGGTATCTTTCGCCTCTCTTTTTTTGGGAAACATCTCCTGTCCTTTCTTTGACTCTTTTTTATATGGGAAATGATCCCAAATGACAAGTGAATAGGTGTGGAAGTTATAATTGTAAATAAACCACGATCGAATCTATGGGTTTGCCTTGGTATCGTGTTCATACTGTCGTATTGAATGATCCGGGTCGATTGCTTTCGGTGCATATAATGCATACAGCTCTAGTTTCTGGTTGGGCTGGCTCGATGGCTTTATATGAATTAGCGGTTTTTGATCCCTCTGATCCTGTTCTGGATCCAATGTGGAGACAAGGTATGTTCGTCATCCCCTTCATGACTCGTTTAGGAATAACCAATTCGTGGGGTGGTTGGAGTATTTCAGGAGGAACTATAACGAATCCGGGTATTTGGAGTTATGAAGGTGTGGCAGGTGCGCATATTGTGTTTTCTGGCTTGTGCTTCTTGGCAGCTATCTGGCATTGGGTATATTGGGACCTAGAAATATTCTGTGATGAGCGGACGGGAAAACCTTCTTTGGATTTGCCCAAGATCTTTGGAATTCATTTATTTCTTGCAGGGGTGGCTTGTTTTGGCTTTGGTGCATTTCATGTAACCGGTTTGTATGGTCCTGGGATATGGGTGTCTGATCCTTATGGACTAACAGGAAAAGTACAAGCTGTAAATCCTGCGTGGGGTGCAGAAGGTTTTGATCCTTTCGTTCCGGGAGGAATAGCTTCCCATCATATTGCTGCGGGTACACTGGGCATATTAGCGGGCCTATTCCATCTTAGTGTCCGTCCGCCTCAACGTCTATACAAAGGATTACGTATGGGCAATATTGAAACTGTACTTTCCAGTAGTATCGCTGCTGTTTTTTTTGCAGCTTTCGTAGTTGCCGGAACTATGTGGTATGGATCGGCAACTACCCCAATCGAATTATTTGGACCTACTCGTTATCAGTGGGATCAGGGATACTTTCAGCAAGAAATATATCGAAGAGTTAGCGATGGGTTAGCCGAAAATCTTAGTTTATCAGAAGCTTGGTCTAAAATTCCCGAAAAATTAGCTTTTTATGATTATATTGGTAATAATCCAGCAAAGGGGGGATTATTCAGAGCAGGCTCAATGGACAATGGGGATGGAATAGCTGTTGGATGGTTAGGACATCCNGTCTTTAGAGATAAAGAAGGGCGCGAGCTTTTTGTACGTCGTATGCCTACTTTTTTTGAAACATTTCCGGTAGTTTTGGTAGATGAAGAGGGAATTGTGAGAGCAGACGTTCCTTTTAGAAGAGCAGAATCCAAATATAGCGTTGAACAAGTAGGCGTAACGGTGGAGTTCTATGGTGGCGAACTTAATGGAGTAAGTTATTCTGATCCTGCTACTGTAAAAAAATATGCGAGGCGTGCCCAATTAGGAGAAATTTTTGAATTAGATCGAGCTACTTTGAAATCAGATGGTGTTTTTCGCAGCAGTCCAAGGGGTTGGTTCACTTTTGGTCATGCTACCTTTGCTTTGCTCTTCTTTTTCGGACACATTTGGCATGGCGCTCGAACCTTGTTCCGGGATGTTTTTGCTGGTATTGATCCAGACTTGGATGCTCAAGTGGAATTTGGAACATTCCAAAAAGTTGGGGATCCAACTACAAGGAGACAGACAATCTGAGATTTTCTTATTTATACCTGTTCTACTGTTTTTTCTTTTCTGGCTCGGTTATTCCATCTAGCCGAGCCATTCATTTTTTTATGATATAAGGGAGCAGAACAAAGAAAAACATATAAAGAAACAAATGTATTCAATAAACAAAACAGCCTAATTCCTATTTTATTCCTACAAATCGAAGATAGCCATACGAAATGTTCTACTAACTTCTAGAAACATTTCAGATGCAAGTCCACTTTTGCTATATCTCTCTATACTGTATACACAGATACATAATTCGCGATATCTGTTTGTGAAATAAAAGCTAACCTCAATAGCGGTAAGGAAAAAGTTTTAAAGCGAAGAATCAAAGGATTCATGATTAAACCCCTCCTACTTCTTGTATTTTAGTACAATATTGATTAAGTGAGGGATCAAATATAAATATGTAGTCAACTTTATTTGATGGTAACTTGGAGGATTATAAATATGACTATAGCCCTTGGTAGAGTTACTAAAGAAGAAAATGATCTATTTGATATTATGGACGACTGGTTACGAAGGGACCGTTTCGTTTTTGTAGGATGGTCCGGCCTATTGCTCTTTCCTTGTGCTTATTTTGCTTTAGGGGGTTGGTTTACAGGGACTACTTTTGTAACTTCTTGGTATACCCATGGATTGGCTAGTTCCTATTTGGAAGGTTGCAATTTCTTAACGGCAGCGGTTTCCACCCCTGCCAACAGTTTAGCACACTCATTGTTGCTACTATGGGGACCGGAAGCACAAGGAGATTTTACTCGTTGGTGTCAATTAGGCGGTCTGTGGACTTTTGTCGCTCTCCATGGGGCTTTTGCACTAATAGGTTTCATGTTACGTCAATTTGAACTTGCTCGGTCTGTTCAATTGCGGCCTTATAATGCAATTTCATTCTCTGGTCCAATCGCTGTTTTTGTTTCCGTATTCCTTATTTATCCACTGGGACAATCTGGTTGGTTCTTTGCACCGAGTTTTGGCGTAGCAGCTATATTTCGATTCATCCTTTTCTTCCAAGGATTTCATAATTGGACGTTGAACCCCTTTCATATGATGGGAGTTGCCGGAGTATTAGGAGCGGCTCTGCTATGCGCTATTCATGGGGCTACTGTAGAAAACACTCTATTCGAAGATGGTGATGGTGCAAATACCTTCCGAGCTTTTAACCCAACTCAAGCGGAAGAAACTTATTCAATGGTCACTGCTAACCGCTTTTGGTCCCAAATCTTTGGTGTTGCTTTTTCCAATAAACGTTGGTTACATTTCTTTATGCTATTTGTACCCGTCACTGGTTTATGGATGAGTGCTATTGGCGTAGTTGGCCTGGCTCTGAACCTACGTGCCTATGACTTTGTTTCCCAGGAAATCCGTGCAGCGGAAGATCCTGAATTTGAGACTTTCTACACCAAAAATATCCTTTTAAACGAGGGTATTCGTGCGTGGATGGCAGCTCAGGATCAGCCTCATGAAAATCTTATATTCCCTGAGGAGGTTCTACCACGTGGAAACGCTCTTTAATGGAACTTTCGTTTTAGCTGGTCGTGACCAAGAAACCACCGGCTTTGCTTGGTGGGCTGGGAATGCCAGACTTATCAATTTGTCCGGTAAACTACTTGGAGCTCACGTAGCCCATGCCGGATTAATCGTATTCTGGGCCGGAGCAATGAACCTATTTGAAGTGGCTCATTTCGTACCAGAAAAGCCCATGTATGAACAAGGATTGATTTTACTTCCGCACTTAGCTACTCTAGGTTGGGGAGTAGGACCGGGGGGAGAAGTTCTAGATACTTTTCCATACTTTGTATCTGGAGTACTTCACCTAATTTCCTCCGCAGTCTTAGGCTTCGGTGGTATTTATCACGCGCTGCTGGGACCCGAGACTCTTGAAGAATCTTTTCCATTCTTTGGTTATGTATGGAAAGATAGAAATAAAATGACTACAATTTTGGGTATTCACTTAATTTTGTTAGGTATAGGTGCTTTTCTTTTAGTACTCAAGGCTCTTTATTTTGGCGGTGTATATGATACCTGGGCCCCTGGAGGAGGGGATGTAAGAAAAATTACCAATTTGACCCTTAGCCCCGGTGTTATATTTGGTTATTTACTAAAATCTCCTTTTGGGGGAGAAGGATGGATTGTTAGTGTGGATGATTTAGAAGATATAATTGGGGGACACGTATGGTTGGGTTCCATTTGTGTACTTGGTGGAATTTGGCATATCTTAACCAAACCCTTCGCATGGGCTCGCCGTGCGTTTGTATGGTCTGGAGAAGCTTACTTGTCTTATAGTTTGGCTGCTTTATCTGTCTTTGGTTTTATCGCTTGTTGTTTTGTCTGGTTCAATAATACGGCTTATCCAAGTGAGTTTTACGGACCCACAGGTCCAGAAGCTTCTCAAGCTCAAGCATTTACTTTTCTAGTTAGAGACCAGCGTCTTGGAGCTAATGTAGGATCTGCCCAAGGACCGACAGGTTTAGGTAAATATTTAATGCGTTCCCCAACGGGGGAGGTTATTTTTGGAGGGGAAACTATGCGTTTTTGGGACCTTCGTGCTCCATGGTTAGAACCGCTAAGGGGCCCCAACGGTTTGGATTTGAGTAGGTTGAAAAAAGACATCCAACCTTGGCAAGAACGACGTTCGGCAGAATATATGACCCATGCTCCTTTAGGCTCTTTAAATTCTGTCGGTGGCGTAGCTACCGAGATCAATGCAGTTAACTATGTCTCTCCTAGAAGTTGGTTAGCGACTTCCCATTTTGTTCTAGGATTCTTCTTTTTTGTGGGCCATTTGTGGCATGCAGGAAGAGCCCGAGCTGCTGCAGCAGGCTTTGAAAAGGGAATTGATCGTGATTTGGAACCTGTTCTTTACATGACCCCTCTTAACTAAGCCGAGCTCCCCAAATTTTTGTACATTCAAAAAAGGAATTGATTCCGTAAAAGATGGGATCAACCAGTAAATAGAAAATTACTGATATTTCATCCTTGTGAGATTGTCAATTTTGTACCAAAGGTATATTTTGAGTATACCGAATTAGTATAGCTATCCTTCCTATGGCACAGCAATCCTGTTTGGCTTGGTCCCGAAACAGAATTCCTTCTTTGTTCTTTGTCTATAGGGAAACTACATGTTATTCAAGGCATCAATAGAAACCCCAATTTTTGGTCCTACTTATTTTTATTGTCTTCGGAATAGTAGAATAATTAAATTTGGAATAGTGACAGGATCTTGGGAAAACCTAAGTTAATGATCAAAGGTTTGGATAAAGAATTTAGGAAGGATATTCTCATATTGACGCAATACTTTCCCTTTTCGGGGGGCCTTCGGGAGTCGTGGAATGGTTTTCTTCTCCTCAAAAAGAGGATTAAATCTATTGAAAAAGAAATAATCTGAAATAGAAAGAACTTTTTCAAAAATCCAATTTCATTTTTCAATGGGTTTAGATGATCTAGTTCTTAATATTATTACTTTACTTAACTGACAGATTCCACAATAAATCTCTTGATTCGGAATTAGGGACTCATGTCCCATCTGATGAATCGATTTTCTTTTACTTCTGTATCTCGCTCTATCTTGTTTTTTAGTATTATCTAAAATAACCGATGAATTAGGAATTTTCCATAACTTAGGTAAGTGCTTTACCAACATATGTAGTGTAGTAAAAAAATGGAATTTAACCTCTTCCTAAAAGGATCTACTAAGTTCATCTAGTTGTTCTAAAGAATCAAAACGGTCGGTTATTAATGGAATTCCTTGTCGACTTTCCGTGAAATATTCGTTTGGCCGAGGACTTCCAAACACGTCATAAGCTAAACCCGTACTGACAAATAACCAACCCGCAATGAATAGGGAAGGTATAGTAATGCTATGAATAACCCAGTATCGAATACTGGTAATAATATCAGCAAAAGAACGTTCTCCCGTGCTTCCAGACATTTATCGTTGGATGAACTGCATTGCTGATATTGATCCCAAGAAAAAAACTGTGGGTACAGCTAATCCGTGAACAGCCAGCCATCGCACTGTAAAAATAGGATAGGTTCGATCTATGGTCATGTTTCTACTAACTAAAACTATGAAGTCATAGTTTTTCTATCCAAAAAGGGTCTTTCTGCTTTAAGCTCCACATTTCTAGACATTCTGGTAGTTCGACCGTGGATTTTTTGTTTTGGTATCTCTGGAATATGGCTACACAAACCGTTGAAGATAGTTCTAGACCTAGGCCAAAACGAACTGGCGCAGGTAGTTTATTGAAACCCTTGAATTCGGAATATGGGAAAGTCGCTCCGGGTTGGGGGACTACTCCTTTTATGGGGGTTGCAATGGCTTTATTCGCGATATTCCTATCTATCATTTTAGAAATTTATAATTCTTCTGTTTTACTGGACGGAATTTTAATGAATTAGAAATCCAAAATTTTTTGGAATTTTTTCTTACAAATTGTATTTATTTCGTAATTTATCTATGAGAAAATCTGGGGGTTCGAATTCCTTACAATTCGAAAGTCCCAAACGATCCGAGGGG-CCGTTCCAAATCGAAAGGTTTTCGTGATATGACAGAGGCAAGAAATAACGATTACAAAAAATCCTTCTTTTTCATTTCAAAAGTGCATAAAAATTATATTGCCAATTCCATTTTAGTTATATTCTTTTTTCTTAATGTTAATAAAAAAAAGGAGAAAATTCTTTTCTTAAATAAATTCTTATAAAACCCACCATAAAATAGGAAAGAAAGATAAAGTAAGTAGACCTGACCCCTTGAATGATGCCTCTATCCGCTATTCTGATATATAAATTCGATGTGGATGAAATTCTTGTATAAGCGGATTTTTTGTATTTTCTTAGACCGCAAGAATTTTTCGCTATTTACGATTTCATATTCTTGTTACTAGACGTTCTATAGGAATAAGAAGAAATCGCAACTCTTTTCCGTTACACATAAAAATGGTTTTCCACCCATGCAATAGAGAGCGAATGATAAAAAAGGGGTTTCCCTTGATAGAATAGTCATAGAATAATGCTGAATTCAAATGTTTATTTCTTTATTTCTATAGTATAAGAA---------AAATGAAATTCATGGATTTACCACGACTTCGGTTGTGACCCCATAGATAAAAATGCAAAATTTCGATCTTCGAGACCATTGAAAAAGGGCATTGAACGAGAAAGAAATCGTCCACAGATAATCAAACTATCGTATGCCTAGTAATATGAGGTGCTCGGAAATGGTTGAAGTAATTGAATAGGAGGATCACTATGCTTACTCTCAAACTCTTTGTTTATACAGTAGTGATATTCTTTGTTTCCCTCTTTATCTTTGGATTCTTATCTAATGACCCAGGACGTAATCCTGGACGTGAGGAGTAATTCCCCTACTTTCCTCCACATTTTCTCAAGTGGTCGTGCTAGAGACAAAAACAGTCATGGATAGTTATAAGGACGGTATCCTTCCAAATGGGATAAGAGAATTCTTACTACTCTCTATCTTTCTCCTATAGAGATGAACCCAATCCAGAATACGAACCGTAAAAGAAAACACCTATTAAACCAATCACAAGAATACCGGTTACAGTACCTATCAGCCAAAGAGGAATTCTTCCTGTAGTATCGGCCATAATCTTTACTATTCTGTCTGCCAAATTGAATGATGTATTCATTCCAAAAAAATGAAAAAGAGAGAAGTCTTATATTATGAACTTTCGATTCTAAAATTCAAATTCTTCTACATTGAATCTAGAGCTGCAACAATAAATTTGATGAGCCTTTCTACCCCTGCACCTACGTTGAACATTTAGGTACCCACACAATACTTAAACTAATTTTTTATATTGATAGCTTATTATAAAGCAATTTTTTTTATTTATTTTTTTAGGTGTCAAAAAAAACCATCCTAGTGGATCTGTGCGGTAAGGAAAAACGGGTAATCTATTCCTTAAAAAAAAATCTTGGAGATTATGTAATGCCTAATATACTTAGTTTAACCTCTATCTGTTTTAATTCTGGTCTTTATCCGACTAGTTTTTTCTTAGCCAAATTACCCGAAGCTTATGCCATTTTCAACCCAATCGTGGATGTTATGCCTGTCATACCTGTATTCTTTTTTCTATTAGCGTTTGTTTGGCAAGCTGCTGTAAGTTTTCGATGATCAATTGAAGAAGTAATTGGAAAATAAAACAGCAAGTACAAAAATGAGTAATAAACCCCAGTATAGACTGGTACGATTCAATTCAACATTTTGTTCATTCGGGTTTGATTGTGTCATTTGGAATTCCAATTAATCATTGAAGAAATGAAAAAGGGATTAAAGAAAATAAAAATCCAAGTCTTAAATGAAAGGATCTGGTTGGAACCCTAAAGTGTGGTAGAAAGAACTANATGTAGTTCTTTCTACCACACTTTAGATTCTTTCTATTATATTATCTTGAATCTACATAGAATAGATTAGTAGATTGAAATAGTAATCTAATTCAACTTTTTTTTCACTGCATCCACTTAATTT------------------------------------------AAGAGTTGATACTACAATTCGACTACTCAATCAATTAGTAGTATCCATGGAAGTAAATATTCTCGCATTTATTGCTACTGCATTGTTCATTCTAGTTCCTACTGCCTTTTTACTTATTATTTATGTAAAAACAGCCAGCCAAAATGATTAATCAACCGTGAATTGATTTGATAGATCCTATATTCATAATATTGAATTGATTCAGTATTATCAGAATGCAANTCCTTCACAGGATATCCCCTTTTCCTCTCCATGGGATTACATCCCGAGTTATTGTGAAAATGAGGTTATGGAAGTAAATATTCTCGCATTTATTGCTACTGCATTGTTCATTTTTATAGAATTTCAAGATTACAATGGATCTATGAAAAGATCGTGTATTTACAACTACAACGGAATAGTATACAAAGTCAACACCAATGATTAAATAGAATTTCTGGGAGACTTCTTACTTTAATTAGTCCCCATGTTCTTCGAATGGATCTCTTAATTGTTGAGAGGGTTGCCCAAACGCGGTATATAAGGCATACCCAGTAAAGCTTACAAGTAAACCAGATATGGAGATGGCGACTAAAGTTGCTGTTTCCATATGGAAGCATTGGTTTATACGTTCCTTTTAGTTTCGACTTTAGGGATAATTTTTTTCGCTATCTTCTTCCGAGAACCACCTAAGGTTCCGACTAAAAAATGAATTTGTTTAGTATTTAGTAGCCCGATACAAAATAAATAAAAGAAAACTCTAATAGAAAATGAAACGGTCGACCCAGACATAGACGGTCGACCCAGACGGATATATCCTATAAAATATATGCCGTAAACTAGGGTTCAATGAATGAAAAAATTGACCTTTCCTTTTTCATCAAGAATTTCCCTGAAAAGGGGGGCAGAAGGCAAGATCAAATATCTATGGAAACCCTTTTGATAAGGAAAGACGTACATATCATAATTAGTTCCAACTTGTGTATGTTCAATGAATTATCTATCTCATTCTCAGTCCATTTTATGAATCTGCTCTCATCTTTAGACCCCAAAAGCAGATATTGACAGTAACCTATAAAAATCAGATCCTCTTTTCTCCATCTCATTTCCACTTCTACTGCTTATTTGGATGTCTATGTGACCCATAGAAAGTCGGTTATATAATACATACATAATTGTATGTATAACTATGGGGGTTCCGAATCCAATCAAAAAACCTATTTTGGTCTTAGTATGGATAAGGGATCTTCCTATGTTATATTATTCCACTAGGGAGTATTATAAAAAGAGGTTAATCATAGATTATCAAAACCCTAGAATAAATTCTTCCTCTGTAGGGCCAAAAACTGGTGGACGAAAAAGTTGAATACAAGTCTCTATCATGTCTAGACAAATAGAATAATCTTTTTATACAGAATGGAGCTTAATTTAGTAAGGTACT-----------TTTAGTCTAGTTGACTACTTATATTAAATTAAGTAGTTGTTAGTCT------GTATCCCTTCCTATCTTATCCTTTGCACTCGAATCAAAAAAAAAGAGTGCTTCGGAGGCGCAAATCGAACTTGCCAAGAGGGTGCCCGAAACCGGGGATTCACCGAGACAAACAAGAGAAAATTGCTTTAAGGGAATAGACTGTGCCTTTCTTTTATTTCTTCTTTTCTGCCTGCTGGAATAAAAAAGGTTGGATATAGCCCTCTACCATATCTATACA-----AATAGTCCATTTATATGGACTGCTAATACATGTAGATTATGATACCAACACTACCCTTTGTCAAGGGTAGCCATTCGAGGAATCCCACCTACGGAGAAAAGNGAGCAGTTGGTATTTCAATCACAGGCCTGTAATTTAGGATTTAGANGGCCCTCTCTAGTCTGTAAAAGAAATCTCTTCTTACCATGCCACTAGCGTATGAACCAAATGTATGCATTTCGATTAGGATCGTATTCTATAGTTTGATTATTCGTACAATATACACTAAGAGATATAGGCGACAGTACCCATCAATCCCTTTCTTCCTTTTTTAGTAGAATAATTTTTATACTCTGCAGTATAAATTCAACTACCCACTTTTTAGAATAAAATTGTTGATAAAACTCCAATACAAAACATATAAGAAGTATATCACTGAAAATTAATACCCAGCCATATGGGTATATGAAGAGGGCGAATTCCTTTATACCCCCAATTAGAAAGGAAATAAAACATAACTGGAGAAGTTCTCATCATAAGATCATCCAATAGAAAAAAGTCCTAATTCAGAACATTCTGAGCACGTGAAAAAAATCTCTACATATATATCTTATGTATATAATATTTTGTACATTATGCAGTAGATCTATAATGGTAAATGAAAGTGGCTAATTGAATAAAAATACTTTTCTACTAAATTCATTCATGTTTTTTATTTAATTTTATGACTTCGTTTAGTATGAGATGCCATATTTTTGGCCTGAACACTAAACGAAGCACAGAGTTTAAATTGCAAAAAATAAATGAAATTGGACTTTTTTTCTTGTTAGAGCAATCAAATCAATATTGAACTAATCTAGAATCCTTATCCTTAAGGAATTCTGAATTTCCCTAAAAAGCAGGAGATGATCCGTGAATTAACCTAACCATCAACTAAAATCCTATGAAAGCATAATAGAAAAGTAGGAAAGACTCTTTGCTTTGATCTATTTATATTCTTCGAGTATATTGACAATTCCAAAAAACTGCTCATACTATCATTATAGTATAATGACAAGTGGTTCTATATAGCACTATCGTCTAGTGATAAAATCTAGGGCTTCCTGAATATGAACTAAATCCATTTTTCCCTCCGAAAAAAATATCTGATCCATATAAAAAAATAATTTATTTCTAAGCCATATCTCTCTGATTGTTTTCTTACAAAGAAAA---CTTTCTTATTGAAAGGTGGATTATCAGTTGTTTTTAGGGATAAAAAATCGCGGCATACTAGTTATGCCACTCTCACTATACCCACATATCCTATGTGGGTGTGTAGTATATGATTCATCTATTTCTTAAAGTAAGACAGACGAATCTTCTTAGGGTTCTATTTAAGAATAGGTATGCCATACACCCCCCAATGACTATTGCTTTCCAGTTAGCTGTTTTTGCATTAATTGCGACTTCCTCAGTCTTAGTAATTAGTGTACCCCTTGTATTTGCTTCTCCTGATGGTTGGTCAAATAATAAAAACGTTGTATTTTCCGGTACATCATTATGGATTGGATTAGTCTTTCTGGTAGCTATTCTGAATTCTCTCATTTCTTGAAAAGAGAAAAAATGAGTTACGAAATGCAGTAATTCTTCTTTATTCTTCTAATTGATTGCAATTAAATTTGGCTCGATCTTTTAAAAGATCGAGCCAAATTTAAATATATCTTGATACGATCATGAGACTTGACAAATCGAGATTCTTCTATTCTATATATCTAGAATATTTAAAGGTATAATACAATAAACAAATACAAATCAAAATAGAGTATTATCATACGATAATGGAACCAAATACGCAGTATTTGCAGAAAAGAGTCTTCATTTATGTTAAGGTAGTAGCTGTGAATAGCCATCGACTACCCGAAAGGGTAGAATTACCCTTCAACCGGGTATTCTATTCACTTCGGGTATTCTGAAAGAGGTATTTCTTTCATTTTATTGCTTTCTTTTGATTCCAATTTCAAGTTCGATTAGAAAGATAGAAAGGCCATGAGAATGGAAAAAGAAAAATCAAATTTTTTTAGAGATATAGAACACTTAAAAAATCTTTATTTTGCAAACTCAAAAATACAATAGTCAATATTCCTTATAATAGATATACTTAATTATATCTTAAGATTCTTAAGATATATTTTGAATAGATAGAAATAGTAAATTGGAATTGAGACACCTATTATATGTCACCACAAACAGAAACTAAAGCAGGTGTTGGATTTCAAGCTGGTGTTAAAGATTATAAATTGACTTACTACACCCCGGAATACGAAACCAAAGATACTGATATCTTGGCAGCATTCCGAGTAACTCCTCAGCCCGGGGTTCCGCCTGAAGAAGCAGGGGCTGCAGTAGCTGCGGAATCTTCTACTGGTACATGGACAACTGTTTGGACTGATGGACTTACCAGTCTTGATCGTTACAAAGGACGATGCTATCACATCGAACCCGTTCCTGGGGAAGACAGTCAATATATCTGTTATGTAGCTTATCCATTAGATCTATTTGAAGAGGGTTCTGTTACTAACATGTTTACTTCCATTGTTGGTAACGTATTTGGTTTCAAAGCCCTACGTGCTCTACGTTTGGAGGATCTACGAATTCCTCCTGCTTATTCAAAAACTTTCCAAGGTCCGCCTCATGGTATCCAAGTTGAAAGGGATAAGTTGAACAAGTATGGTCGTCCTTTATTGGGATGTACTATTAAACCAAAATTGGGATTATCCGCAAAAAATTACGGTAGAGCATGTTATGAGTGTCTACGCGGTGGACTTGATTTTACCAAAGATGATGAAAACGTAAACTCACAACCATTTATGCGCTGGAGAGACCGTTTTGTCTTTTGTGCCGAAGCTATTTATAAAGCACAAGCCGAAACTGGCGAAATCAAGGGGCATTACTTGAATGCGACTGCAGGTACATGCGAAGAAATGATTAAGAGAGCTGTATTTGCGAGGGAATTAGGGGTTCCTATTATAATGCATGACTACATAACTGGAGGATTCACCGCAAATACTACTTTGGCTCATTATTGCCGCGACAATGGCCTACTTCTTCACATTCACCGAGCAATGCATGCAGTTATTGATAGACAGAAAAATCATGGTATGCATTTCCGTGTATTAGCTAAAGCATTGCGTATGTCTGGGGGAGATCATATCCACGCTGGTACAGTAGTAGGTAAGTTAGAAGGGGAACGCGAAATGACTTTAGGTTTTGTTGATTTATTGCGCGATGATTATATTGAAAAAGATCGTTCTCGCGGTATCTTTTTCACGCAGGACTGGGTATCCATGCCAGGTGTTATACCGGTGGCTTCAGGGGGTATTCATGTTTGGCATATGCCAGCTCTGACCGAAATCTTTGGAGACGATTCCGTATTACAATTTGGTGGAGGAACTTTAGGACATCCTTGGGGGAATGCACCAGGTGCAGCAGCTAATCGGGTGGCTTTAGAAGCCTGTGTACAAGCTCGTAACGAAGGGCGCGATCTTGCTCGTGAAGGTAATGAAATTATCCGAGCAGCTTGCAAATGGAGTCCTGAACTAGCCGCAGCTTGTGAAGTATGGAAAGCGATCACATTCGACTTCAAGCCGGTAGATACCATCGATATTATTTGGATTTCAATTTGTTATTTCACTGCAAAGGAATGAAAGATATATTGTCTCTCCAGAAGGAAAACCTGGGTTTTTATCTTTATAATACTTCAGGAGCTAATGAAACTATTTTAGTAAAATTCAATTCTCTCAATTCCTCGGCAATCGCGCCAAAAACTCGAGTTCCTTTTGGATTTCCTTTTTGATCAATGATAACTGCTGCATTGTCATCATAGCGTATTATTATACCGTCTTCACATTTGAATTCTTTACATGTACGTACAATTACAGCTCGAATTACTTCGGATCTTTCTAGAGGCATTTGGGGCACTGCGTCTTTGATTACAGCAACAATAACATCACCAATACGAGCATATCGCTGATTACCAGCAGCTCCTATGACTCGAATACACATCAATTTTCGAGCTCCACTGTTGTCCGCTACATTTAAAAGGGTCTGAGGTTGAATCATAGCAATTATATTAAAAGATTTNTAAATTTTCATTAAATCTTATAGAAAGAGGTATAATTTCTTCTTTTTTCTGGGATTTTTGTCTTGTCTTTTTTATTCTATCACTGGCTAGAATGAGAAGACAAGGTTAGCTATATCTCTAATCTAAGAAATTGGCTTCGTATGGGCATTTTACTGGCAGCTATGGAGATAGCTGCTCTAGCTATAGTTTCAGATACTCCGCTCATTTCATAAAGTATTCGACCTGGTTTAACAACGGCTACCCAATATTCAGGGGATCCCTTTCCTGAGCCCATACGTGTTTCTGTGGGTCTTAGTGTAACCGGTTTGTCAGGAAATATACGTACCCATAGTTTTCCACCACGACGTGCATATCGTGTCATTGCTCTTCGTCCTGCTTCTATCTGTCTCGCTGTAATCCAAGCGGGTTCAAGTACTTGAAGAGCATATCTACCAAAACAAATACGATTGCCTCGGCAGGATTTTCCCTTCATTCTTCCTCTATGTTGTTTACGAAATCTAGTTTTTTTGGGACTAAGCATGTTATAGTCGATGGTTCTTTTTTAGTTCCATCTCTACTTCAAAACTGGACATGAGAGTTTCTTCTCATCCAGCTCCTCGCGAATGAAATGAGAAAGCGTGCAAATTTTCTAATTCCATAATATTCAAAAATTCTTAATAATGTAATCTTTCTTTTTATAAGGAATATCCTTTTTTTACCCTTATTGAATCATAGTAAAGTATTCTGATCCAATAAAGTTTCGCGGGCGAATATTTACTCTTTCTTGTCTTATTTGTTAATTTATAACCTTATCAAATAAAGCAATTTTTTCGGTTTGTTCCGCCATCCCACCCAATGAAGTATTAGGATTCTTTTCAATAAAATCCTATGCAGTCATAGGTTTTGTCGTTCCCACAGCTTCTCCTTTAATGGTTAGGTTTGAATCCTGCAACGGAGCTTCCAAACTTTCCGAGTTAATTTTCTCAGTTTTATTAACCTGGGCTGCTCTTTATTATTGCTTAAAATTTTATTTATCGTTTCATTACGATTTTTAATTCTCTCTTATTTTTATTATTTTATTATATTGATGCTTTATCACATTGCCTTTTATGATGTAATTCATGGACCATACACATTGGAATCTTATATCTTTCTTATTCTTCTTCCTTCTATCTATCATCCCTCCTTTTATCCACATCCCTTTAGTTTTGTTTCACAACCTAGAATCCGGTTTCTTTTTTAGAGAAAAATGCAGTTGCTACAACTATATGATAGATCCACTCATTTATGATAGATGTATTTATTCACATAGTGACTGTTTCTTTGTTAGGATCTCGACAATACGAAGCAATAGGTTGTTATTAGTTAATTTTCTATAATTACTAAGTTTTTTCTATTTTTAATAGGGTTCGCTGAATTTCAATTTTTGACCCTAAAGAAAAACGAACGAGTCACACTGAATCAAATTAACCTTAATGAATAACTAATGATTTATCTTCTTTTAACTGTTTTTTTCCCATTAATAACAAAACGGATTATTCCGATATATAAAATATTAATTCCAATGGCTTTTGCTACTATAACCTTCCCAACCACGATTTTTTATTCTATCCCCTTCAGTTATTTCGCATAGAAATAACAAATTCTAACGATACTAAAAAAACAGTGGGTTCCATCGTTTCTATGGTTCTCTTTTAAACGGTGAGGCCCTCTCTATACACCGGAGCCCTTTCTTTCATCAAAAGGTATTGTGAACTTGTATAGTTCACAGTCTTTGGCTCTACCTATCCATTATAGAGTAAATCGCTCTTTTCACAATAAGAGTTATTCATACAGTGACGGTATTTAATTATGAAAGTTGGCTAAGTAGCTGACCCTTTAGTCCGTTCTTTTAAGATAAAGGAGCATAAGCCTTTTCTTTTTATTACTATTTCCTCCGCTTAATTGATAACCATTTGTTACCAATGGGGGAATTGCTTCTTCCAATCTAGATGATTGGATTTGCACCAAAGGAAACCATAAATTCTATATACCGTAGAAATCTAGGGAGAAAAGCTCTATCCTATTCATTGGTACCGATCATGGATATTTCAAAAATTGTCTTATTTGTTTGAACTCATGATCTGAACGAGTCGCACTTAATTGATGGTCTTTATTTTATTGGAAATCGTGTAAAGGTTATTTGCATTTAATACAGCTACTTGTGCAAGCATTTTACGATTAAGAATCAATTCCTTTTTGTACAGATTGTGTATTAATTTACTATAACTATCGAATACTTTATATATCCGTGTTGCTGCGTTTATCCGAGTGATCCACAAACGACGAAAATCCCTCTTTTGCCTGCCTCTATCTCGATGAGAAGAAACAAAAGCTCTTCTTACTTGTTGAGTAATCATTCGATTAAGTCTTAAATGAGCCCCCCTAAAGTTTGAGGCAAATGAACGCATTTTTGTTCGTCGTCTCCGAGCTATATATCCTCGCGGAACTCTGGTCATAAATAAGNTTATTCCCCGCCTACCTTTACTTTATTTGATCCTATAAATTTGTTTATTCTGAATCTTTCTATTCTGAATTCAGTTATTTCGATTTCTTTACTATATTTAGTACAATTGTTATATGACACATGGTTTTTTTTATAGGATAACCACGTCCTCGAGCCCGAGGTCTGAATTTTTTCATAATAGTACTCCTACTCACTTCGGCTTTTGTTATGAATAAATTAGCTTTGTCGAAATCCCTATAATGAGTAGCATTTGCTGCTGCCGAATAAACCAACTTTAAGATGGGATAAGATGCTCGATAAGGCATGAGATTCAGTATCATAACGGTTTCCTCGTAGTAACGCCAGCGAATTTCATCAAGAACTCTTTGTGCTTTAAAAACAGACATATGTATGCGTTTTTGCGCTTTGAAAACCCGTTCGAACTTAAGTAGACGATCAGTTGGAACTTTTCTTGCGAGTTTCCGTAACCCGTTCTTTTTCTTCTTTATCCTAGGGATATACTTTACCAATTTGAAACTTGTCATAAATCGACTTTCCCTCCTATGCTCTGAGTTCCAGTATCGATAAGAATTCGAGTTCTTATTGTTCTTATGTTATGGTATGAATATACCATACCAATTCGTTATGTATGGATGATGGATGAGATTCCATGGATAGAGAGCCAGTTCCAATAGACTTATGGAACGTTCCCGTTCGCGTTAACAGGGATCATCGTACATCGTAAATAACCAATTTTCATATAGAAAGACATATCATAGAAAAATGAAATCAAAATATTCGGAGATGGCAAATATTCGGAGATGACTATGAAAACACCTCTCTGGATCCTCGAATTGAAAGAGAAATTGAGAGGGATCAAGAATCCTAATTCTCGCTATTTGGAATGGATCCAATTCTATTGAGTCTGACTCATAGTGATCATTTCTCTTTAGCAAAGAAGGACCTTGGTTATCAAAGGATTGAACAACCGGGATCCAATACCTACTTGACATTGCTAACAAGGATCTAATGAATTATGAGTTTAATAGATCCTCTTTAGCAGAAAGACGTATATTCCTTGCTCATTATCAGACAATCACTTATTCCCAAACCTCGTGTGGGGCTAATCGTTTTCATTTACCATCTCATGGAAAACCCTTTTCGTTCCGCTTAGCCCTATCGGGTATTTTAGTGATAGGTTCTATAGGAACTGGACGATCCTATTTGGTCAAATACCTAACGAAAAATTCCTATTTTCCTTTCATTAAGGTACGAGGGCTTCTTATTCCACAAGAACGAAAGCACCTTTTCATTCTTTCTAGGGTACTTGGAAAAGACAATGTTCCATACTAAAGGATTCGGGTCCATAACCACGAGTTCCAGTGCATTAGATCTTGTAGCACTTAGCAACGGGGCCCTATCCATTAGTATTCCACATAAGAAATCCATTATAGAAACTAATACAATTAGATTAGCTCTTCATAGACAAACTTGTGGTTTCCTCGGTTTCTGTTTTCTTATTCGGGATCTTGCTTTTCATGGTTCTCATCTCTGCAACTCGCGATTTTCGCGAGAGAACCAAATCCAAGTTGGTGAAGATCATGATTTGGGCTAGCATAGTAGTTATTACCTTTGCAATTGCGGTTCGAATCTATCTGATCTTTATCTTTTTGCTCAAAGAACGAATAAAACCCCTTGTCGAAGCCCTTTATGATAAGCTTCCCTGGATCTGGGAAGTTTCTCTTTCACGGTATTGGGATCGTTTGATCGATTTCCTTGATCGCTACTTATGGGCGTGCGCTCAAAGGATACAAACAGGGATTCGCAAACAAAAAGGGAATTCGTAGTCACTTTTTCCTGTCGCGTAAAAAAGGCTTTACGCGAGAGCAATAGAGGTTGGGATACATCTATCTCTTCTGAGCAACCTCTTTTGGATTCTTAAGACCACCCTTGCAGTAGGATACCGTCTGCTTTAGGTTCTTTATTATCTCCTTCGAGGGGTTTTTAGGATCGTTCAGGCTATATTTAGTCTATTTTGGCTTTTACTGTCTACTTTTCTCAGGGAGACGGTTAAGGACCTCAGAAGATAGAGGAGAGCGCCAGGCGCAGATTTCCGGAACACTTCTACGGGGAATGCTCATTCAATGAGCATTCTCCATATTAATCTTGAAAGTGAATCATATTCCATGAATATGATATCTATCGAATGTGATATATGGAATATATGACAAAGGTGGAGTCTTGGAGTATTTCGATCGATCGGTCATATAGGCCTGAGTCAGACATCAAATAGCTTCGATTTGCATTATCCGCAGGACACCTTATATGTATCAAAATCGATATCAAAATCAAAAAGATGTACAATCCAATTTCTCGATTCAATAGAAGCCCAAAGAGGTGCATATGGTACCCAAATAAGGATAGATATGTCAAAAGCAGGTCTGATTACACCTATTCCTAGAATGTAAGGACGTAGGGATTTCTATGTAAACAGAGTATCCTATTTCCATAGGCTCGAATGACCCCTTCTCATAATAAGAATGTGCACGGTCTGGTCCGGTATGGAATGAACTTATAATCTGATGATCGAGTCGATTCCATGATTATAAGTTCATAACCCTAGCACCCATTCCCATTTTGGGCGGAACAGATCTACTAATTCTTTTATTCCAGTTAGTAAGAGGGATCTTGAACTAAGAAATAGACCTAGCAGTTAGTTCTTTTCTCTATCTAGAAGTGGAATAGAATAACCCGGTTGAAGGGTAATGATCATACGTCTGTAATGCATTGTATGTCCCAGAATAGGTCCCATTCTTCTACCCTTTCCGGGTAGTCGATGGCTATTCACAGCTACTACCTTAACACCAAAGAAGAGCTCGACCCAATGCTTTATTTCTGTCTTAGTGAATCCCGATTCGACATTAAAAGTATATTGATTCTTTCCCAATAAACGAAGACTTTTTTCTGTAAATACTGCGTATTTGATTCCATCCATTTACTTACGGCGACGAAGAATAAAACTATCACTATATTTTTTCCTTTTCCTAGTTCTTCTTCCAAGCGCAGGATAACCCCAAGGGGTTGTGGGTTTTTTTCTACCAATGGGGGCTTTCCCTTCACCGCCCCCATGGGGGTGGTCCACAGGGTTCATAACTACCCCTCTTACTACGGGGCGTTTACCTAGCCAACACTTAGATCCGGCTCTACCCAAACTTTTTTGGTTCACCCCAACATTACCCACTTGTCCGACTGTTGCTAAGCAGTTTTGGGATACCAAACGGACCTCCCCAGATGGTAATCTTAAAGTGGCCAATTTACCCTCTTTTGCAATCAGTTTCGCTACAGCACCTGCTGCTCTAGCTAATTGCCCACCCCTTCCACGTGTGATTTCTATGTTATGTATGGCCGTGCCTAAGGGCATATCGGTACTCAAAGGTAGGGCATTTCCCATTGATATAGGAACTTTTGTACCAGAAACAATAGTATCTCCAATTATAGCCCCTCTGGGATGTAAAATATATCTCTTCTCACCATCCCCATAGTGTATGAGACAAATGTATGCATTTCGATTAGGGTCGTATTCTATGGTTACGATTCTACCAGATATGTCTTTTTGATTCCGTCGAAAATCGATTTTACGGTATAGGCGCTTATGACCTCCCCCTCTATGCCTTGCGGTAATGATTCCTCTGGCATTACGACCTTTACCACAACGATGCCGTCCATGGATCAATTTATTTCGTGGATTGGATTTCACTTGCCTGTCTACGGTTCCCTTGCGTGTGCTCGGGATAGGTGTTTTGTATAAATGTTTCGCCGTTGAAGTAGATTCTTCTTTTTTCTCAAAAAACCCCTTCCCAAACTGTACAAGCTTCTTCCAAAGCATACGGCTTTCTAGATGTATATGACGATCTCTAGACAGATGGATCTTATATGAATCGTATGATGAAGTACCACATGAGTGGATATATAGAAAAGGAATCCAAATCTGCCGAATCGCTCATGTTATGATCTTCTACATCCTAGGTCTCCGCGTTCCGTCATCTGGCTTATGTTCTTCATGTAGCATTCAGATCGAATGACTCTATGAAATTACGTCGATACTTCCACATATTATGGGTAACGTAGGAGACATCCCTATTTTCACCCGGGGGTCTTAATTACCACTGCTTAGCTTTCAATTCGCCTCTGACCATCAAATTAAATGTGAATAACCCGTCCTCCTCTCTTTGAAACAAGGGGCGCTTCCGGTTCTGTGCGTGCTTCAAACAATTTTGTCTTCTCCATATTACCATATCTCTAGAGTCAATAATTTTCTATGAGGAACTACTGAACTCAATCACTTGCTGCCGTTACTCAACAGTTTTCTGTTGAGGTCTATCCCGTAGAGGTAGTCAAATTGGATCAGTGATCGATTTCTAGGTTTCGTCGTAAACCTAATTGGTTACTTCCAATTACGTAAATCAATAGTTCAAACCGCTCTGACGATCTCAAAGAAATTCCAATTATTTAATATGCACTTTATGTGTCGAATTCCTGGGTACAATATTCTTAGAACTAATCCCTCGTTATATAGAACAATTTGGTATATTGTGTCCTCAGTATTCTTTTCCTATCTGATAATAGAATCCTCCTAAAAATAGGAGGATTCTATTATCAAAAGTAGAGTATTCTTTCAAATGGATTCTCCCAATCTCGACGATTCGGTAGAAAATAACTATTATTCTTTTAAGTTAACTATTATTTCAAGTTATTCTCGAAAAAGAATACAATAGATTAGAAAATGGATTCAATTCGAAATTTCGAATTTTGTAATGGGACCTTCTCCTTATGGCAGTTCCAAAAAAACGTACTTCGATGTCAAAAAAGCGTATTCGTAAAAATATTTGGAAGAAAAAAACTTATTTTTCCATAGTACAATCTTATTCCTTAGCAAAATCAAGATCATTTTTGAGTGGCAACGAGCATCCAAAACCAAAAGGTTTTTCTGGGTAACAAACAAATAATAAGGTTTTGGAATAAGAGCATCGTGT-----------------------------TATAGAACATACATAGAATACAAAATAAATCCACTTTAGGTAGATATTATTTCATATGTATAGATATATATAGTATATGAATCAAATAATATATGGACCAAAGAAAGACTACTTCTTCTGGATCCAAAATTAATAAAATAAAGAAATCCTTTTTCAAATTTTTAAATAAGGAATAAATCATGGCCAAGGGCAAAGATGTTAGAATCAGAGTGATTTTGGAATGTATCAGTTGTGTTCGAAAGGGTACCAATAAGGAATCGACGGGGATTTCTAGATATAGTACTCAAAAGAATCGCCACAATACACCCGGACAATTAGAATTAAGAAAATTTTGTCGTTATTGCCGCAAGCATACGACTCATAATGAAATAAAGAAATAGATTTAGGTATTCCTTTCTTAAACTATGAATCTACTCTTTGGGAAAAAATAAGCCTCTTCACTTAAATTTTGAAATTTGGAATTTATTATCCTAGAAAACTTACCCCTGTCTTTGTTTATGCTTCGGATTGGAACAAATGACTCTAATTCGCCCACGCCTACGAATCAGTCGGCATTTTGTACAAATTTTACGAACAGAAGCTCTTATTTTCATAATAGATTAGTATTTAGTTGATCATTGAATCGTTTATTTCTCTTGAAAGCGGTTTAATTCTTTTAAAGCGACAACTTGTTCTTAGGTAAATCAATTGGGAGATGTTTCTCTAGAGCGGCCCATATAAGTTTTCCATCTTCCATACGAAAGCTGTCAATTCTCATAAGATCTTCTTCAGTCTTACTCAAAAGGTCCAATAGTGTATGTATATTGGCCCTTTTGAGACAATTATACGTTCTAGAAGGCAATTCTAATTGATCAATAAAAATACAATTCAATGGAATTCCTTTTTTGTTTTTCTTTAGATTAGTGAATNTTTTTTGAAAGGTTAAAAGAGGTGGAGTAAACCTGGTTTTATTTTGTTCGAAACTAGCGCCTTCTTCCTCTGCGTGTAGAAAAGGAAGAAATAAATCAATCAAATTACGAGAAGCTTCATAAAGCGCTTCTTTAGGGGTTAAACTTCCATTCGTCCATATTTCGAGAAAAAGTATCTCGTGTTTTTCATTTCCATTCCCGCAAGAAAAAATACTATAATTCACATTCCGAACAGGCATGAATACAGCATCTATAGGATAACTTCCATCTTGAGAGTTCTTTCTGAGTTCCGTATGATATCCGCGATCTCTCTTGATCTCTAACTCAATATAGAAATCAATGGGGTCTCTCAAGTTAGCTATAGGTTGTGTCGTATCAACGATTTCTACGGAAGGTGGTAAGATTATATCTTGAGCAGTTATGTATCTAGGACCTTTGACGCAAATTGATGCGTCTCTAACTCCATAGAGATTACTTCTTAATACAATTTCTTTCAAATTTAGTAAAATTTCTTGTATGGATTCTTCAATACCTACTATTGTAGAATATTCGTGTGGCACGTTCCCAAATTTTGCGCGCGTGATACATGTTCCTTCTATTTCTCCAAGTAAAGCTCTTCGCAAGGCAATACCGACAGTATCTGCTTGACCTTTTCTAAGTGGGGACAGAATGAAACGACCATAATAAAGACGCTTACTATCTACTCTTGATTCAACACACTTCCACTGTAGTGTTTGGGTGGATCCTGTTACCTCCTTTCGAACCATTCAGAATAAATATAAATTATTTTCTTATTTCTATTTTATGCTCCGGAATGGAAATGAGGGAATGTCCACAATACCCGGATTTAGTCAGATCCAATTTGAGGGATTTTGTAGGTTCATTAATCAAGGCTTGGCAGAAGAACTTGAGAAATTTCCAACAATTAAAGATCCAGATCACGAAATTGCATTTCAATTATTTGCGAAAGGATATCAATTGCTAGAACCCTCGATAAAAGAAAGGGATGCTGTGTATGAATCACTTACTTATTCTTCTGAATTATATGTATCTGCGAGATTCATTTTTGGTTTCGATGTGCAAAAGCAAACCATTTCTATTGGAAACATTCCTATAATGAATTCCTTAGGAACCTTTANNATAAATGGAATATACCGAATTGTGATCAATCAAATATTGCTAAGTCCTGGTATTTACTACCGCTCCGAATTAGACCATAAGGGAATTTCTATATACACCGGGACTATAATATCAGATTGGGGAGGAAGATCGGAATTAGCAATTGATAAAAAAGAAAGGATATGGGCTCGCGTGAGTAGAAAACAAAAGATATCTATTTTAGTTCTATCATCAGCTATGGGTTCGAATCTAAGAGAAATTTTAGATAATGTTTCCTACCCCGAAATTTTCTTGTCTTTCCCGAATGCTAAGGAGAAAAAAAGGATTGAGTCAAAAGAAAAAGCTATTTTGGAGTTTTATCAACAATTTGCTTGTGTAGGCGGGGACCTGGTATTTTCGGAGTCCTTATGTGAGGAATTACAAAAGAAATTTTTTCAACAAAAATGTGAATTAGGAAGAGTTGGTCGACGAAATATAAATCGGAGACTGAATCTTAATATACCTCAGAACAATACATTCTTGTTACCACGAGATGTATTGGCCGCTACGGATCATTTGATTGGAATGAAATTTGGAACGGGTATACTTGACGATGACGATATGAATCACTTGAAAAATAAACGTATTCGTTCGGTTGCGGATCTGTTACAAGATCAATTCGGATTGGCTCTTGGCCGTTTACAACATGCGGTTCAAAAAACTATCCGTAGAGTATTCATACGTCAATCGAAACCGACTCCACAAACTTTGGTAACTCCAACTTCAACTTCGATTTTATTACTAACTACTTATGAGACCTTTTTTGGCACATATCCCTTATCTCAAGTTTTTGACCAAACCAATCCATTGACACAAACGGTTCATGGGCGAAAAGTGAGTTGTTTGGGTCCTGGAGGATTGACGGGGAGAACTGCAAGTTTTCGGAGCCGAGATATTCATCCGAGTCACTATGGGCGTATTTGTCCAATTGACACGTCCGAAGGCATCAATGTTGGACTTACTGGATCCTTAGCTATTCATGCGAGAATTGATCACTGGTGGGGATCTATAGAGAGTCCGTTTTATGAAATATCTGAGAAAGCAAAAGAAAAAAAAGAGAGACAGGTGGTTTATTTATCACCAAATAGAGATGAATATTATATGATAGCGGCAGGAAATTCTTTGTCCTTGAATCAGGGTATTCAGGAAGAACAAATTGTTCCAGCTAGATACCGTCAAGAATTCCTGACTATTGCATGGGAACAGATTCATGTTAGAAGTATTTTTCCTTTCCAATATTTTTCTATTGGAGGTTCTCTCATTCCTTTTATTGAGCATAATGATGCGAATCGGGCTTTAATGAGTTCTAATATGCAACGCCAAGCAGTTCCACTTTCTCGGTCCGAGAAGTGCATTGTTGGAACTGGATTGGAACGCCAAACAGCTCTAGATTCGAGGGTTTCCATTATAGCCGAACGCGAGGGAAAGATTATTTCTAGTGATAGTCACAAGATCCTTTTATCAAGTAGTGGGAAGACTATAAGTATTCCTCTAGTTGCCCATCGACGCTCTAACAAAAATACTTGTATGCACCAAAAACCTCGGGTTCCGCGGGGTAAATCCATTAAAAAAGGGCAGATTTTAGCGGAGGGAGCAGCTACAGTTGGTGGGGAACTTGCTTTAGGAAAAAACGTTTTAGTAGCTTATATGCCGTGGGAGGGTTACAATTTTGAAGACGCAGTACTAATTAGCGAACGTTTGGTATATGAGGATATTTATACTTCTTTTCACATCCGAAAATATGAAATTCAGACGGATACGACAAGCCAAGGCTCCGCTGAAAAAATCACTAAAGAAATACCACATCTAGAAGAACATTTACTCCGAAATTTGGATAGAAATGGAGTTGTGAGGTTGGGATCCTGGGTAGAAACCGGCGATATTTTAGTAGGTAAATTAACGCCTCAGATAGCGAGCGAATCCTCGTATATCGCGGAAGCTGGATTATTACGGGCCATTTTTGGTCTTGAGGTATCCACTTCAAAAGAAACTTCTCTCAAACTACCTATAGGTGGAAGAGGGCGCGTTATTGATGTGAAATGGATCCAGAGAGACCCCCTCGACATAATGGTTCGTGTATATATTTTACAAAAACGTGAAATCAAAGTTGGGGATAAAGTAGCAGGAAGACACGGGAATAAGGGGATCATTTCCAAAATTTTGCCTAGGCAAGATATGCCCTATTTGCAAGATGGAACACCTGTTGATATGGTCTTCAATCCCCTAGGAGTACCCTCACGAATGAATGTGGGACAAATATTTGAAAGCTCGCTCGGATTAGCAGGGGATCTGCTAAAGAAACATTATAGAATAGCACCCTTTGATGAGAGATATGAGCAAGAGGCTTCAAGAAAACTTGTGTTTTCGGAATTATATGAAGCCAGTAAACAAACAAAAAATCCATGGGTATTTGAACCCGAGTACCCGGGAAAAAGCAGAATATTTGATGGAAGAACAGGAGATCCCTTCGAACAACCTGTTCTAATAGGGAAGTCCTATATTTTAAAATTAATTCATCAAGTTGATGAGAAAATTCATGGACGTTCTACTGGGCCCTACTCACTTGTTACCCAACAACCCGTTAGAGGAAGAGCCAAACAAGGGGGACAACGAGTAGGAGAAATGGAAGTTTGGGCTTTAGAAGGATTTGGTGTTGCTCATATTTTACAAGAGATACTTACTTATAAATCTGATCATCTTATAGCTCGCCAAGAAATACTTAATGCTACGATCTGGGGAAAAAGAGTGCCTAATCACGAGGATCCTCCAGAATCTTTTCGAGTGCTCGTTCGAGAACTACGATCTTTGGCTCTAGAACTGAACCATTTCCTTGTATCTGAGAAGAACTTTCAGGTTAATAGGGAGGATGTTTGAATTCGGCGATGCCCCTTTCGGGGGGCATTCCGATTTCGCTAGTACCATCTTCAAATTCAGATTGAGATTGAGGAAAGAGGGTAAATTAAGTTTTCGAATCACTGACTCAGGCCTATTGTCGAATCCTACTCAGCAATTGTCGAATCCTACTCAGTAAAAAGGGGGGTACTTATGTATGATTGACCAATATAAACATAAACAACTTCAAATTGGACTCGTTTCCCCTCAACAAATAAAGGCTTGGGCTAACAAAATCCTACCTAATGGGGAAGTCGTTGGCGAAGTCACAAGGCCCTCCACTTTTCATTATAAAACCGATAAACCAGAAAAAGATGGATTGTTTTGCGAAAGAATCTTTGGCCCCATAAAAAGCGGAATTTGTGCTTGTGGAAATTCTCGAGCGAGCGTAGCTGAAAATGAAGACGAAAGATTTTGTCAAAAATGCGGAGTAGAATTTGTTGATTCTCGGATACGAAGATATCAAATGGGATACATCAAACTGGCATGTCCAGTGACTCATGTGTGGTATTTGAAAGGTCTTCCTAGTTATATCGCAAATCTTTTAGATAAACCCCTTAAGAAATTGGAAGGCCTAGTATACGGCGATTTCTCTTTTGCTAGGCCCAGCCCTAAAAAACCTACTTTCTTACGATTACGAGGTTTATTCGAAGATGAAATTTCATCCTGTAACCACAGCATTTCTCCCTTTTTTTCTACCCCGGGCTTTGCAACATTTCGAAATCGGGAAATTGCGACAGGAGCAGGTGCTATTAGAGAACAATTAGCGGATTTGGATTTGCGAATTATTATAGAGAATTCTTTGGTTGAATGGAAGGAATTAGAAGACGAGGGGTATAGTGGAGATGAATGGGAAGATAGAAAAAGACGAATAAGAAAAGTTTTTTTAATTAGACGAATGCAATTGGCGAAACATTTTATTCAAACAAATGTAGAACCAGAATGGATGGTTTTGTGCTTATTACCGGTTCTTCCTCCCGAATTGAGACCCATTGTTTATAGGTCTGGGGATAAAGTAGTCACTTCGGATATTAATGAACTTTATAAGAGAGTTATCCGTCGGAACAACAACCTTGCCTATCTATTAAAAAGAAGTGAATTAGCGCCAGCCGATTTAGTAATGTGCCAGGAAAAATTGGTACAAGAAGCCGTGGATACACTTCTTGATAGTGGGTCTCGCGGGCAACCGACGAGGGACGGTCACAATAAAGTATACAAATCACTTTCAGATGTAATTGAAGGTAAAGAGGGGAGGTTTCGCGAGACTCTGCTTGGGAAACGGGTCGATTACTCGGGGCGTTCTGTCATTGTTGTGGGTCCTTCGCTTTCATTACATCAATGTGGATTACCTCTAGAAATAGCAATAAAGCTTTTTCAGCTATTTGTAATTCGCGATTTAATCACGAAACGTGCTACTTCTAATGTCAGGATTGCTAAAAGGAAAATTTGGGAAAAGGAACCCATTGTATGGGAAATACTTCAAGAAGTTATGCGGGGGCATCCTGTACTGTTGAACAGAGCACCTACCCTGCATAGATTAGGCATACAGGCCTTCCAACCCACTTTAGTAGAGGGGCGTACTATTTGTTTACATCCATTAGTGTGTAAGGGTTTCAATGCAGACTTTGATGGGGATCAAATGGCTGTTCATCTACCTTTATCCTTGGAAGCTCAAGCAGAAGCCCGTTTACTTATGTTTTCTCATATGAATCTCCTGTCTCCCGCTATTGGAGATCCTATTTGCGTGCCAACCCAAGACATGCTTATCGGACTTTATGTATTAACGATTGGAAATCGTCGAGGTATTTGTGCAAATAGATATAATAGTTGCGGAAACTATCCAAATAAAAAAGTAAACTACAATAATAATAATTATACGAAAGATAAAGAACCCTATTTTTCTAGTTCCTATGATGCACTGGGAGCTTATAGACAGAAACAAATTGGTTTAAACAGTCCCTTGTGGCTCCGATGGAAACTAGATCAACGCGTCATTGGATCAAAAGAAGTTCCGATTGAAGTTCAATATGAATCTTTTGGGACTTATCATGAGATTTATGCTCACTATCTAATAGTGGGAAATAGAAAAAAGGAAACCCGTTCTATATACATTCGAACCACTCTTGGTCATATTTCTTTTTATAGAGAAATAGAGGAAGCCATACAAGGATTTAGTCGGGCCTATTCATACACTATCTAAACAAGGAACTTAGGGATATATAAAGCTTTTTTTACTTTAATTGAAACTATACTTTTGACCTTAGAATGCTAACAGGTCTGATTTTCTATTTTTAAAAGAAGTCAGTTAATTTATTAAGGCTGTGTTTATATCATGTATCAATGGCCAATTCTGAGTAGAAGGTTCCATCGGAACAATTATTATTTATTTCAAGATATTTCGGCTCTTTCTTAATCTTCAAAAAGAAATCAATTCCGTAATGGTAAGACGAAAAAAAAAAAAAAAAGGAAGTGTGGAAAAAATGGCGGAACGGGCCAACCTGGTCTTTCATAATAAAGAGATAGACGGAACTGCTATGAAACGACTTATTAGCAGATTAATAGATCATTTCGGAATGGGATATACATCCCATATACTGGATCAAATAAAGGCTCTGGGCTTCCATCAAGCCACTACTACATCGATTTCTTTAGGAATCGAGGATCTTTTAACAATACCCTCTAAAGGATGGTTAGTCCAAGATGCGGAACAACAGAGTTTTCTTTTGGAGAAACACTATTATTATGGGGCTGTACACGCAGTAGAAAAATTACGCCAATCCGTTGAAATATGGTATGCTACAAGTGAATATTTGAAACAAGAAATGAATTCGAATTTTCGGATAACGGATCCTTCTAATCCAGTCTATCTAATGTCTTTTTCAGGAGCCAGAGGAAATGCATCTCAGGTACACCAATTAGTAGGGATGAGAGGCTTAATGGCGGATCCTCAAGGACAAATGATTGATTTACCTATTCAAAGCAATTTACGCGAGGGACTTTCTTTGACAGAATATATAATTTCTTGCTACGGAGCCCGCAAAGGGGTTGTAGATACTGCTGTACGAACAGCGGACGCTGGATATCTTACACGCAGACTTGTTGAAGTAGTTCAACATATTATTGTGCGTAGAAGAGATTGTGGNACTATCCGAGGTATTTCTGTGAGTCCTCAAAATGGGATGACAGAAAAACTTTTTGTCCAAACACTAATTGGTCGTGTATTAGCAGACGATATATATATCGGTTCACGATGCATTGCTGCTCGAAATCAAGATATTGGAATTGGATTAGTCAATCGATTCATAACTGCCTTTCGAGTACAACCGTTTCGGGCACAACCAATATATATTAGAACCCCTTTTACTTGCCGGAGCACATCTTGGATCTGTCAATTATGTTATGGGCGGAGTCCCACTCATGGCGATCTGGTCGAATTGGGAGAAGCTGTAGGTATTATTGCGGGTCAATCAATTGGGGAGCCAGGGACTCAACTAACATTAAGAACTTTTCATACTGGTGGAGTATTCACAGGGGGTACTGCCGACCTTGTACGATCCCCCTCGAATGGAAAAATCCAATTCAATGAGGATTTGGTTCACCCCACACGTACCCGTCATGGGCAGCCTGCTTTTCTATGCTATATAGACTTGCATGTAACTATTCAGAGTCAGGATATTCTACATAGTGTGAATATTCCGTTAAAAAGCCTAATTCTAGTGCAAAATGATCAATATGTAGAATCCGAACAAGTAATTGCAGAGATTCGTGCCGGAACATCCACTTTGCATTTTAAAGAAAAGGTACAAAAGCATATTTATTCCGAATCAGACGGGGAAATGCACTGGAGTACTGATGTTTACCATGCGCCCGAATATCAATATGGTAATCTTCGCCGATTACCAAAAACAAGCCATTTATGGATATTGTCAGTAAGTATGTGCAGATCCAGTATAGCATCCTTTTCGCTGCACAAGGATCAAGATCAAATGAATACTTATTCTTTTTCTCTTGACGGAAGATATATCTTTGACCTCTCAATGGCTAATGATCAAGTAAGCCATAGACTGTTGGATACTATTGGTAAAAAAGATAAGGAAATTNTTGATTATTTAACGCCAGATCGAATCGTGTCCAACAATCATTGGAATTTTGTCTATCCTTCTATTCTTCAAGATAATTCGGATTTGTTGGCGAAAAAGCGAAGAAATAGGTTCGTCATTCCATTACAATATCATCAAGAACAAGAAAAAGAACTAATATCCTGTTTTGGGATTTCGATTGAAATACCCTTTATGGGTGTTTTACGTAGAAATACTATTTTTGCTTATTTTGACGATCCAGGATACAGAAAAGATAAAAGGGGTTCAGGAATTGTGAAATTTCGATATAGGACCCTAGAGGAAGAAAGAGGACGAATATGAGAGCCCAGAGACGAGGACTCTAGAAAACGAATATGAAACCCTAGAAGACCAATATAGGACTCTAGAAGACGAATATGAAACCCTAGAAGATGAATATGGGATCCTAGAGGCCGAATATAGGACTCTAGAGAAAGACTCAGAAGAAGAATATGGGAACCCAGAGAACGAATATAAAACTCGAGAGGACGAATATGGAACTCTAGAGGAAGAAGAATATGGAAGCCGTGAAGATGGCTCAGAGAACGAATATGGGGCTTTAGAAGAAGACTCAGAGGAAGACTCAGAGGATGAATATGGAAGCCCAGAGGAAGATTCTATCTTAAAAAAAGAGGGTTTTATTGAGCATCGAGGAACAAAAGAATTTAGTCTAAAATACCAAAAAGAAGTAGATCGGTTTTTTTTCATTCTTCAAGAATTGCATATCTTGCCGAGATCCTCATCCCTAAAGGTACTTGACAATAGTATTATTGGAGTGGATACACAACTCACAAAAAATACAAGAAGTCGACTAGGTGGATTGGTCCGAGTTAAGAGAAAAAAAAGCCATACGGAACTAAAAATCTTTTCCGGAGATATTCATTTTCCTGAAGAGGCGGATAAGATATTAGGCGCCAGTTTGATACCACCAGAAAGAGAAAAAAAAGATTCTAAGGACTCAAAAAAAAGAAAAAATTGGGTTTATGTTCAACGGAAAAAAATTCTCAAAAGCAAGGAAAAGTATTTTGTTTCAGTTCGACCTGCAGTCGCATATGAAATGGACGAAGGGAGAAATCTAGCCAAACTTTTCCCGCAAGATCTCCTGCAAGAAGAGGATAATCTCCAACTTCGACTTGTCAATTTTATTTCTCATGAAAATAGCAAGTTAACTCAAAGAATTTATCACACGAATAGTCAATTCGTTCGAACTTGCTTGGTAGTGAATTGGGAACAAGAAGAAAAAGAGGGGGCTCGTGCTTCCCTTGTTGAGTTAAGAACAAATGATCTGATTCGCGATTTCCTAAGAATTGAGTTAGTCAAGTCCACTATTTCATATACAAGAAGAAGGTATGATAGGATAAGTGCAGGACCTATTCCCAATAATGGGTTAGATCGCAACAATACCAATTCCTTTTATTCCAAGGCGAAGATTCACTCACTTAGCCAACATCAAGAAGCTATTGGCACCTTGTTGAATCGAAATAAAGAATACCCATCTTTGATGATTTTGTCGGCATCCAACTGTTCTCGAATTGGTTTATTCAAGAATTCGAAATATCCCAATGCGGTAAAAGAATCGAATCCTAGAATTCTTATTCGAGATATTTTTGGGCTCTTAGGCACTATTGTACCTAGTATATCGAATTTTTCTTCATCTTACTATTTATTAACACATAATCAGATCTTGTTAAAAAAATACTTGTTCCTTGACAATTTGAAACAAACTTTCCAAGTACTTCAAGGGCTTAAATACTCTTTAATAGATGAAAATAAAAGGATGTCGAATTTCGACAGTAACATCATGTTGGATCCATTTCATTTGAATTGGCACTTTCTCCATCATGACTCATGGGAGGAGACATTGGCAATAATTCACCTTGGACAATTTATTTGCGAAAATGTATGTCTATTTAAATCGCACATAAAAAAATCTGGTCAAATTTTCATTGTTAATATGGACTCCTTTGTTATAAGAGCAGCTAAGCCTTATTTGACTACTATAGGAGCAACTGTTCATGGTCATTATGGAAAAATCCTTTACAAAGGAGATAGGTTAGTTACCTTTATATATGAAAAATCGAGATCTAGTGATATAACGCAAGGTCTTCCAAAAGTAGAACAAATATTCGAAGCGCGTTCAATTGATTCACTATCGCCAAATCTCGAAAGGAGAATTGAGGATTGGAATGAGCGTATACCAAGAATTCTTGGGGTTCCCTGGGGATTCTTGATTGGAGCTGAGCTAACCATCGCTCAAAGTCGTATCTCTTTGGTTAATAAGATCCAAAAGGTTTATCGATCCCAAGGGGTACAGATCCATAATAGACATATAGAGATTATTATACGCCAAGTAACATCAAAAGTACGGGTTTCCGAAGATGGAATGTCTAATGTTTTTTTACCTGGAGAATTAATAGGACTATTGCGAGCGGAACGAGCAGCGCGAGCTTTGGATGAATCGATCTATTATCGGGCAATCTTATTGGGAATAACAAGGGCTTCCCTGAATACCCAAAGTTTCATATCTGAAGCAAGTTTTCAAGAAACTGCTCGAGTTTTAGCAAAAGCTGCCCTACGAGGTCGTATTGATTGGTTGAAAGGCCTGAAAGAAAACGTAGTTCTGGGGGGAATTATACCTGTTGGTACCGGATTCCATAAATTTGTGCATCGTTTCCCACAAGACAAGAGCCTTTATTTCGAAATTCAAAATAAAAATCTATTCACGTCGGAAATGAGAGATATTTTGTTTCTCCATACGGAATTAGTTTCTTCTGATTCTGACGTAACAAACAATTTCTATGAGACATCAGAATCCCCATCCCATTTATACGATTTAAATTTTATTATCTCATAAATATGAGTTAGAAATAATAAAAAGAAAGAAGATACAAAGATATCCGTTTCAAGGTTAAATATATCCTTTACTTGCATTTTTTATTTGGACATTTCTGTGGGTACTTTTTTGACTTTTTAGAAAGGAAAGTTCCTTTTCGAAGATTACAGACGTCTTTTTTTAGGAGGTCGACATCCATTATGCGGCATAGGTGTTACATCGCGTATACAACTTAACCGTACACCACTTTTAGCAATGGCCCGTAATGCGGCATCTCTTCCGCTACCAGCCCCTTTTACCATAACTTCTGCTCGTTGCAAACCTACTGTACGAATAGCATCTACTGCTGTTCTTTGACCGGCATAGGGTGATGCTTTTCTTGAGCTTTTGAATCCACAAGTACCTGCGGAGGACCAGAAAACCACCCGACCTTGTGGGTCTGTAACAGTTATAATGGTATTGTTGAAACTGGCTTGAACATGAATAACCCCTTTTGTTATTCTACGTGCACTCTTCCGTAAACTAAAACGGGCATTCCTACGCAAACCAATACGCACTTTCTTACGTGAACCTATTTTTGGTATAGCTTTTGTCATGTCGTATGTATATAGAAAAAATGGATTGGTTTAGATCGATCTTAACCTGATTCATCATCATGAAGTATTTCTATTTTCTATAAAATCTCATAAAATCCGAATTTAGGTTTGAAATAAATTTACAAGAAATTCAGCCAGGAAAAGTCGACAGATAAGTCACCCTTACTGTCCCTCTACAGAACCGTACATGAGATTTTCACCTCATACGGCTCCTCGTTCAATTCTTTCGAAGGGATCCTTTTCCGCGTTCGAGAGTCTCCGCCCTTCTTCCACTCCGTCCCGAAGACTAACTAAGACCAATTGAGTCACGTTTTCATGTTCTAATTGAACACTTTCCATTTATGATTAAAGGAGAAGATTGTTCTTTTACCAAACATATGCGGATCAAATCACGTCTTATAATAAGAAGAAATCTTTCTCGGTATCAATCCCCTTGCCCCTCATTCTTTGAGAATCAGAAGGATCCTTTTCGAGTTTACATTTCTTCATTTGGAATCTGGGCTCTTCTATCTTCGACTTATTTTTTTGGCTTTATTCTTTATTTATTTCATTTCGATTTTTCCCTCTTCCTCTATCCCTATCCTCTAGGTACAGCGTTTGCATCAATAGAGAACTTTTTCCTCTGTATGAATCGATATTATTCCAATTTCTTCCCGAAACTTCCCAAGAAAAATCCCGAATTGGATCCAAAATTGACGGGTTAATGTGAGCTTATCCATGCGGTTAGGCACTCTTCAAATAGGAATCCATTTTCTAACTGGCTTTCGTGCTTTGGTGAGTCGTCCGAGACCCTTTCGATGACCTATGTTGTGTTGAAGGAATATCTATATGATCCGATCGATTGCATAAGACCCGCGGTAGCAATAGAACGGGGAAAGTATACAGAAAAGACAGTTCTTTTCAATTTCGATTATCTATATATTAGTTTGTTTCTATTTCTAGATATCTATTTCTATATATTAGTATTAGTTAGTAGTAAATGGGAGGGCTACCATTATCCTTTTTCTTGTATGTGTTCCTAAGAGAAGGAATTTTTCCATTTCATGTTTTGAGGTCTCAAGGGCGCGGAAACAGATAGAAACTCTTGAATGGAAATTGAAAAGAAATGTAGCCCCAGTTCCTTCGGAAATGGTAAGATCTTTGGCGCAAGAAGAAGGGGCGACCCATATCATCTTGACTTGGTTCTGCTTCCCCTGTTTTTTTAAGAATACCGAGTCGGGTTCTTCTCCTACCAGTATCGAATAGAACATGCTGAACAAGATCTTCTTCATGGAAACCTGCTCGATTTAGATCGGGAAAATCGTACAGATTTTATGAAACCATGTGCTATGGCTCGAATCCATAGTCAATCCTATTTTTGATAGGACCGGTTGACAATTGAATCTAATTTTTCCCATTATTTGACTATCCATAATAGTGCGGAAAGAAAGCCCGGAGGAAGAGTGGCCTGGCCTTGAGTTTCTCGCCCCTTTGCCTTAGGATTCGTTAATTCTCTTTCTCGATGGGACGGGGAAACCCAATGTCAGTTTTTTCTATTTTGACTTACTCCCCCACCACGATCGAACGGAAATAGATAAGAGGCTTGTGGGATTGACGTGATAGGGTAGGGTTGGCTATACTGCTGGTGGCGAACTCCAGGCTAATAATCTGAAGCGCATGGATACAAGTTATCCTTGGAAGGAAAGACAATTCCGAATCCGCTTTGTCTACGAATAAGGAAGCTATAAGTAATGCAACTATGAATACACCCTAGCACATGTTCCTCGACGCTGAGGACATCCCTTAAGCGCGGGCGTTTTTCTAGCATTTCGTATTGGCTGTCTTGCATTTCTAATAAGTTGTTTAACCGTTGGCATTTATTTTTTGGGCTTTTTGACCCCATATTTAGAACGCCCTTGTTGACGATTCTTTACTGCGACAGCATCTAGGGTTCCTCGAATAATGCGATATCTCACACCGGGTAAATCCTTAACCCTTCCTCCTCTTACTAATACTACAGAATGTTCTTGTAAATTATGGCCAATACCAGGTATATAAGCAGTGATTTCAAATCCAGAGGTTAATCGTACTCTGGCAACTTTACGTAAGGCAGAGTTGGGTTTTTTGGGGTTGATAGTGTAGGGTGGATCTCGAAAGATAGGAAAGATCTCCCTCCAAGCCGTACATACGACTTTCATCGAATACGGCTTTCCACAGAATTCGATAGGGATCTATGAGATCGAGTATGGAATTCTGTTTACTCACTTTAAATTGAGTATCCGTTTCCCTCCTTTTCCCGCTAGGATCGGAAATCCTGTATTTTCCATATCCATACGATCGAGTCCTTAGGTTTCCGAAATAGTGTAATGGAAAAAGAAGTGCTTCGAATCATTGCTATTTGACTCGGACCTGTTCTGAAAAAGTCGAGGTATTTCGAATTGTTTGTTGACACGGACAAAGTAAGGGAAAACCTCTGAAAGAATTTCCATATTGACCTTGGACATATAAGAGTTCCGAATCGAATCTCTTTAGAAAGAAGATCTTTTGTCTCATGGTAGCCTGCTCCAGTCCCCTTACGAAACTTTCGTTATTGGGTTAGCCATACACTTCACATGTTTCTAGCGATTCACATGGCATCATCAAATGATACAAGTCTTGGATAAGAATCTACAACGCACAATGTGCCGTTCTTATTATTACCAAGTATATGGTTCTAATCCTAGATGAAAAAATAAATAGAAAAAATCTAAAGTAATAGGTTCTGATACAGTATAAAAAAATTAACTAAATTACCAACTAGATCTTGTTGCACCTGGTAACAAACATGCATAAACCATTTCTCGAAGTATGTGTCCGGATAGCCCAAAGTCTCGATAGTTAGCTCTAGGTCTTCCGGTTAAAAAACAACGTCGATGAAGGCGTGTAGGTGCACTATTACGTGGTAGGGATTGCAATTTTTCTTGCATTTTCGTTTTTTCGCTCAAAGGGGAAACTTTGCTTCTTATTTTATTTTTTGAGGATCGACGAATCAAATGATATTTTTGTTCTAATTTCTTCCGCTTTTTCTCCCTCTGAATCAAACTTTTTTTTGCCATATGAAAAAGAAAGGAGGTAGAAAAATTTTTTGAATGGTTAAAGAAGAAAAACAAGAAAACAGGGGTTCTGTTGAATTTCAAGTATTCAGTTTCACCAATAAGATACGGAGACTTGCTTCACATTTGGAATTACACAAAAAAGATTTTTCATCGGAAAGAGGTCTACGAAGACTTTTGGGAAAACGTCAACGTTTGCTGGCTTATTTGGCAAAGAAAAATAGAGTACGTTATAAGAAATTAATAAGTCAGTTGGATATTCGGGAGAAGTAAACATTCCTCTAATTTCATTGCAAAGTGGTATCGAGAATTGATCCAATATGGATGGAATCATGAATAGTCATTGGTTTTGTATACTAATTCAAACTTGCTATCTATGGGAAATAAAAAGAAATAAGTATTTATCAGGGAAGACTCTGCAAGGATCCAATTTATTTAAACCCATATTCTATCATATGAATAAAACATAGTTTGAAAAAGAGGAATAAAATAGTTTACTTAAGACTTATTTATTATTGAATTTCCATCCTCAACAGAGAACTCGAGATGATCAATCCTGAAATCAGAAGAATCAACTCTTCTCCAACAAATAAACTATGCCAATGAAAAGTTTAGCAGTTTTTTATTAGTTATAAACTTTTCATAGTTCTTCGACTGGAGTAACAAAAGAAAGAAAAAATGAAGTTAAAGTAAAATTATTTTTTTACCTTCTTTGATTTTTTTTCTGAGAAAGAAAAACAATCCTTAGAAATGCATCTAATCTAAGAGTTCATAAGAAAAAATTTCTTTTATGCGACACTAATAAACAGTATTTTTATTATATATTATTCGTCAATCCTACTTCAATTACCTAAAAAATGAGGGATATTTTCTTGCTAGGATTCTAAACATGCAGATAATATAGAATCCAAAAAATGCATTGATCATTACATGGAATTCTATTAAGATATTATATGAAAGTCGAATTTCTTCCATTCTCATTTGAGAATGCGAATACAAGGAGGTATTTTGTGTTTGGGAAAGTCCGAAGAAAAAAGGATTTTGAATCCACCTTTTCTTTTCCTTTTTCCTTTAGAAAAATAACTCAATCAAAATCCAATTATCTACTCTACAAGAACGAAATGCTTGTTTTAACTCAAAGTTCTTTCTTTATCTTTAAAGAATTCTGCTTTCCTTAAAATATCATAAACAGTTCTTGTAGGTTGAGCACCTTTTTGAAGGAAATAGAGAATAGCTGGAACATTTAAACAAGTTTGATTCTTTATCGGATCATAAAAACCAACTTTTTGAAGATCTCTTCCTTCTCTTCGAGATCGAACATCAATTGCAACGATTCGATAGACAGCTTGTTGCTTTCTACCACATCGTTTTAAACGAAGTTTTACCATATTGGGATAGATATAGATAAACAATGCCCCCCCTAGAAACGTATAGGAGGTTTTCTCCTCATACGGCTCGAGAAAATGATTCGAATTTCTATCTATAATACAAGAATTAGACTATGACTTGCATTAATTTCCTTATAGAAGAAAAAACAAATTTCATTTATACTCATGACTCAAGTCGGCTAATTTTGACTGACAGAATTCAAAAGAGAAATCCTTCGAAATTTTTTGAGTCGTCTCTAAACTCTTTTCTTTATCTCAGCTCGAACAAATTTCCTTATTCTGATCGAATTCTATTGTTGAGATGGTTGAAAATCATGTTTACTTGTTCCGGAATCTTTATCTTTGATTTGTGAAATCCTTGGGTTTAGACATTACTTCGGGAATTCCTATTCTTTTTTCTTTCAAAAGAGTAGCAACATACCCTTTCTTTTTTTTTCCTTCAATAAAGGATTTTCTTCTTCTAGAGAAATCGAATATGAACGATTGATTCGGATAGACTTTTAATCAAAAAAGTTTTCCAAAATTAGACTTTTCTTATATTAACCTTTCAATTTCTATATTAAGGATAGACTGACAAAGTTGGCCTAATTTATTAGTTTTCACTAACCCTAGATTCTTTCCCTTGATAAAAAAATTCTGTCTTCTCGAGCTCCATCGTGTACTATTTACTTACAAACAACCCAGCGCAAATTCGGTTCGGGACAAATAGAACAGACTATGTCGAGCCAAGAGCATTTTCATTACTATGGAAAATGGTGGATAGCAAAATCCACAATCGATCATCTCCTTCAAGTCGCACTGTTTTATTCGAAAGGGTCAGACTCATATATAAATAAAGTAATCCAGTTTAGATTCTTTTGTTTGTTATAAGAAAGAAAGAAGGGAAAAAAGAAATAGTTTTTT-TTTATTGCAACATGCTTTTTGATTCCTACCACTTAATCTTAATTTATTGTATCTTCCCGGAGTTCCCTCTCCGGGAATTCGGTTTTAATTATTCCTGTATATTACTTTTTTATCCCTATGTATATATCTAAACAACCTTTTCGTAAATTTAAGCAACCTTTTCGTAAATCCAAACAAACTTTTCATAAATCCAAGCAACCTTTTCGTAAATTCAAACAACCTTCTCGTAAATCCAAACAACCTTTTCGTAGGCGTTCCCGAATTGGTCCGGGGGATCGAATTGATTATAGAAACATGAGCTTAATTAATCGATTTATTAGTGAACAAGGAAAAATATTATCCAGACGAATAAATAGATTAACCTTGAAACAACAACGATTAATTACTCTTGCTATAAAACAGGCTCGTATTTTATCTTTCTTACCATTTCGTAACTATGAAAATGAGAAGCAATTTCAAGCCCAGTCAATTTCAATAATTACTGGTCCTAGACACAGAAAAAATAGACATATTCCTCAATTAACACAAAAGTTCAATTCCAATCGAAATTTAAGAAACTCCAACCAGAATTTAAGAAACAACAATCGGAGCTTAAGTTCCGATTGTTGACTGAATTCAGAATAGAAAGATTCAGAATAAACAAAGAAATACCCAATATCCTATTGGAACAAGATATTGGGTATTTCCGGCTTTCCTTCCTTCAAAAATTCCTATATGTTAGTAGAAAAACCAGCTGATTACTCC-TTTTTATTTTAAAGAGTGGCATCCTATGTCCACTATCTCGATCGAGGTATGGAGGTCAGAATAAATAGAATAATGATGAGTGGAAAAAAGAGAAAATCCTTTAGCTGGATAAGGCATCGCATTATTGCAATGCAATTTTCCATATTCCTAGTTACGTATTTAACGACGAGATTTAGTATCCTTTCTTGCACTTTCATAACTCGTGAAATGCCGAGTAGGCACGAATTCCCCCAATTTGCGACCTACCATAGGATTTGTTATGTAAATAGGTATATGTTCCTTTCCATTATGAATCGCGATTGTATGGCCAACCATTGCGGGTAGAATGCTAGATGCCCGGGACCACGTTACTATTGTTTCTTTCTCCTCCTTCATATTGACCTTTTCGATTTTTGTCAATAAATGACGAGCTACAAAAGGATTCGTTTTTTTTCGTGTCACTTAAGAAGAATAGTGAATTCTTAAGCAACTACGTAGATTTATGGGATCAGTTTTTTTTTGTTTTGCATAGATAAAAGAAGGGGAATATTGATATATATTAGAGGGTATTGATATATTATCATTTGATGTGATTTCTTGGTATCCTAAATATAAGATTAATACTTCAGCTGAGTTGAGAAAGAGATGGTTGAATCAAAAGAATTCCTTTTTTGAAGTTCAATTTTTATCAGAGGACAATATGACAAGAAGATATTGGAACATCAATTTGAAAGAGATGATAGAAGCGGGAGTTCATTTTGGTCATGGTATTAAGAAATGGAATCCTAAAATGGCCCCTTACATCTCGGCAAAGCGTAAAGGTACTCATATTACAAATCTCGCTAGAACGGCTCGTTTTTTATCAGAAGCTTGTGATTTAGTTTTTGATGCAGCAAGTCAGGGAAAAAGCTTCTTAATTGTTGGTACCAAGAAAAGAGCAGCCGATTTAGTAGCATCAGCTGCAATAAGGTCTCGGTGTCATTATGTTAATAAAAAGTGGTTCAGTGGTATGTTAACGAATTGGTCGATTACCAAAACTAGACTTTCTCAATTTAGAGACTTAAGAGCGGAAGAAAAGATGGGAAAATTCCACCATCTCCCAAAAAGAGATGTGGCAATCTTAAAGAGAAAATTATCTACCTTGCAAAGATATCTCGGCGGGATTAAATATATGACGAGGTTGCCTGACATTGTGATCGTCCTTGATCAGCAAAAAGAGTATATAGCTCTTCGGGAATGCGCCATTTTGGGGATTCCTACTATTTCTTTAGTCGATACAAATTGTGACCCAGATCTCGCGAATATATCGATTCCTGCCAACGATGACACTATGACTTCAATTCGATTGATTCTTAACAAATTAGTATTTGCAATTTGTGAGGGCCGTTCTCTCTATATAAGAAATCATTGAAGTTTTCTATTCTTTTTTTTTTACTGGGAATCGAAATCTTAGGTTGATCTAAAAATTATTCTTCTACGAATATCCAAATTTTTACACCTAATACTCCATAGATAGTTCGAATTGGATAGCAGCAATAATCAATTTTAGCGCGAATTGTTTGGAGGGGAAGTCTACCCTTTTTGATGCATTCGGCACGTGCAATTTCTTTCCCTCCTAGACGGCCTGCAATTTTGATTTTTACTCCCTTTATATCGGCTTTTTTAGTTAATTCAATGGCTTTTTTCATTGCCTTTCGGAATGAAACTCTATTTTTTAATTGGAAAGCTATATATTCTGCAAGAATGGTAGGTTGTCTATAAGGTTCTTTAACTTTTTCGATAGCAATATTAAGTCTTTGGTTTACAGAATTCACTTCCTTTTGGATATCTTTCTCTAATTCTTCGATCGCTCCTTTTTTCTTTAATAAATTGGGGAATCCAATATGAATTATAACGTGAATTGTATCGATTTCTTTTTGAATTTCTATATGTGTAATTACTTCGGAACTTGAGTCTGATTCTATTTTTCTATTNGAGCTTTTTTTCCTATTCTTTTGTATATAGTTCTTGATACAATTCCGTATTTTTTTATCTTCTTGTAGACCTTCAGAATAATTTTTTGGTTGTGCGAACCAAAAGGAATGGTGATTTTGGGTTGTACCAAGTCTGAAACCGAGTGGATTTATTTTTTGTCCCATGAAGACTCCTTTTTTTATTGAAATTACATTTTACACAATAAATTTCATTGTATTTACATTACAGAATACATCGAAATTAAAACTGAATTAAACTAAAGGATAAAAGAGTAAAATCTACTAAAGTATCAC-AAAAATAGAATTTCATCAACATCTGGATTTTTTGTATATATATTATTTATTTTAATGTTTTGTATCTAGCAAAATTGTAAGGTAGAACCACGTAATGGACTCTGGATTCTCCATTTAATTCGGAGAAAAAAAGAGATTCTTGTTCATGGAACATCAATAGAGAAAAATTACATAACAGAAATAGTGTAACAAATAGAAATATATATAGGAAATCCATAAAAAGGCAGATCTTAATTATTAATCTTAGTTATTAACTAGTTCGAAATTTAAAATTCTACAAAAAAAGAATGAATATCAAGCGTTATAGTATGATTTTGAATATTCTAAAAAAGGAAAGAAGGGGGGGAGAGAAAAACTTTTGGATATATTGATTCCGATTGAATTGCAAATATATCAACGGTAGAATCAATGCAATTCTGAATTGCAATAAGCGGGGTCTCTTGAATAGAGACGAGCTGCTAGACTACGTCGAATAATGAATTCAATGATTCTAAGAGATGTAGGAAATTACACAAGGAATCCAGGTTTCAAAAAAGGACAATAACCCTCCTTTATTCCCTAACCATAGTATTTATCCTCTTTTCTCTTTTATCAATGGGTTCAAGATTCATTAGCTTTCTCATTCTACTCTTTCACAAAGGAGTGCGAAGAGAACTCAATAGATCTTATGCTATTCATTAAATAGATTTCTTTTTTATTAGAGTATCCGCATCTCAATTATTAATTGAATTTATAAGTATTATTAAGTAAGCCATCCATAATGCATAGGACTACCCCATTTCCAAATTAGGAATGGAATACTTTATTGATTTTTAGTCCCTTTAATTGACATAGATGCAAATACTCTACTAGGATGATGCACAAGAAAGGCAGAAAAAAAGATCTACCGAATATGATACAAATACCTTGAGATGCATTGGGGTATATTCAATCTAGATAGTATACACTAAGTAGATAAATCTCTAAACACTTTTTAAAAAAGTGTCTGGTTCTTTATAGTATAGAAGGAGGTGAGATTAGGTGCCCTTTGCTTCATTTTTGCATTTCTTATTAATTTTGTATTCCGCTATTCCGAAGAATATTTTTTTCTTGATACTTACTTTCCTAGTTGTTCTAAATAATGTGCGCGGTACAAAGTTCGTGGTAAGAACTTCTTTATTGAAAAATCGAAGCCCTTTTTTGATCAGTCTATCTGGACCTTTTTGTATAATAGAATAGGCGTTTCGTCTAGAAACAGAATAGCAAAATATTCCTGACTTGAATAAAATCTAGAGTTGTGTTGTATAAGTGAGCATGAATTTATTATCATTCAAGTCTGACGAGAGTAATATTCTACAACTAACAACTCATTTATTTTCAGACCGACCCACTTTCTATCTAGGATTTTTTCTACTAGTCCTTTATATTGCAATGTATCAACCGTCAAATGCTTTGGCAATTTGCCCGGATCGGATGAAGCAATAGAATTTTGAACCAGACGTTTTGATCTTTGGTTCTCCTTCGTAGTAATAATATCTCGGGGTTTGCAACGAAAACTTGGTATATCAACTATACGACCATTAACTAAAATATGTCTATGATTAACTAATTGCCGGGCCCCAGGAATGGTTGAAGCCATACCCAATCGAAAAACAATATTATCCAAACGCATTTCAAGTAATTGTAGTAAAACTTGACCTGTTGACTTTTTGGCTTTTCCAGCGATATGTACATATCTAAGTAATTGTCGTTCTGTCAGACCATAATGGAAACGCAATTTCTGTTTTTCTTGAAGACGAATACGATATTGCTCTTTTTTCCCAGAATGGAATTTCTTTTTCAGATTACTTCCGGATTTAGGCGTTTTTCTAGTGAGTCCTGGTAAAGCTCCCAGACGGCGTATTTTTTTTAAACGAGGTCCTCGATAACGGGACATTTAACGAAAATGTGCAAGAGCTCTATTTGCCTCTGCCATTCTATGAGTCGCTTCCTTTTTGCGTATGGCACCCCCACTCCCTTTGGCAGCATCTACTAATTCGGAACTTAATTTGAAAGCCATATTTCGACCCGGACGCTTTTGGGATGCTTCTAATAACCAACGAATGGCAAGTGCTCTTCCTTGTTTAGATCCTATTTCAATCGGAACTTTCCGCGTCGATCCTTTTTTATTACGTCTTGTTTTTACTCCTATATTGGGAGTTACTCTACGTATTGCTTGACGTAAAACCAATAGTGGATTTGTTTCTGTCTTTTGTTGAATCTTTTTCACGGCTCGATAGAGAATTTGATAAGCCAATGATTTTTTTCCGTCTTTCATAATACGGTTAACCACCATGTTAACTAATCGATTACGAAAAATTGGATCGGATTTTGCAGTTCTTTTTTCTGCAGTACCTCGACGTGACATAAGATTCTAATTCTAGGTTCCTCCTAATTTTTAGATAATCAACATGTTTTCCTTTTTCATTTTAAAGCATATACGTAAAACACAATCTACTAATTTTTTCTTTGATCTATATTTCATCTACTATATTTACCATATATAACATAAGACTTCTCCCCCAATTCTGTTTAGTCGAGCTTCTCGATCTGTCATTATACCTTGAGAAGTAGAAAGAATAGCAATTCCCATTCCGCCCAAAACCTTAGGAATTCCTTGATAGTTAGCATAAATTCGTAAGCCAGGTCGGCTGATACGCTTTAAAAAGGTTCTAGTTCTATATATTCCCTTTCTAGTCCTTCTCTTTTGATGTCGCAAAGTTGAAACCAAGAAATATCTGTTACTTTCTTGATGTTTCCGAACACTTTCAATAAAACCCTCTCGTAGAAGTATTTTAACAATGTTTTCGGTAATATTTGTAGATACTACTCGAACAGTTCCTTTTTTACTCATGTCTGCGTTTCTTATAGAGGTTAGTAAATCAGCAATAGTGTCCTTGCCCATTCAGGGAGAGCTAATGCTTATGCTTATTGGGTATTTTGGTTTGACACTGCTTCACGCCCAAAAAGAAGGCAGCTACGTCTGAGCTAAACTTGGATATGGAAGTCTTCTTTCGTTTAGGGTGAAGTAAGACCAAGCTCATGAGCTTATTATCCTAGGTCGGAACAAATTAGTTGATAGTGATAGGATCCCCTTTTTGACGTCCCCATGTCCCCCCGTGTGGTGTGGCGGCATGGGGATGTCAAAAGGAAAGGGATGGAGTTTTTCTCGCTTTTGGCGTAGCAGGCCTCCCTTTGGGAGGCCCGCGCGACCCTCCGACTTCCCTAGAGCCTCCGGTGTCACAGCCGAGACAGCGACGGGTTCTCCACCCATACGGGGATGGAGCGACAGAAGTATGGAAATAGGACTTGTTTCTACACGACCTGATCAAATCGATCAGGCACTTGCCATCTATCTTCATTGTTCAACTCTTTGATGAAAAGATGAAAAAACCAAAAAAAAACTCTACCCTTCCATCTCTTGGATAAGAGAGGGAGGGTAGAGTCCTTTGGTGTCCCTTCCAGTTAAGAATTGGGGCTTCACAATTACTAGCCAATATTTATCTCATGCCTTTTCTCGTTCATGGTTCGAGATAAAAAGCTTAACACCTCTTATTTGACTTTTTCACTATTTTGAAATACGAAAAAGATCCAAATCCAAAACGCAAAGGGCGTCTTATTCAAAACCTCAATCATCACATCCCCTCTCTCCCACTTCACACCTCAGAACGCACTGTTCTTATAGAGAGAAAGGCGCTTTCCCATCTTCTTAACCCGAAATGAAATGGCTGAGGAGAAGAAGGTTCCTTTTGGGGGGTACCCCCGGGAAGAGATCCAGTGGGGACGGGGTCAGCCTTCCAAAGGGGGAAGGGCCTTTACTTTCTCCCTGAGGGTAGGAAAATCATGATCGGAATAGCGGACGTAAAGCTATTGAACTTGGGTATGCTCTTTCCTTTTGTCGAAGTGGAATCGTAGAACAGAATGTGATACGATGAGATAGAATGCAATAGAAACAAGGATAGCGAACGGGTTACCTACTCCTAAGGGTCAAAGCAAGCCTTTTAATTCTATTCTTTATTCTTACATTAAAGAATGAATCAAATACAAGGGGAGATTCGACCTCCTAGAGTTCAACTCCCGCTCTCAACCCATGAACAATATGAGTCCGAAGCTTCTTTCGTAACTCCCGGAATTTCTTCGTAGTGGCTCCGTTCCATGCCTCATTTCATAGGGAAGTCCAAAGTGGCTCTATTTCATTCTATTTCACTTCCTAGCACTTCCTATCATTTAATATCCATCCCTTTGGTCTTATTGACATAAGAGATGCCATTTATAGTCTATCTCTTTCTATATATGGAAAGTCAAGAAATTCTCATCGAAACATCGAGAAATTGTGCATATAGAAAACTCTAAAGAAAGAAAAAAGGAGACCCATGCCATGATTTTCAAATCTCTTCTACTTAGTAGTCTAAGTTTATCGATGAGGATAATTAATTCGGTCGTTGTGGTCGGACTCTATTATGGATTTCTGACCACATTCTACATAGATCCCTCTTAGATCTTCTTTCTCCAATCTTGGGTTAGGGAAGAAGGAGATATTCGCGACTACTGGTGGTTTCATTATGGGGCAGCTCACGATCTTCATATCGATCTATTATCCACCTCCCCATCTATTCTTTCTTAGCTAAACGGGTGGAAGATCCATCCAATTTGGTTATATCATGAACTCGAAAAACGGATCTGAATGTGACTGAAATGCACGATCTTCACAGGTATCACTTTTCACGATACCTAAACCTAAAAGGTGGAATAGCGATTTTCGAACCATTTCCTATAAGAGAATGGTTTCCATTACTTTGAGAAATGGATTCTATATCAAACTATAGCTATTGCATTAAAGAAGAAAAGAAACTAATAGAAGTCGAAAACGCGGAATGGTAGTGAATAGAGAAAAGATTCTTCTGATTTTCTTTCCTGAAAATATTTTATCTATCTCCTAGACGCTGTAGAGAATTGAGAATTTTCATGTCTTTCAATTCTCGTACTCGTAATTGGAAAGTTACGGAAGGAGATCCATCATTTTGCAATGAAAACAACATAAAAAACTCTGGACAATTTCGAAATCAGACCAAGCGTCTTAATACATATGCAAAAAAATTCATTATTGGCCCACATTGATTACAAGATTTAGCTTTTATGAATCGCTATTGCTTTGATACGAATAATGGCAGTCGTTTCAGTATGTTAAGGATACAGATGTATCCACAATTCATTTAGAGTTACTTAATAGCCTATTTCTTATACTATATCTCTCTCCTGTGAAATTCTCGAGCCGAAAGATGGATGCATATGCTGTGTTTCATTTTGCTAAATGATATCAATTAAATGGTGTATCAATTCTATAAATTGGATATAGCAATAAATAAATCAGCAAAATTCTTTTATTTTAGATAGAAGAAACATTTCTTCTATCTAAAATAAAAGAATGTACCCTTCTATCCAAATCCAATTTGCATCGATAAAATAAATCCAAATTAAAAATTCCAGCAGTAGATGAATAATTGCAAATTTTTGTGTGTACGAGATTCGAATAACTTCAAAATAACTGACATAATTTTTTATTTTTCCTGATCAGAAAAATACTTCAAAAGAGGAAAGGCTTGCGGTGGATACCTAGGCACCCAGAGACGAGGAAGGGCGTAGCAAGCGACGAAATGCTTCGGGGAGTTGAAAATAAGCATAGATCCGGAGATTCCCAAATAGGTCAACCTTTTGAACTGCCTGCTGAATCCATGAGCAGGCAAGAGACAACCTGGCGAACTGAAACATCTTAGTAGCCAGAGGAAAAGAAAGCAAAAGCGATTCCCGTAGTAGCGGCGAGCGAAATGGGAGCAGCCTAAACCGTGAAAACGGGGTTGTGGGAGAGCAATACAAGCGTTGTGCTGCTAGGCGAAGCGGTTGAGTGCCGCACCCTAGATGGCTAAAGTCCAGTAGCCGAAAGCATCACTAGCTTACGCTCTGACCCGAGTAGCATGGGGCACGTGGAATCCCGTGTGAATCAGCAAGGACCACCTTGCAAGGCTAAATACTCCTGGGTGACCGATAGCGAAGTAGTACCGTGAGGGAAAGGTGAAAAGAACCCCCAGTGGGTAGTGAAATAGAACGTGAAACCGTGCTGAGCTCCCAAGCAGTGGGAGGAGAAAGTGATCTCTGACCGCGTGCCTGTTGAAGAATGAGCCGGCGACTCATAGGCAGTGGCTTGGTTAAGGGAATGGAACCCACCGGAGCCGTAGCGAAAGCGAGTCTTCATAGGGCGATTGTCACTGCTTATGGACCCGAACCTGGGTGATCTATCCATGACCAGGATGAAGCTTGGATGAAACTAAGCAGAGGTCCGAACCGACTGATGTTGAAGAATCAGCGGATGAGTTGTGGTTAGGGGTGAAATGCCACTCGAACCCAGAGCTAGCTGGTTCTCCCCGAAATGCGTTGAGGCGCAGCAGTTGACTGGACATCTAGGGGTAAAGCACTGTTTCGGTGCGGGCTGCGCGAGCGGTACCAAATCGAGGCAAACTCTGAATACTAGATATGACCCAAAAATAACAGGGGTCAAGGTCGGCCAGTGAGACGATGGGGGATAAGCTTCATCGTCGAGAGGGAAACAGCCCGGATCACCAGCTAAGGCCCCTAAATGACCGCTCAGTGATAAAGGAGGTGGGGGTGCAAAGACAGCCAGGAGGTTTGCCTAGAAGCAGCCACCCTTTAAAGAGTGCGTAATAGCTCACTGATCGAGCGCCCTTGCGCTGAAGATGAACGGGGCTAAGCGATCTGCCGAAGCTGTGGGATGTTAAAATGCATCGGTAGGGGAGCGTTCCGCCTTAGAGGGAAGCAACCGCGAAAGCGGGGGTCGACGAAGCGGAAGCGAGAATGTCGGCTTGAGTAACGAAAACATTGGTGAGAATCCAATGCCCCGAAAACCCAAGGTTTCCTCCGCAAGGTTCGTCCACGGAGGGTGAGTCAGGGCCTAAGATCAGGCCGAAAGGCGTAGTCGATGGACAACAGGTTAATATTCCTGTACTACCCCTTGTTGGTACGGAGGGACGGAGGAGGCTAGGTTAGCCGAAAGATGGTTATAGGTTTAAGGACACAAGGTGACCCTGCTTTTTCAGGGTAAGAAGGGGTAGAGAAAATGCCTCGAGCCGAGGTCCGAGTACCAAGCGCTGCAGCGCTGAAGTATGAGCCCCGTGGACTAGCTATTGCTTCTCCACGAGGCTCATACCAGGCGCTACGGCGCTGAAGTATGTAACCCATGCCATACTCCCAGGAAAAGCTCGAACGACCTTCAACAAAAGGGTACCTGTACCCGAAACCGACACAGGTGGGTAGGTAGAGAATACCTAGGGGCGCGAGACAACTCTCTCTAAGGAACTCGGCAAAATAGCCCCGTAACTTCGGGAGAAGGGGTGCCCCCTCGCAAAAGGGGGTCGCAGTGACCAGGCCCGGGCGACTGTTTACCAAAAACACAGGTCTCCGCAAAGTCGTAAGACCATGTATGGGGGCTGACGCCTGCCCAGTGCCGGAAGGTCAAGGAAGTTGGTGAACTGATGACAGGGAAGCCGGCGACCGAAGCCCCGGTGAACGGCGGCCGTAACTATAACGGTCCTAAGGTAGCGAAATTCCTTGTCGGGTAAGTTCCGACCCGCACGAAAGGCGTAACGATCTGGGCACTGTCTCGGAGAGAGGCTCGGTGAAATAGACATGTCTGTGAAGATGCGGACTACCTGCACCTGGACAGAAAGACCCTATGAAGCTTTACTGTTCCCTGGGATTGGGTTTGGGCCTTTCCTGCGCAGCTTAGGTGGAAGGCGAAGAAGGCCCCCTTCCGGGGGGGCCCGAGCCATCAGTGAGATACCACTCTGGAAGAGCTCGGATTCTAACCTTGTGTCAGACCCGCGGGCCAAGGGACAGTCTCAGGTAGACAGTTTCTATGGGGCGTAGGCCTCCCAAAAGGTAACGGAGGCGTGCAAAGGTTTCCTCGGGCCAGACGGACATTGGTCCTCGAGTGCAAAGGCAGAAGGGAGCTTGACTGCAAGACTCACCCGTCGAGCAGAGACGAAAGTCGGCCTTAGTGATCCGACGGTGCCGAGTGGAAGGGCCGTCGCTCAACGGATAAAAGTTACTCTAGGGATAACAGGCTGATCTTCCCCAAGAGTCCACATCGACGGGAAGGTTTGGCACCTCGATGTCGGCTCTTCGCCACCTGGAGCTGTAGGTGGTTCCAAGGGTTGGGCTGTTCGCCCATTAATGCGGTACGTGAGCTGGGTTCAGAACGTCGTGAGACAGTTCGGTCCATATCCGGTGTGGGCGTTAGAGCATTGAGAGGACCTTTCCCTAGTACGAGAGGACCGGGAAGGACGCACCTCTGGTGTACCAGTTATCGTGCCTACGGTAAACGCTGGGTAGCCAAGTGCGGAGAGGATAACTGCTGAAAGCATATAAGTAGTAAGCCCACCCCAAGATGAGTGCTCTCTTTGGGTCGTTGCGATTACGGGTTGGCTGTCTAATTGTCCAGGCGGTAATGATAGTATCTTGTACCTGAACCGGTGGCTCACTTTTTCTAAGTAATGGGGAAGAGGACTGAAACATGCCACTGAAAGACTCTACTGAGACAAAAAGATGGGCTGTCAAAAAGGTAGAGGAGGTAGGATGGGCAGTTGGTCAGATCTAGTATGGATCATACATGGACGATAGTTGGAGTCGGCGGCTCTCCTAGGCTTCCCTCATCTGGGATCCCTGGGGAAGAGGATCAAGTTGGCCCTTGCGAATAGCTTGATGCACTATCTCCCTTCAACCCTTTGAGCGAAATGTGGCAAAAGGAAGGAAAATCCATGGACCGACCCCATTGTCTCCACCCCGTAGGAACTACGAGATCACCCCAAGGACGCCGAAGGCGTCCAGGGGTCACGGACCGACCATAGACCCTGTTCAATAAGTGGAACACATTAGCTGTCCGCTCTCCGGTTGGGCAGTAAGGGTCGGAGAAGGGCAATCACTCGTTCTTAAAACCAGCATTCTTAAGTTAAGATCAAAGAGTCGGGCGGAAAAAGGGGAGAGCTCCCCGTTCCAGGTTCTCCTGTAGCTGGATTCCGCGGAACCACAAGAATCCTTATAATGGGATTCCAACTCAGCACCTTTTGTTTTGAGATTTTGAGAAGAGTTGCTCTTTGGAGAGCACAGTACGATGAAAGTTGTAAGCTGTGTTCGGGGGGAAGTTATTGCCTATCGTTGGCCTCTATGGTAGAACCCGTCGGGGAGGCCTGAGAGGCGGTGGTTTACCCTGTGGGTTATAGTCGACGTTGGTTGATTATTTTTAACGTCTCTAATTCAAAACCGAACATGAAATTTTGATTTCATTCGGCTCCTTTATGGCTATTCTCACCACTTAACATCTATGTTAGCTTTTCTGTCTGAATGGAACCAAAGCTCTCCGCTTTCTAGATGATCCCTATAGAGTAGGAGATAGAAATTCTCNTAAATATCTATCTAATCTACTTACTTCGTTCCCTAATTTCATTCAAGAGATCCTGAGGAAAAGAGTTGGGTTTCCACCGAGCTGAAACAATATCCTGATGGTTCTAGTAAACCAAAACTATCGTTTTTTAGCTATTGGGCTTCCATTTATTTTTTAACTGAAAGAAGATTTAGTTACGATTGGAAATAAACTTTTTTGTATCTTCATCCATGGATCCTTTACTCATATTTATTCAATTGGAATACTTAATCCAATGCAAAATTATGCTTCGCGCCTCTGTACTCATAATCAAATTTGTATTTTGCATGCAAATTTAATTAGTCTTTGGGTACTAATCGCGAGAATGTATATTCTTCCTCAATATGCTATTGAGAGGAAAAGGATTAAACCCTTTATAAGAACTAAAGTTTTCATCGGAATATGAATATAAAAAACTTAAGGATGCCTTAAGTATATCATTGCAAATTCCGTTATTAATAGAACGAATCACACTTGCGTCGTTGTGCCTGGGCTGTGAGGGCTCTCAGCCACATGGATAGTTCAATGTGCTCATCAGCGCCTGACCCGAAGATGTGGATCATCCAAGGCACATTAGCAGTGTCTAGGGTTGGGCCAGGAGGGTCTCTTAACCCCTTCCTTTTTCTGCCCATCGGAGTTATTTCCCAAGGACTTGCCATGGTAAGGGGGAGAAGCACACTTGAAGAGCGCAGTACAACGGGGAGTTGTATGCTGCGTTCGGGAAGGATGAATCGCTCCCGAAAAGGAGTCTATTGATTCTCTCCCAATTGGTTGGATCGTAGGGGCGATGATTTACTTCACATGGAGTAGATAATTCTTCTTTGTTACAATAGAAAAATCCCTCCCCAAATCGTGCTTGCATTTTTCATTGCACACGACTTTCCCTATGTAGAAATAGCCAATTTCTATTCCGAGGAGAAAGTATACTAATTTTTTTAGGGGAACATTTCAGAATGGAAAATGTGCAAGTTTTATCTTGATATCAACCATTTCTAGTTTATTAGTTTTGTCTAATAATTGTATTTCTACTTGAACCAGAGAAAAAAGCATTTCTCGATTTATCAAATACATAGTGCAATATGGTCAAAACAGGGTGTTACATTTTTTAAAAACCCTGAAAAGAAAGGGAGTCTAATCCATAGATCTTTTTCTGCTCCTTTTCTATCTAATTAGTTTATTTTTGTTCTAATTACAAAAAATAACTAATCTTTTATTTTTGCAGGCCAATCGCTCTTTTGACTTTGGAATACAGTCTCTTTATCAATATACTGCTTCTTTTACACATTCAATTCATAACATTCCTTTTCAATCCATAATCAAGAATAATTAGGATTCCTAAAAAAATTAAAGGGTCTACCGATAGGAAAACCCAACCTTTCCCCGCATCAGGCACTAATCTATTTTTAACGTCTAATTAGATCGAGGAATCATTTCAATTAAGAAGTTAAGCTCGTTGCTTTTTATTTTACCAGAATTAGAGCCAGGCTCTATCCATTTATTCACTAGACCCAGAAAATCGGAATTTTTTTATTCAAAAAGAAATTGATTTTATTACGACATGCTATTTTTTCCATTCATTACCTTTGAGGATCAGTCGTGGTCTTCTAGACTCTACCAAGAGTCTGGACGAATTTGTTGCTTCATCCAAATGTGTAAAAGATCATAGTCGCACGATTGTATTGAGCCTTGGTATGGAAACCTGCTAAGTGGTAACTTCCAAATTCAGAGAAACCCTGGAATGAAAAATGGGCAATCCTGAGCCAAATCCCTTTTTTGAAAAACAAGTGGTTCTCAAACTAGAACCTAAAGGAAAAGGATAGGTGCAGAGACTCAATGGAAGCTGTTCTAACGAATCGAGGTAATTACGTTGTGTTAGTAGTGAAACTCCACTAAATTAGAGAAAGAAGGGCTTATACATCTAATACACACGTATAGATACTGACATAGCAAACGATTAATCACAGAACCCATACCATAATATAGGTTCTTTATTTATTTTTTAGAATGAAATTAGGAATGATTATGAAATAGAAAATTCTGAATTTTTTTAGAATTAGTGTGAATCCACTCCACTCGAATATTGAGTAATCAAATCCTTCAATTCATTTTTTTGAGATAAAAAATAGGATTAATCGGACGAGGATAAAGAGAGAGTCCCATTCTACATGTCAATACTGACAACAATGAAATTTCTAGTAAAAGGGTAAAACAGATCAAACAGATTATTATCGAAATGATTCGAACTGTTTCAAAGACCCAACATGCATTTTTCTGCATTGGGCTCTTTCATCAACTGATGTAAAGATCAGTTAATCCGCCATAGTTTTTCTTTACGGAAGATAATAAGATGGCTCCCTGTGCTCTGATTGATTATTTATATTATGATCTATCTAGGAGCAATACCAAAGTGTTTCAAAGGAGGATTACCTTGACTTAGGTCTGCCTCCGGCCTAAATTAAATCAACCTAAGTGAAATGGAGTCTCTATCGTTCCGCTGCAAGAGTTGACTATGAGACTTCATACACCTTAAAGTTCATAGAACGAAAAGAAGTTTTTTGGAGGCCCTTATCCTCTTATGCCTAGCATTGAGTGGGCTGGATATTTACCTTATCAACTAGCAAATCAATAGGGGTTCTATTTGATTAGGCACCAAAATTGGCACCCGAATCGGACTGAACCGACTGTTTGTCAGGCTACTGTTCTCCTATTCTCCCGAATCCATGAAGTAAGACATTGATTTTGCAATTATGTTCATTGCATAATAAATTCCCTTGAAAAGCATTGGCGCACAATTCCCAATCCATTCTATATAGAATTCTTTTCATTCTATCACAAAATAACATAAAAAAATCGTTCCATATGCTCTAAATGGATAAGAGAGGTATGGATTTTCCACTCAGCTCAAATTGTCCTTTTTCCTTGGACAAGAAGAGATATGAAATATTTGACTAAGATTGGATTTCATTCCACTTTCCTATTTCTCAACAACAACTTTTGTCATCAGCTATTTCGCGTTTTCAAAATTATCCCATATTTTTTTTAGATTGTATGGCGTAACATACCTTATGCAAATAGAATTCTGGTTCCTTTATTTTCTTATGGAAAAAAAGAATTTTTCCAATAGAGCCATGGAAGCTCCGAACGGTTGTGGCTGTACCTGTACTGCAGGAATACGAAAACTCGCTATTCATTCAGTTTATTTTCCATAATAAGATTATGTATTTCTCTTAATTCATCAACGTTACCGGTATCAAATCAAATAACAATTTATTTGAGCAATAATCCCTTTATTTAATAGAATTCTCTAAAGCAAATTACTTTGGTATGTAAAATATAAAAAAAAGAAAAAAGATCCTAAGGTTAATCTATTTTTGCTAGGTGAATGGGAAAATACGAATTAAGAGCCTTAGGTCGATTTAGTTCGGGGAAAGGGGAAGGGGAAAAAAATTCTATGAACCTTTCCTTTTGCGTTAAGCTTATTCAAATTCAAAGCGCTTTGTAATCTTCAACCAGTTCTGTGCTTCAATATAATTTCCCGGAGTAAGCGCTATAGCTTGTTTCCAATACTCAGCAGCTTGATCAAACCAAGCTTCCGCAATTTCCGAATCGCCCTGTAGAATGGCCTGTTCTCCTCGGTAATGACAGATCACGGCCATATTATTAAAAGCTTGCGGTAAGAAGGGGTTTCGTTCTAGCGCCCGGAAATAATATTCCAAAGCCTTTGTATGCTCCCCATTGCTTGTGTGTATAAGTCCGATGTTATATAGTATATAACTTCGATCATAGGGATCAATTTCTAGTCGCGTAGCTTCATAATAATTCTGCAAAGCTTCCGCATAATTTCCTTCGGATTGAGCCAACATCCACCATCTCTATAATAAGTAAATGCCTTTTTTTCCCCTGAGGTTGTCGGAATTATTTGCAATAAAATATTGGCTACAATCGAGGAGGTCTTATCAATGAAATTTCCATTTATACGGGATCTAGGCATGTCGGAATAGGCAGTTCCTTCCCCTAGAACCGTACTTGAGAGTTTCCTACCTCATACGGCTCAGAAATTGCTATCTTAATTTCCCCTATCTTAACTGAATTCGATTTCTCAAAAATCGATCCAATTTCTTCTTGGGTTAAGCAGAAGAAGTTAATTACCTAAGTTTCAAACCCTAATTTTGATCAATAATCAGTCTGATCTTTTCTCCCACCTTCAGAAGAATGAAGCATAGATAGACCTATATCCTTCGTTCGAATTTTCTGAAAGGTAACTATCTCGGTTTCGTGTCTTTCATATATGAAATTTCTATAGAATCCTTGAAAAAGACTTTTTCCCATAAGAAAGAAAAAAGAACTTACTATCTTTGGGATCTGATACTACACCGCTGCTTAATCCTTTAGTGGATCAGCTCTATTACATAAGCAGATTCCTAAATTTTGCCCCATATCATGGTATAATTAAGCAGTTTTTTTAGTTGTATCGACCCAGTCGCTCACTAATTGATCTTTACGGTGCTTTCTCTATCAATTTTAGACTTTATCCATAGAGTAGTAGTATAGGCTCTTCTTCTTATTTTGATTCTCGTGAAGTGTTCTTCCTTCCTACAGCTGATAGGGCAAAATCATTGTTTTGATGATCCCTATGTAGAAAGCCCTTTTCTAGTAAATACTAGAAAATTTCATCTTTTTTTCTTTCTTTCTATAGTGGAGATAGTCGCACGTTACGGTCGTTCATTCTATTCAAAAAATCTCCGCTCCAAAACCGTACATGAGGTTTTCATCTCATACGGCTCCTCCCTTCTGTACATAGTACTAAGCAAAAAATCTATAGAATGAAAATAGAATTAGTCCCACTCATTATGGACCGAAAGGGGCTGGTATTTTTTCAAGAAATCTCTAGCCAACCTTCCCCAAGAGGTTTTTCTTAACACCAATGAATTCTATTAATGCTAGAGGAAAACGATAGCTCCAGGAATTTCTTTGTTCTCAACGCCCCCTATTTAGAGGAATTAGCCACTTCAACGACCTTTGATGGTTATAAGGGTATCCAACGTACAAACCTGATGGTTGTTTGCTATCCCAACCATTCTTCCCAATCCTGATACCGATCAGGAAAGGCTTAATTTCTAACAAAGTTTTTCTCTTGTTGATTCCTATTTCGAGGTGTAGTGCTTTTCTCCCCTATGCTGCCTATTGGTCGTAGGTGTAATACAGAACCTATCCTGTAGGTGTAACCTTTCGCTCAATACTCAAATCTACAATTGAAGCATCTAAGGCCACATCAATCGAGGATACACGACAGAAGGAATTGTTAGTTCACCTCACCTTCCCCAAGCGTGGGTTTCCTTTACTAATTTTGTTCTCTCTATGCGAACCCCTTCTCTTTCTCGTAAGACTGAGATGTAGGTAGGGTTAAAAAAAAAGAGTCAAATCGCTACCAAGGTTGAGTATTTATCTAAAGGAAGAAACAACCGAGGATACGAGAAAATTGCTTCTAAATATTCTTCCCTTTTCATATAAAAGTTTTTTATTCTATTTCTCTATTCCACTCCATTTAGATCTAAGAAAGAACCCAATACAATGAAATTCCACTATACAAAAAAGAAATATCATATAGAATCAGCAACAACTCAATTTACAGATCAAAAATGAATTGGCGATCAGAACACATATGGATAGAACTTCTAAAAGGTTCTCGAAAAAGAGGTAATTTTTTCTGGGCCTGTATTCTTTTTCTAGGTTCATTAGGATTCTTAGCGGTTGGGGCTTCTAGTTATCTTGGTAAGAATATGATATCCGTACTTCCATCTCAACAAATTCTTTTTTTTCCACAGGGGGTCGTGATGTCTTTCTACGGAATCGCGGGCCTATTCATTAGCTCCTATTTGTGGTGCACTATTTTGTGGAATGTAGGCAGTGGTTATGACCGATTTGATAGAAAAGAGGGAATAGTGTGCATTTTTCGTTGGGGATTCCCTGGAATAAAACGTCGCATCTTCCTTCGATTCCTTGTGCGGGATATCCAATCAATTAGAATTCAGGTTAAAGAAGGTCTTTATCCTCGTCGTATCCTTTATATGGAAATACGTGGCCAGGGGGTCATTCCCTTGACTCGTACTGATGAGAAGTTTTTTACTCCACGAGAAATTGAACAAAAAGCTGCCGAATTAGCCTATTTCTTGCGCGTACCAATTGAAGTATTTTGAGCTGCGCCAGAGAAAAGAATAGAAGAAGCATCTGACTCTTTCATGCATACTCCACTTGGCTCGGGGCCCGTGAACTTAGCGGATACTATGATAGCACCGAATTTTGCCAATTCGGCAGTTCGATCTATGATTTTGCATTCATGGACGTTGATAAGATCCTTCCATTTAGTAGCACCTTAGGATGGCATAGCCTTAACGTTAATAGCGAGGATGGCGTACTCCTCCTGTTTGAATCGGAGTTTGAAACCAAACAAACTTCTCCTCAGGAGGATAGATGGGGCGATTCAGGTGAGATCCCATGTAGATCGAACTTTCTATTCACTCGTGGGATCCGGGCGGTCCGGGGGGGGGCCACCGCGGCTCCTCTCTTCTCGAGAATCCATACATCCCTTATCAGTGTATGGAGAGCTATCTCTCGAGCACAGGTTGAGGTTCGTCCTCAATGGGAAAATGGAGCACCTAACAACGCATCTTCACAGACCAAGAACTACGAGATCACCCCTTTCATTCTGGGGTGACGGAGGGATCGTACCATTTGAGCCTTTTGACTCGAAATGGGAGCAGAGCAGGTTTGAAAAAGGATCTTAG
Astrebla_lappaceaMOD		ATCTAGCATGTCTACTCTTATTAGTATAACTCGTGTTAGTAGAAGAGGAATCATTGAGAAAGATTTTTCATTTGATTCATGCACAAAAGTTTTCTTTTAGTATAGTTATTTAAAGAATAGATAGAAAAAAGATTAAACTAAAGAGCGGGGAACTAGTGGATAAAAGGGAGTTGGATACGCCCTCTACCATATCTATACAAATAGAATAGTCTATTTATACAGAATGGTAAAGAGGGCTCTTCTACGATCATCAATTCCAGAAAACCATCCAAATATGAAAGGGTATTTTATCCTTTTCTTTGTATTTTATTCTATTTTTTTTTTTCAGAACAAGAAAAAAATCAAATGGATGATACATATATCATAAAGAAAGAATATGGAGTGGGCAGTAGGTATGGCAACCCTTCGAGTCGACGAAATTCATAAAATTCTCCGCGAACGTATTGAACAATATAATAGGAAAGTAGGAATTGAGAATATCGGTCGCGTAGTTCAAGTGGGGGATGGGATTGCTCGTATTATAGGTCTTGGTGAAATAATGTCAGGTGAATTAGTCGAATTTGCAGAAGGGACTAGAGGTATTGCTCTGAATTTGGAATCCAAAAATGTTGGGATTGTATTAATGGGCGATGGGTTGATGATACAAGAGGGAAGTTTTGTAAAAGCAACAGGAAGAATTGCTCAGATACCTGTGAGCGAGGCTTACTTGGGTCGTGTTATAAATGCTCTCGCTAAACCTATTGATGGGAGAGGCGAAATTGTCGCTTCGGAATCTCGCTTAATTGAATCTCCTGCTCCGGGTATAATTTCCAGGCGTTCCGTGTATGAACCCCTTCAAACAGGGCTTATTGCTATCGATTCGATGATCCCCATAGGGCGCGGTCAGCGAGAGTTAATTATTGGGGACAGACAGACTGGCAAAACAGCAGTAGCCACAGATACAATTCTCAATCAAAAAGGGCAAGATGTAATATGTGTTTATGTAGCTATCGGTCAAAGAGCATCCTCCGTGGCTCAAGTAGTAACTACTTTCCAAGAAGAGGGGGCCATGGAATACACTATTGTAGTAGCTGAAATGGCGGATTCACCCGCTACATTACAATATCTCGCTCCTTATACGGGAGCAGCCCTGGCTGAGTATTTTATGTACCGCGAACGGCATACTTTAATAATTTATGATGATCTCTCCAAACAGGCACAAGCTTATCGCCAAATGTCCCTTCTATTAAGAAGACCCCCCGGCCGCGAAGCTTATCCAGGAGATGTTTTTTATTTGCATTCACGCCTTTTAGAAAGAGCCGCTAAATTAAATTCTCTTTTAGGCGAAGGGAGTATGACCGCTTTACCAATAGTGGAGACTCAATCTGGAGACGTTTCTGCCTATATTCCTACTAATGTAATCTCCATTACAGATGGACAAATATTCTTATCTGCGGATCTATTCAATGCCGGAATTCGACCTGCTATTAATGTGGGTATTTCTGTTTCCAGAGTAGGATCTGCAGCTCAAATTAAAGCCATGAAACAAGTAGCTGGCAAATTAAAATTGGAACTAGCTCAATTCGCAGAGTTACAAGCCTTTGCACAATTCGCCTCTGCTCTCGATAAAACAAGTCAGAATCAATTGGCAAGGGGTCGACGATTACGGGAATTGCTTAAACAATCCCAATCAAACCCTCTACCGGTGGAAGAGCAGGTAGCTACTATTTATACCGGAACGAGAGGATATCTTGATTCGTTGGAAATTGAACAGGTAAAGAATTTTCTGGATGAGTTACGTAAACACCTAAAAGATACTAAACCTCAATTCCAAGAAATTATATCTTCTAGCAAGACATTCACCGAGCAAGCGGAAATCCTTTTGAAGGAAGCTATTCAGGAACAGCTTGAACGGTTTTCCCTTCAGGAACAAACATAAAATTATCACATAATTATAAAAAAAGGAATTTGTCGAAATTTTTCTTTTTTTCTTGTTGAATAATGCCAAATCAATAAAATATCCAAAAATCAAAAAAAAAGGAAATGAATTAGTTAATTCAATAAAAAAGAAAAGGGGACTAGCACTTGATTTCGTTGCCTAAGCGAATCCCATTCACTCGTTTACTCATGGAATGAGTCCGGTGGAAAGTTCAATCAATCTTTTGATAGAAATTTTTCCTTTTGTCAAGGATCTTTGCCTCTTCTACTTTCCTGTCTAGGACTTCGATATACAAAATATATACTACTGTGAAGCATAGATTGCTGTCAACAGAGAATTTTCTTAGTATTTAGGTATTTAGATTCAAAATAAGAAAGGGCCTATTAAGAACTTATAAAATTGTAAAATAAGGATTAGGGATTTGTTTGGGTTGCGCTATATCTATCAAAGAGTATACAATAATGATGGATTTGGTGAATCAAATCTATGGTTTAATAATGAACCATGTTAACTTACCATAACAATAACTCAATTCCTATCGAATTCCTAGGGTGTACGCATTATATATGAATGAAACATATTCATTAACTTAAGCATACTCCCTTTTTATTTAATGAGTTGATATTAATTGAATA--TTTTTTAAGATTTTTGCAAAATTTACGCTTAGTCCATATCGAGTAGACCCTGTCGTTGTGAGAATTATTAATTCATGAGTTGTAGGGAGGGACTTTTCTTCAATTTGTTCTCCTCTTCTAAGTTTATAGCTTTCGTGCTAGCTTCATCGATGTTCCCCACCAAATAAAAAGCCTGTTCGGGTAGGCCATCTAATTCTCCGGAAAGGATTAGTTGAAACCCCCTAATTGTTTCTGCAAGACTAACATACTTTCCTGGAGAACCGGTAAAAACTTCTGCCACAAAGAACGGTTGTGATAAGAACCGCTCAATTTTTCGTGCTCTTGCTACAGTTAAACGATCCTCCTCCGATAATTCATCCAACCCAAGAATTGCAATAATGTCCTGAAGTTCCTTGTAACGCTGTAAAGTTTCTTTAACTCTTTGCGCAGTTTCATAATGGTCCTTGCCAACGATCCGAGGCTGTAACATAGTTGAAGTTGAATCTAAAGGATCTACTGCGGGATAAATACCCTTGGAAGCTAATCCTCTGGAAAGTACGGTAGTAGCGTCCAAATGTGCAAATGTTGTGGCAGGAGCAGGGTCGGTCAAATCGTCCGCAGGTACATAAACTGCTTGGATCGAAGTTATCGATCCCTTGTTGGTAGAAGTAATTCTTTCTTGTAAAGAACCCATTTCTGTACTAAGGGTAGGTTGATAACCCACTGCAGAGGGCATTCTCCCTAATAAGGCGGATACCTCCGATCCTGCTTGAACAAAACGAAAGATATTATCGATGAATAAAAGCACGTCTTGCTTATTAACATCTCGGAAATATTCTGCCATAGTTAGGGCAGTTAAACCAACTCTCATACGAGCTCCGGGTGGTTCATTCATTTGTCCATAGACTAGAGCTACCTTTGATTCCTCGATATTTTTTTCATTAATTACTCCAGATTCCTTCATTTCCATATAAAGATCATTTCCTTCACGAGTCCGTTCCCCTACTCCGCCAAATACGGATACCCCTCCATGAGCTTTAGCAATGTTATTGATTAATTCCATGATGAGTACTGTTTTACCTACTCCTGCTCCCCCAAATAGTCCGATTTTTCCTCCACGCCGATAAGGAGCTAAAAGATCGACCACCTTAATACCTGTTTCAAAGATAGATAATTTCGTATCTAACTCAATAAAGGCAGGCGCGGATCTATGAATAGGGAATGTTGCACTAGTATCTACAGGACCCAAATTGTCAATAGGCTCCCCAAGAACGTTAAAAATTCGTCCGAGAGTAGCTCCACCGACCGGAACACTAAGAGGAGCTCCTGTGTCAATCACTTCCATTCCTCTCATCAACCCATCTGTAGCACTCATAGCTACAGCTCTAACTCGATTATTTCCTAATAATTGTTGTACCTCACAAGTCACATTAATTTGCTTATCGGCAGTGTCCCGACTCTTGACTATCAAAGCGTTATAAATATAAGGCAACTTGCCCGGGGGAAAAGTGATATCCAGCACGGGTCCAATAATTTGATCAATACGCCCTGCATTTTTTTCTTCAATTGTGGAAACCCCGGGACGCGAAGTAGTAGAATTGGTTCTCATTCAATTGGATGGGGGAATCCAATTGATAGCCTCGACTCGTATCCTAGCCCGTTTGAGAGCTAGCTTTGCTTCAACCAATTCTTTCGTACCCTCAGCTTTACTCAAGTTAGCTTCGGCTATTTCAAGTGCCTGTTGAGCTTCTTCTGGATCAATGTCACTACCCAGTTCTCCATCATTTCCTAAAATGATGATCTCATTATTAACTATTCTCGCAAAACCACTCCACAGAACCGCCGTTAACCATTGGTCGTTGAGGAGGCGTATTCTCAAAGGACCCATATCTACAGCTGTGTTAATGGGGGCGTGATTTGGTAATACACCAATTTGGCCGCTATTAGTAGATAAAATGATTTCTTTCACTTCACAATCCAAAATAATTCGTTTAGGAGTCAGTACATAAAGATTTAATTTCATTAAATTTACTTGAACTTCTACTTTCGTTTAGAATTTAGGCATTATTTTTCCCCTTGCTTCCAAAAAAAGATTCAAGAATGAAAAATGTAACCCATTCTTTTGTTTTTTTAGCTCACTGGCCATTCGCTGGGAGTTTCGGGCTTAATACCGATATTTTAGCAACAAATCTAATAAATCTAACTGTAGTAGTTGGCGTATTGATTTTTTTTGGAAAGGGAGTGTGTGCGAGTTGTCTATTAAAAGATTTATTAGATAATCGAAAACAGAGGATCTTAAGTACTATTCGAAATTCGGAAGAATTGCGTAGAGGGACCCTTGAACAACTCGAAAAAGCTCGGCTTCGATTACAGAAAGTCGAACTAGAAGCAGATGAGTATCGGATGAATGGATACTCTGAGATAGAACGAGAAAAAGCAAATTTGATTAATGCTACTTCTATGAGTTTGGAACAATTAGAAAAGTCTAAAAATGAAACCCTTTATTTTGAAAAACAAAGAGCGATGAATCAGGTCCGACAACGGGTTTTCCAACAAGCCGTACAAGGAGCTCTAGGAACTCTGAATAGTTGTTTGAATACCGAGTTACATTTCCGTACGATTCGTGCTAATATTGGCATTCTAGGGGCCATAGAATGGAAGAGATAATTTCAAGAATAGATTGGATCTATCCGGCTGCACTTTAGAATATTTTTTAGTATTTTATAAAAAGGTGCACGATCTCCACGAATTACTTCTGAATAACTTCAGAAATCATATGGAAGAACCATAGCATTTCGCGACTCATTGGTAAATTTACTTTGATTCTCTATAGACCAATAATGTGAGACCATTAACACGGTTAAAGCTAAACTGCTTGAAGTCCAGGCAAAAAGGGGTACTCTTTCTACAACTATATTAGTATTAGTATCCAAATGCTTTAAACGGGAAATAGCTAGTGTAGAATTTATCTGATATAGAACACTCATATCGATAAAATGATTTGAACTATTTACTAGAAGGGCACCCTGCCCTTTTCCAATGCCGAATCGACGACCTGTGTATAAAAAAAAGAGAAATTTTTTGGATTTAAGGAAAGAAAAATAATTCTAGCAATTTTCATTTTCCATTTATTTACTTCGTTTTTCTTAATGAAATTGTTAACTAACAGAGCAAAACAAATAAAGAAACAACTTTGCTGACATGATAGATTTTTATCTAGTCGGAAGAGTCCTCTTAATATTTATCTAGTCTTATATACGTTTCGGTATATTGAAATACAAAGA-GAAAGAGGATAGGCTCATTACATAAAAAAAAGATATGGAAATAACCATAATACATAGCAAAAAAGAAAAAAAGGAGCGTGAGAGCCAAATGAATCGAAAGATTCATGTTTGGTTCGGGAAGAGATCATAAAAGTTGTAAACTTAATAGCAAGATAATCTACTTTCATCCTAAAAAAGAAAATAAGTCCTTTAGATTAGATACTTTTTTTTTAGTAAATTGGTATTTGCTTCTGTAATTCCAAGTATATCAATACTTTATTATTCCAGGAATTTTTTTTTATCGGGACAGACAATACCCCGGGAAGGGTTGATTTGAGCATGATCAATTTAGAAGATATGCTCGCCCTCTTCCTTCCCGTCCTTAGTTTAGGATAGTGGAAAGTCTTTTTCCTTTTATTTTAGGAATTTTGGGAACATTTTCACAAAGGAGATCTTTCACAGGTCAAACGAGACCTAAGACTTAATCTAAAAGAAATTATTAGATTGAATCTATTTGCATAAAAAAAATTGCATTAAAAAAACCGATAAAAAGGGCGAGCGAAGTAAGTGATCGAAAAACTTTCTTCTTTGTTCGTCCTATCTATAAGAGGAGAGTATATGAATCCACTAATTGCTGCTGCTTCCGTTATTGCTGCTGGATTGGCTGTAGGGCTTGCTTCTATTGGGCCTGGAGTTGGTCAAGGTACTGCTGCAGGACAAGCTGTAGAGGGTATTGCGAGACAGCCAGAAGCAGAAGGGAAAATACGAGGTACTTTATTGCTTAGTCTAGCTTTTATGGAAGCTTTAACAATTTATGGACTGGTTGTGGCACTAGCGCTTTTATTTGCGAACCCTTTTGTTTAAATTGACTCATTTTCGAAATAGTCTTTTTTTTAGCTTAGCCCAATTCATGCATGGTTGCAGATAATCCTCTAATGAAAAGCATATGGATTTACACAAACCTCTAATGATTAGAAATTAAAAAGAGATCTCGAAGTAGTTCGGACGATTTAGATTATCTAGTTACTTCTACCCAATAGAGCTTAGAAGTTAAAAGTAATAATTTCTTGGTTGATTGTATCCTTAACCATTTTTTTTTGACACGAGGAACTCACCATGAATATTACACCATGTTCCATTAAAACACTCAAGGGGTTGTATGATATATCAGGCGTAGAAGTAGGCCAACACTTCTATTGGCAAATAGGAGGTTTCCAAATTCATGCCCAAGTACTCATCACTTCTTGGGTCGTAATTACTATCTTGCTGGGTTCAGTTATCATAGCTGTTCGGAATCCACAAACCATCCCAACCGACGGTCAGAATTTCTTCGAATATGTCCTTGAGTTTATTCGAGATTTGAGCAAAACTCAGATTGGAGAAGAATATGGTCCCTGGGTTCCTTTTATTGGAACTATGTTCCTTTTTATTTTTGTTTCGAATTGGTCGGGTGCTCTTTTACCTTGGAAAATTATAGAGTTACCCCATGGGGAATTAGCTGCGCCCACGAATGATATAAATACTACTGTTGCTTTAGCTTTACTCACATCAGCGGCATATTTTTATGCGGGTCTTAGCAAAAAAGGATTGAGTTATTTCGAGAAATATATTAAACCAACCCCAATCCTTTTACCAATTAACATCCTAGAAGATTTCACAAAACCATTATCGCTTAGTTTTCGACTTTTCGGAAATATATTGGCGGATGAATTAGTCGTTGTTGTTCTTGTTTCTTTAGTCCCCTTAGTAGTCCCTATACCGGTCATGTTTCTTGGATTATTTACAAGCGGTATTCAAGCTCTTATTTTTGCAACGTTAGCCGCAGCCTATATAGGTGAATCCATGGAAGGTCATCATTGATTACATAACATAAAACATTCATAAAATGAAGGTTTTTTCAGATTTGAGAACCCCTTGAACGTTCAAGGGGTTCCCAAAAATTCAAAATAGATCTAATTAGACTTTTTTACTTTTTCGGAATTTTTTGGTTTTTCCATATGAAATATAGAGCGGACTAGTTAAAAAAAGAAAATATGCTATTTGCAACTTTAGAACATATACTAACTCATATCTCTTTCTCAACTATTTCAATTGTGATTACGATTCATTTGATAACCTTATTAGTTCGTGAACTTAGGGGATTACGTGATTCGTCAGAAAAAGGAATGATAGCTGCTTTTTTCTCTATAACAGGATTCTTAGTTTCTCGTTGGATTTCTTCGGGACATTTTCCATTAAGTAATTTATATGAGTCATTGATCTTCCTTTCATGGGCTCTGTATATTCTTCATACTATTCCTAAGATCCAGAACGCTAAAAATGATTTAAGCGCAATAACTACGCCGAGTACTATTTTAACGCAAGGCTTTGCTACGTCAGGTCTTTTAACTGAAATGCATCAATCTACAATACTAGTACCTGCTCTCCAATCTCAGTGGTTAATGATGCATGTCAGTATGATGTTACTAAGCTATGCAACTCTTTTGTGCGGATCCTTATTATCCGCCGCTCTTCTAATCATTAGATTTCGAAAGAATTTCGATTTCTTTTCTAAAAAGAAAAAAAAAAATTACTTAAAACATTTTTATTTAGTGAGATTGAATATTTCTATGCAAAAAGAAGTGTTTTAAAAAACACCTCTTTTCCTTCATTTCCAAATTATTACAAATATCAATTAACTGAGCGTTTGGATTCTTGGAGTTATCGTGTTATTAGTATAGGGTTTACCCTTTTAACCATAGGTATTCTTTGTGGAGCAGTATGGGCTAATGAGGCGTGGGGATCCTATTGGAATTGGGATCCTAAGGAAACTTGGGCATTTATTACCTGGACCATATTTGCAATTTATTTACATAGTAGAACAAATCCAAACTGGAAGGGTACGAATTCTGCATTTGTAGCTTCGATAGGATTTCTTATAATTTGGGTCTGCTATTTTGGTATCAATCTTTTAGGAATAGGTTTACATAGTTATGGTTCATTTACATTACCATCTAAATAATTTCTAATTATTAATAAAATTAGCATTTTTCTTTCTTTAGAAAGCCCTTTTTCTTTTTAGCAAAATTCTTTCTATTTCTAACTGCTCAAGGTATTCATCATTCCAGTACAACTGTTGCAGTAGAATGACAACAGACTCGTGTATAGGGAACTAGATTAACTTAGCTACCTATCTAATTTATTGTAGAAATTCCGGGATCCACGATTGGACATGAAAAAAAAGAAAGCATTGCCTTCTTTCCTATATCTTGTATTTATCGTACTTTTGCCCTGGGGAGTCTCTTTCTCTTTTAACAAATGTCTGGAACTTTGGATTAAGAATTGGTGGAATACCAGGCAACCTGAAACTCTCTTAACGGATATTCAAGAGAAAAGGATTCTAGAAGGATTCATAGAATTAGAAGAGCTTTTTCTCTTGGACGAAATGATAAAAGAGAAACCGAAGACACATGTACAAAAACCTCCTATAGGAATACACAAGGAAATAATACAATTGGCCAAAATAGATAATGAGGACCATCTCCATATCATTTTGCATTTCTCAACAAATATAATCTGTTTGGCTATTCTAAGTGGTTCTTTTTTTCTGGGTAAAGAGGAACTTGTCATTTTGAATTCTTGGGTTCAGGAATTCTTCTATAACTTAAATGACTCAATAAAAGCTTTTTTTATTCTTTTAGTTACGGATTTTTTTGTTGGATTTCACTCCACCCGCGGTTGGGAACTACTAATTCGTTGGGTCTACAACGATCTTGGATGGGCTCCTAACGAGCTAATTTTCACTATTTTTGTTTGTAGTTTTCCTGTGATTCTAGACACGTGTTTGAAATTTTGGGTCTTTTTTTGTTTAAACCGTCTATCTCCTTCGCTTGTAGTCATTTATCATTCAATTAGTGAAGCATAAATTAGATTAATATTATTAGATTTAAGTAAGAAAACTACACTTTAATATGGAAACTTAAGAATGGAAGAGAAAGAAAGAATCCGCAGTTTATTATCTTCATTTTTTTCTTATTCTATAAGAATACTATAGATTCTATTAATACATAGATTGAAAAATTATACATATAAGGAAGGTAAGACAGATTGAATAAAGAAAAAGGAATCTGTGATTCGAATGATAAACAAAGAGGGATTAGGGATCTATTCTTCGTTTTTCGAAATAGCCCAAGCTACCCATTGCATATTGGCACTTATCGAGTATAGAATAGATCTGCTTCTCTTTCTTCTTACAAACAGAATTGGCTTCTTATTTTTAATGGAATGAAATAAATATTCACGCTTTCTGACACAGAATCCCCTAGAAGGGTTAGGTACATAGGATATGGATAGTCTTTTCCAATGCGATAAAATAAAACGACATCGTGTCTATTTTTCTTTGCTAAAGGGGTATTTCCCTACCAATCCTTAAACATTTCTGGAAACCACACTGGATCAGTATCGCAGTGCTCGTCAATCATTTCATCCCCTACAATATCAACAAGTCCATAAGCTTTGGCTTCGTCTGCTGACATAAAAACATCCCTTTCCATGTCTTCGGATACAACCCAAAAAGGCTTGCCTGTTCTTAGTGCATAAACCCTTGTGATCATTTCGCGAACTTTGTGTAACTCTTCCACTTCTAGTAAAAATTCTGGTGTCCTTGCTCGATAATAAGCACTAGCCGGTTGGTGAAGCATAATTCTAGCGTGAGGGAATGCTATACGTTTAGTAGGTTCTCCTCCAAGCAGAATGAAGGAGGCCATGGACGCGGCTATTCCGAGGCATATTGTATATATATCTGGTGTCACCGTTTGCATCGTATCAAAAATCGCCATTCCTGAGATTAGCCACCCGCCGGGGGAGTTTATAAACAAAAAAATATCGCTAATTCCATCTTCTATACTGAGATATACCATGAGACCTGTAATATGATTCGTGATCTCGCAACGAATCTCTTGACCTAAAAAAAGTGTCCTTTCTCGATACATAACATTGTATAAGTCAACCCAAGTCGCTTCTTCATCTCCGGGAATCCGGTAAGGTACTTTTGGAACACCAATGGGCATATTGTTTCTCCTATTTTAAAATAGGAAGTTCGAGATAGAATTCGGGTACTATAGGGGGAGCCACTAATCCTTTAAATCTTTGGTATCCTTCAAATCTTCAGTATCCTTCGAGTCTTCGATACGCTTCGAATCCTTATGGGGAAGTCTATAAATTATACGCCCCTTGCTTGAATCATAACGACTTACTTCAATTTTGACCCTATCCCCCATCAGTATTCGTATAGAACTGGACCGAATTTTTCCTGAAATATAGCCCAGGATGATGGTGTCATTCTCTAAGCGAACTCGGAACATTCCGTTGGGTAGGGCTTCCGTAACTAAACCTTCGAAAGTAACTTTTGCTTCTCTCGGGTTTTTTTTTTCTCTCCTATTTTTTTTTTCTGTCATTTAATTAAGAGTAAGAGGATTCACCAGGTCATCAATACGGATAATATCCAAATACCAAATACGCTCACTGTGTGATCCGTGGAAAGAAAAGTGAGTTGTTTTGGCGAACATCAAAGAAAAAACTTGCTCTTCTTCCGTAAAAAATTCTTCTAAAAATACCGAACCCAATCGTTGCATAAAAGTTCGTACCGTACTTTTATGTTTACGAGCTAAAGTTCTAGCACATGAAAGTCGAAGTATATATTTTAGTCGATACAAAGTCCGTTTTTTCGAAGATCCACTATGATAATGAAAAAGATTTCTACATATCCGACCAAAGCGATCCAGAATATCCCAATCTGATAAATCAGTCCAAATGGGTTTACTAATAGGATGCCCCGATCCAGTACAGAATTGAGCTTTTGATAAGGATCCAATGAGGGGAGTAGCGGGGGCTGTGGTATCGAATTTTTTCATTCGAGTATCTATTAGAAAAAAATTCTCCAGCATTTGATTTCTTACTAAGAAAGTATTTATTGGTACACTTGAACGGTACCCCAGAAAATCGAAGCAAGAGTTTGTTAATTGGTTTAGACGAATCCTTTGGGGTTGAGTCCAAAAAGAGAAAAAATATTGCGAGAAATTCACAAGATAAGATTTCCATTTCTTTTGAAAAAGAAGAGTTCCTTTTGATGCAAGAATTACCTTTCTTTGATATCGAACATAATGCATAAGAGGATCCATAAAGAACCATATGGTTTTCCGAAAAAATCCTGGGTACATTACCCCAAAATGTTCCATCTTCCTAGAAAAGTGGATTCGTTCCAGAAAGGTTCCAGAAGATGTTAATCGTAAGCAAGAAGATTGTTTACGAAGAAACAACAAGAAAAATTCATATTCCGATACATAAGAGTTATATAGGAATCGAGATAGTCTTTTATTTTCTTTTGAAAAAAGAAAAATGGATTTCATTGAAGTAATAAGACTATTCCAATTCGAATAATAGTTGAGAAAGAATCGCAATAAATGCAAAGATGGAACATCTTTGATCCGGTATTCAAGGAGTTGAACCAAGATTTCAAAATGGATAGGATAGGGTATTTCTATATGTGATAGATAATGTAAATGCAAAAATTTGTCTTCTAAAAAGGGAAATATGGAATGAATAGATCGTAAATTTTGAAACTTTGGTATTTCTTTTTCTTCCGGACAAGATAGTTGTCCTAGCGAGAATGGGATTTCTACAACGATTGCAAACCCCTCAGATAGAATCTGAGAATAAAACTCCGAATAAAAATGATTGCTGTGATCCAACAATCGATCTTGGTTAGGATGATTAACCGAATTAATCCAAAAATTCTGCTGATACATTCGAATAATTAAACGTTTCACAAGTAGTGAACTAAATTTCTTGTTATTACAACCAAAAATTTCCACAGGTTCGGAACCATTTAATACATAATCGTGGGCAAATGCATAAATATATTCCTGAAAGAGAAGTGGGTAAACGAAGTATTGTTGACGAGATTTCTGTTTTTCTGAATACCCTTCGAATTTTGCCATTTATAGTGAAACTAGTTGGGAAGAAGTTGTTAATAAGAGATTGCCCAGAGAAATAGGTAAAAGAAATTTCCATCCAAGATTTAATAACTGATCCATTCTCATCCGGGGTAAAGTCCATCTTATTGTGATAGAAATGAAGAGAAATAAAAAAGCTTTAGTTAATGTAATAAGGATACTCATTATGATTTCAAAAATTCCCACAATTTTATTCATTTGGAAAAATCCAAAAAAGGATATATAGGGAATAGAAAAATTCCACCCGCCTAAGTAGAGAACAGTTACAAATAAAGAGGAAACTAATAAATTTAGGTAAGAAGCAAGATAAAATAAACCATATTTAATACCGGAATATTCGGTTTGATAACCCGCTACTAATTCTTCCTCTGCTTCTGGTAAATCAAAGGGTAATCTTTCGCATTCTGCCAAAGAAGAAATTAGAAAAACTAGAAAACCTATAGGCTGACGCCAAACATTCCATCCAAAAAAACCATATTTTGACTGTGCTTCAACTATATCAACCGTACTTGAACTGTTAGATAGTAGAGATATTGCTAGCACACAAAAAGTTAATGGTATTTCATAACTAATAGATTGAGCAGCTGCTCGTAGACCACCTGAAAAAGAATATTTATTATTTGAGCTATATCCTGCCATAAGAAGACCAATAGGAGCAATACTTGAAATGGCAATCCATAAAAAAACACCAATACTAAGATCAGCTAAAACAAAATGATATCCAAAAGGGATAACTAAAAAACTTAATAAAACGGATATGACTGCTATAGAGGGTCCAATGCTAAATAAAGGAATCTCTCCTCGGGATGGGAGGATATCCTCTTTAAAAATCAGCTTAGTTCCATCTGCTATAGCTTGAAGCAGTCCTAGGGGGCCGGCATATTCAGGACCAATACGTTGTTGTATCGATGCGGATATTTCTCTTTCTAACCACACAATTACAAGTACTTCTATTGTGATTCCCAGTAGGAGAGTCAAAATAGGTAGAATCCATATCAGTCCATAGACTTCTTTTAATAATTCCAATTTCGAAAAAGAATTGATAGTTTCTACCTCTACGCTATCTATTATCATATCATAGTCGATGAAAACATCACAGTTCCCACCGCTATTCCAAAACCGTACATGAAACCTTAGCTTCATACGGCTCCTCTATGATCAGAAAAAAGGATTATTTCTTTTCGATCTTATCCCCCCTAGAATTAGGTAAGATAAAATTGATTGGAAAGTCCTAAATTAGACCAAAGCAATTCCGTCTGCTAAAAAAAAAAAAAGCGCTTCCGAATTGATCTTATCCTTTATATAATAAAATGACAGTTTTTTCTTGTTCAGTAATAACTTAATATTGGAATAAAACACTCGTTATAGCAATTAATAAATGAAAAGAATTGGATATTAGTGACGAATTCTGTATGAATATAGATAAAAGAAAGAATTTTTTTGTATTGCATTCCATATCTTTTGTCCTATTCTTCTTTCCCGGGGAAGGGGATACTTAAAAAGAAAAAAAAATAAAGGGTTAATTCGTTCTTGATAGCTATTTCCTTAACAAGTGAATGGGAATATACTCTGGATCGGAATCCGAAGAAAGTACTACTTGATCATTTCCACCAATTTCAAGTCCTTATTATGATTCCTTTTATGAGGAAAAATGTCTAATGATTTAGATTCTCTCATTACTAATCCTTCATGTACTTTAGTGTTCCTAATCCCTCACTAACTTTTTATGGATTCTTTTATGGTTATAAGTTCTAGTAATAACTAAAAATATTCTAGTAATGAAATTCCATATCGCGAATCCTTTATTCTTGCCCGCTTCAAGATATGATGACTAATCAAAAATCTCAATCTTGGGGTAAAGAGTTTACTATGTTTACTTCAACTTTTCTTGTACGTAGGAAATGAGATTTTATTTTTACTACAAATTAATAAGCTGTTTTGTTTCACTCATATAGCTATCTAGTTTAACTTACCGACCTGAATACAGAATAAGAAAAGGAAGATAAGTATTCAATGGATTTTAGAGGAAAAGCTCCTTTTTTAACGAATCACACGAATTAGTAACTGCATCCAATCTCCGAAAAGTCCCGATTATTTGGATGGGATATTTACGGAATCACCATGAATAGGATCAAACCTTATTCCATGCTATTTCCATAAGATTCCTCTTTCTTATTCTTAAGCAAGCCCCCGAGAGGGCTTAGTTGATCATGATTTCTGTTTTCTCTTTCTTTTCCTTTTTGTTTGTTTCGAAAAAGATATCGTCCGATTCTCCTTCTATTGATTCTTTTCCGATCGAGATGTATGGATCCATGTGTCTACATACCTAGATTCTGTTCATGGACTAAAAGAGGGTATCCTGAGCAATTGCAAGAATGGGGTTCATTGATATTCCTGGTATAGTAGATGCTATCACACATACAGTCATACTCAATTCGATGGAATTGTTTGATCTTAAAGGGGATCTTCTATAATTTCGCACATAAGGGGTTATTTCTTGGTTTCGTCCAGTCATTAATAACTTTATTATTTTTAGATAATAGTAGATAGAAAGAACGCTCGTAAGGAGTCCTATTGAAACCAAGAAATATAGGCCTGCTTGCCATCCACACCAGAATAGATAGAGTTTTCCGAAGAAACCTGCTAGTGGAGGAAGGCCTCCTAGGGATAAGAGACATAGGGCTAAAGAGAGAGCCAAAAAAGGATCTTTCGTGTATAATCCTGCATAATCTCGAATGTTATCCGTTCCGGTACGTAGACCAAATAATACAATGCAAGCAAAAGTTCCTAGATTCATGGAGATATAGAACAGCATATAAGTTATCATGCTTGCATATCCATCATTTGAATCTCCAACAATTATTCCAATAATTACATATCCGATTTGCCCTATGGACGAATATGCAAGCATACGTTTCATGCTTGTTTGAGTAATAGCAAGGAGATTCCCCACTATCATGCTAAGAATAGCTAGGATTTCCAGAAGAAGATGCCATTCGTTTGATGAGAAATAAAAAGGAATATCGAGAATTCGCGTGGCTGAAGCTGAAGCAGCTACTTTCGAAGTAACAGAAAGAAAAGCAACGACTGGAGTGGGGGAGTCCTTCGTAGACGTCAGGAGTCCATTGATGAAAAGGGGCTGGGGAAAGCTTGAACCCAAGTCCTACAGTGATGAATATAAGCGCAATTGAAATTCCTGGGGAGTTATACATTTGTGTATTGATAAGACCATTCACAATTTCTTGAAGCTCGATCTCCCCCCCAGATGAACCATATAGCCAAGAGAAACCATGAACCAGAATAGAAGAGCTTGCCCCACCCATGAGTAAATATTTCATAGTAGCCTCATTAGACCGTAGATCTCTCTTGGTATATCCAGACAATAGGTAGGAACATAAACTGAAACATTCTGGAGCTACAAAGATAGTTATTAAATCGTTAGCACCACATAAAAACATTCCCCCTAGAGTAGCTGTTAATATGAATAACAGAAACTCTGTTATAGCCATTTCTGTACATTCAATGTACTCTACGGATAGAGGAATACATAAAGTTGAACATAATAAAATAAGAAATTGAAAGATTTCGTTGAAATTGTTCGTTTGGAAATTTCCCGAAAAGCTAATTATAGGTTCTTCTCTCCATCGGAACAATAGGGCCGTTATGCTTATTACTAAACTTGTTGAAGAGATGAAATAGAACCAAGGTCTATCTTTTTGATCAGAGGTTAAATCGATCATCAGAAGAAGAATTAGGCCAAAAATTAGGATACATTCTGGGAAAATGAAACTTCCATTGAAGAGAAGCAAATGAAACGCTTTCATAAAAATTCTCGTAGAATCGAGAATGAAGTTTTCATTCTGTACATGCCAGATCATTCAGAGTCGAAAAGAGGATTCCTCGCTTCTTTCTCTCATGCAAAACCGTGCATGAGACTTTCATCTCGCACGGCTCCTAAGTGATAAAAGAAAGAAGAACTCGTCTTCTTTCTTTTTTGATTACCTTCCTCGCGTATGTATAAGACCGAATCCATTCTTTTTCGAAATGGATTTCGAAAAAGAACTACTAATCCTTAACTTTTCGAGGAATCCTTCATCAGTGGTTGTGAATGACTGACTTTTTCAATCCTTTCGACCTTGGTTCCGTAGGAGCAAGTCAGAAAGGTTGAGAAATAGAACCATCTGATTTGATTCGTTCCCAATAGCCATGAGATGATCATCTTAGGGTGATCCTTTTGTCAACGGATGCTCCTATTACACTCGTAGTCTCTGAAGGATGAGAACCCACTATGTAGCATCTACATCGATAATTCAAGCATTGTATACGTCATTAGTCCGATTCTTTGTAGGAACTACCCGTAATAACGAGCTTGCAAAATGGATCTGTTTATCATAAAGAGATTCGTTGTTCCTGACCCTGCTTCACCTTAATTGTTATTTGAACAAAAAGATCACAATAAACTTTTGGTAAAAGTTCTGTCTTGGTCGGAGTGGGGATAGCATTTCTCTTCTGCATGTCTATGGAGTTTTGCAAAACCCAAACACCTCAGAGATAGATATAGAGGTAGGAATTTGTCGAACGAACCACACAAATGTACTCCCATTAATGTGGAATAGGCAGAACTGAATTAGTCAATTCAGTTGGCATTGTCAATTTATCCAGAACTTCTCTCTTTTCCTCGGTGAAACAAGAATCTCTTTTGCTCAAACCAAAGAGCACTTACTTTAGCTTTTTTTCTTTTGTGCCATGTCTTCCTTAAGGATTCATCCAATGGAATCCCCACTCTCTTTCTTTTGGATTTCCATTCTATTTAGATATGGTATAGACCTAATTCTTATACAAAGAAAACTCTTTTGCTTCACTTTGTCTCGTTTTCTCTAGAATCTATAGAAAAAAGAATTGCTCTATCCTTTATTTAAGGACAATTAAATTAGATTAGAACCTAATTAAAATAGGATTACGCAGGAGGAATAAAACTAAAAAAGAACTATTTAATTATGAAACAGAATATCCTGTTTTTTTTTCTCTTTCTATTTAAGATCTATTTAGATAATGTATATTTTTACATAAGTATAGTAATATACTTCAACAAAATAGAATTCGCAAAATGGAGAAAATCGTTGCAGTCATTATGGAAAGTCAGGGCATATCCTATTTGAAGAAGGATGGAATTCAAATCAGATAAGGGATCTTTCCTTCTATTGATTTGATCGAAATTCTTTTTTCTTTTCCTGTCTCTATGATTTTCGAGAAATGAGCCATGGTAATGCTTTTATCTCTATTCTAGGTCGCAAGCGACCGTCGAGTCTATAAACAAGAAAAACATATATATTATGTCAGAGATATCTTAACATATAGATAATTTCTTGTCAAGATGAATATTCTGTAATGCCATAGGATATCCCTTTGATCTATTTACTACAATAATGGAGCGGTATTGCTTATAAAAAGGATTCGATCTATAATCGATCGAAGTAATGCGGCTTCTTTTGTGATGATAAATTGGTAGGTAGAAAAATTACTAGATAGCATTGGACTTACTTCGCTATCTAATAACTTTTTCTACCCTTCTTTCCTTTTCTTTGTATCAACGAAACCTTTGGATTGTCTGCATAAACTAAACCAACAACTAGGATAAGCACGAAAATGAAAGCTTCAATAAAAACGGATACACCCAATACGTCAAAACTCATTGCCCAAGGGTAGAGAAAGACCGTTTCCACATCAAAAACAACAAAAACTAGCGCAAACATGTAATAGCGTATTCGGAATTGTAACCAAGCACCCCCCATGGGTTCTATACCCGATTCATAACTGGAAAGCTTCTCTGGTCCTTCATTAATCGGGGCTAAAAGCCCTGAAATCCAAAATACCAAAATAGGAATAAGGCTTGCTATTATTAGAAATGTCCAAAAAATATCATATTCGTGAAGCAGGAACATGATAAAGTAATAAAGACAAGATACGTTTTGACCAGAAAAGCCCATGCTCGATTATTTTGAGCACAGGCTTCTTCGGTAAAGAGGAATCAGACGATTCAAGTGGAGTTTTTTGTAACGTACTATTTAGGATAATAATTGGATAAGAGAGCCTCTACCCTGTCAACGGATAGCGAGAGAACAAAATCTGGATAAATACCAATTCCTATTACTGGTAAAAAGATACAGATTAAAATAAAGAGTTCTCGTGGTCCAGAATCCACCAAATTTGCGTTTGGAACATTAAATAACTTGTATCCATAGAACATCTGGCGTAACATAGATAATAAATAAATAGGAGTTAATATCATTCCAATTCCCATTACAAAAGTAATTAGCATTTTTGGCATTAACATAAATTTTGGACTAGTAATTAGTCCAAAAAATACTACTAATTCTGCAACAAAACCGCTCATTCCTGGTAAGGCAAGAGAAGCCATTGAAAAGCTACTAAACATAGTAAACATTTTTGGCATTGGTATAGATATCCCTCCCAGTTCTTCGAGATAAACAAGACGCATTCTATCACAAGCCGTTCCTGCCAAGAAAAATAGTGTAGCACCGATAAATCCATGGGATAATATTTGTAAAATAGCTCCATTTAGTCCAATGTTGGTTATGGAACCAATTCCTATAATTATGAAACCCATGTGAGATACGGAGGAATAGGCTATTCTTTTTTTGAAATTTCGTTGACCAAGAGAAGTTGAAGCTGCATAGATTATTTGCACCGCTCCTATTATTACCAACCAGGGGGAAAATAGATAATGAGCATGAGGTAACAATTCCATATTGATCCGAATCAATCCATATGCTCCCATCTTTAATAGGATTCCCGCTAAAAGCATACATGTACTGTAATGTGCTTCCCCGTGGGTATCTGGTAACCACGTATGTAGCGGTATAATCGGCAATTTGACAGCATAAGCAATAAGGAAGCCAAAATAAAGTAGTATTTCCAATGTTGCAGGGTATGATTGATTAATCAATCGTTCCAAGTCTAATGTTGGTTCGTTGGAACCATATAAGCCCATACCCAGAACTCCGATTAAGAAAAAAATGGAACCGCCTGCAGTATACAAAATAAACTTGGTAGCTGAATATAGACGCCTTTTTCCCCCCCACATGGATAAAAGTAAGTAAACAGGAATTAATTCTAACTCCCACATGATAAAAAAAAGTAAAAGGTCTCGTGAAGAAAATAATCCTATTTGACCGCTATACATTGCTAGCATCAGGAAATAGAATAATCGCGAATTCCGGGTAATTGGCCAAGCCGCTAAAGTAGCTAAAGTAGTGATAAATCCTGTCAATAAAATAGATCCTAATGAAAGTCCATCGATTCCCAATCTCCAGTGGAAATCAAAAACATCTATCCAATTAGAATCCTCCCTTAATTGCATTAAGGGATCCTCTAATTGGAAATGATAACAGAATGCATAAGTCATTAGAAGGAATTCTAATAAACAAATAGATATAGTATACCACCTAACGATTTTGTTTCCTTTATGGGGTAAAAAGAAAATAAATGAACCTGCAAATATCGGCAAAACAACAAGTATTGTTAACCAAGGAAAATAACTCATTAACTAACTCCTTATCAATCTCGATTCATTTCAATATGAGAGAATTGAACCGATTCAATTAATTAGAATAGAACGCAACAAAAGAGAAAAGAAAGTATTTGTTGTGTTGACAGTAGATGGATTTTACTAAATCAAAATTGTTATTCTTTAGTTATTTTTTAGATTTGAAATTCTAAGAATTTACTAATTATTCAAAAAATTCGATTGATTGATACGAGTTGATTTCCTGTTACGATGGATGGAAGAAAGAATGGATAGTCCAATAGCTGCTTCAGCCGCCGCAAGGGCTATAACAAAAATAGCGAAAATGTCTCCTTTTAATTGGCGACTGTCAAATAGAGCAGAAAATGTTACGAGATTTAGATTAATTGAATTCAGTATAAGTTCAAGACATATTAGAGCTCTAACCATGTTTCGGCTTGTAATCAATCCATAGATACCAATCGAAAATAAATAGACACTCAAAAAAAGTACATGCTCAAACATCATAAGAAAAGAAATAGCAATTTTTTGTTGAAATTTATAGTTCTTTTTCTATAAAATTGTTTCCGATTCACCAAACCTATTCTTATTTCTTTCTGAAGGAATTAAAAACAAAATAAGAATAAGAAAAAATACTGGAATTCGATTTTTTCAAAATTCGTTATTTAGTTATTAGAAAAAAGATATTTATACAAAATAAAATTGAATCAGTTTACTTTCTATTCTTTTTTCTGTTAATAGCTCTCTTATTTCATTGAATTTCAACTATACTTGAATTTTACCTTCGTTTTCTCTCCTCATATTATTGAGGGCTTATGCCCATACCTTAGTCTATTGGAGTATATTTGATATATAAATTGTTTAAATAGAAAACCTTTTTATATAATATATCTTTATATATATTGTATATTATTAAAAGTCTAAAATATATAGAAAAATACGCAAAAACTCTTGTCTTATCCACATTAGACAAAATGAAATAAAAAAATTCAAATTTCATTATCTTTCAGTATCTAAGTATAAATACTAAGAAAAAACAGAAAGAAGGATTGATTTGTGGCAATAGATGTCTTTCACATACAACTGAAAAAATTAATTTCTCTTTTGATTAAGGAAAAAAGAATAAGAACAAGGAGACATAACATAAAAAAAAGAATAGATAAGACGATATTCGCCCTCCCCCCACATATTTAATTTCTTCTCCTATACAAAAACCAGCAAGACCTACTCCATTGATAATTCCATCAATAACACCTTTATCAAAAAAATGCGTTAGTTCGGCAAATCTTCTTATACCCAGGATAAAGAGCCTATTATAGAAAACATCTATATAACCGCGATTATATGACCAGCTGTATACCTTTTTTTTTACTTGATCCAAAAAGTTCTTTTTGGGATTCCCTTTTACAAGGGAATTTTTAAAATTCAAATTCTGAAAAAAAGAATAAGCGGACCCATAGCATATATATGCTATGAATAGACCAAAAATAGCTAAACTTACAGAAGAAATTGCATTAGTGAGAAATTCATATGAATTTATAGAAGAACTTTCCTGGAAAAAGCTTATTGAAGGGGTTAACCACTTTGATAATATGGTTAACTCCGATGTTCCATTATCCATTACTCCATTATCAAAATGGATTCCTATGGATCCAATGAACAAAGTAAAAAGCAGTAATATAAGAAGAGGAAATAGCATAGTATTTCCAGTTTCGCGAGGATAGACAAAAGTATTTTTAGCTCCAAAGGAAGTACTAAAGAATCCTATTCTATTTCTTGTATTATCAGGAATTTTTGGTATATTTTGGGAAAAAAAAGAAACTCCGCTCTTCATTGTTGATAAAACAAAATCTCTATTGACTCCTTTGGGTATGTTTTTTCCCCATAAGGATATTGAATGCAACGAACCTTCTTTAGTACTACTGTAATTTTGAAAATGAACACGCAAATACCCATCAAAAGTAAGTAAATATATTCGAAACATATAAAATGCAGTTAATCCTGCAGTAAAAGAAGCTATTATTCCAAAAAAAGGTGAATACAACCAACTATTACTAAGGATTTCATCTTTGGACCAGAAGCAAGCAAGAGGTGGAATACCACAAAGAGAAAGTGTACCCAATAAAAAAGTCGTTCTTGTAATAGGAACATATTTTTTTAAACCACCCATAAGAACCATATTTTGACTTTTATCTGGTGAATATCCAACAAGAGGTTCCATTGAATGAATAATGGATCCGGATCCCAAGAACAATAAAGCTTTCGAATAAGCATGAGTGATCAAATGGAATAAAGCTGCTTGATAAGAACCTATACCTAGAGCTAACATCATATAACCCAATTGAGACATTGTAGAATAGGCTAAGCTTCTTTTAATATCTCTCTGAGCAAGAGCTAAAGTCGCTCCTAAGAAAAGTGTTATTGTACCTACTAAGGAAATGAAACTCATTATGAAAGGTATGGATATGAAAAGAGGAAGAAGTCGAGCTAGAAGAAAAATCCCCGCAGCAACCATAGTTGCTGCGTGTATAAGAGCCGAAATGGGAGTGGGTCCTTCCATAGCATCGGGTAACCATACGTGAAGAGGGAATTGTGCAGATTTTGCAACTGCACCAAGAAATAATAAAAAAGCACACAAAATAGTAAGTAATGAATTAATCCCATTATTAGGAATCCAGTTATTAGCTATTTTGAACAAATCCCGAAACTCTAAACTACCTGTTATCCAAAAAAAACCTAAAATTCCTAATAACAAACCAAAATCCCCTACACGATTAGTTACAAAAGCTTTTTGACAAGCACTCGCTGCAATTGGTCGTGTAAACCAAAAGCCTATCAATAAATAGGAACACATTCCCACAAGTTCCCAAAAAAAATAAATTTGTATCAAATTGGAACTAGTAACCAATCCCAACATGGAAGTATTAAAAAAACTTATATAAATGAAAAATCTCAAATATCCCTCATCGTGAGACATATAATCGTCACTATAAATAAGAACCAAGATTCCTACAGTAGTAATTAGTATTAACATAATAGAAGTAAGGGGGTCGATCAAGTATCCAAATTCTAAGGAAAAATCATTATTGATGGTCCAAGACCATAAATATTGATAGATAGAACTCCCTTTTATTTGTTGAATAGACAGGTGAACTGAGAATACCAGAGCTATACTTAAGAGTAAAACACTAGGAAAAGCCCATATGCGACGAAGATTTTTTGTTGCTGTCGGAATAAGAAAAAGCCCCAACCCCATTGACATAATAACTGGAAGTGGGAGAAGAGGGATTACCCAGGCATATTGATATGTATGTTCCATTATGGATAAGAAGAAATTAATAGTATAAAATTTTTCATGAACTGACTAAAACTAAAAGATTCAAGGAAAGAAAAAGGGATTAGGATATTTATATAAAAATTGTATAGTTAGAAATCACATCACGAAAATCTACTCTTATTTTAAATATTGGATTTTTCTAACAAAAAATCCTTATTGTCTAGCCATAGTAATTGCACCTATTAAAGAAACTAGAAGAATTAGGGAAATGAGTTCAAACGGAAGATAAAAATCGGTTGCTAAATGAATCCCAATTTGTTGAACGTTATTTATGAGACCCTGTTCTACTATTTGGTTTGATCTTGTAGTCCAAAGAATTCCATACCATGACGTATCTGGGATAGTAGTCATTAGTGAAAAAGGAATAGTTATAGAAACGAGTGAAGTAAACCCATCTCCAATAGTCCAATAATTCTTATCTTTAGACCACTCTGAGCCATTTACAAACATTACAGCAAATATGATCAAAACATTTATGGCTCCCACATAAATAAGAAGTTGTGCGACAGCTACAAAGTAGGAATTCAATAAAAAATAGAATAAGGATATACAAACAAGAACTAATCCCAGCGAAAAGGCAGAATAAATTGGGTTGGTAAGTAATACTACTCCTAGACCCCCTAGTAGAAGAACAAATCCCCCAAATAGCACAAGAATCTCATGTATTGGTCCAGGTAAATCCATTCAACGATCAACTTCCCCCATAATGATATCTATACTACCTAATATCGTCATGATATCAGCCAATTTCATTTTTTTAACTAGCTGAGGAAGAATTTGTAAATTAATAAAACCGGGTGGACGAATTTTCCATCTCCAGGGGAAAAGACTATCATCTCCTACTAGATAAATTCCTAATTCGCCTTTTGGAGCTTCTACTCTTACATAAAGCTCTTGCTTTGATAATTCAAAATTTGGGGAAGGTTTTTTACCAAGAAATCTATATTCAAAATCATTCCATTCCGAATTCTTTGCTTTCTTAAAGCGTCGGGCTTCTAAATTCTCATAAGGGCCTCCAGGAATTTTCTCTACAGCCTGTTGAATAATTTTGATGGATTCCTTCATTTCACCAATTCGTACTAAATAGCGAGCTAACGAATCTCCTTCTTTTTGCCATTGGACTTTCCAATCGAATTGATTGTAAGACTCATAAGGATCAATTTTACGAAGATCCCATTGTATTCCAGAAGCTCGTAACATCGGTCCCGATAAGCCCCAATTTACAGCTTCTTCTCCGCTAATAAAACCTACTCCTTCAACTCGTTCTAAAAAAATAGGATTCTGTGTAATAAGTTGTTCATATTCAACAACTCCTCGTAAAAAATAATCACAGAAATCTAAACATTTATCCATCCATCCATAAGGTAAATCGGCAGCTACTCCTCCAATGCGAAAGTAATTATGCATCATTCGCATACCTGTAGCAGCTTCAAATAGATCATATATCAATTCTCTCTCTCTAAAAATGTAGAAAAAAGGAGTCTGTGCGCCGAGATCCGCCATAAAAGGCCCAAGCCATAACAAGTGAGAAGCTATACGGCTCAATTCTAACATAATTACCCGAATATAGCTGGCTCTTTGAGGTATTTGAATATTCTCTAAGAATTCTGGTGCATTTACCGTTATTGCTTCTGTAAACATAGTAGCTAAATAATCCCACCGTGTTACATAAGGCAAGTATTGTATAATAGTTCTGTTTTCTGCGATTTTTTCCATTCCTCTGTGTAAATAGCCTAATATGGGTTCACAATCAACAACATCTTCACCATCGAGAGTAACGATCAGTCGAAGAACACCATGCATTGATGGGTGTTGAGGGCCCATATTGACTATCATTAGATCTTTTCTTGTAGTAGGCTCATATTCTAAATATCTATGAAAAAGGTATGTTTCTTTCTCTTGTTTGAGAGAACTTTTGTGTTGAAGATATTCTTACTGTTATTGTATTATCTTATCTAGTAATCAGTAATCGTTCTTGAATTCCAAGATTTTTCTTCCTCTATTTTACTTTGAGGCGAATTCCTAATTGTTTGAATTGTGTAATCTCCCATTATGGAGACTGGTAACCGACTCAAAGCAATTTGATTGTAATTCAATTCATGACGATCATAAGTAGAAAGTTCATATTCTTCAGTCATTGATAAACAGTTTGTCGGACAATATTCAACACAGTTACCACAAAATATACAAACTCCGAAATCAATACTATAATTAAGCAATTGTTTCTTTTTAATATCCTTTTCAAATCTCCAATCCACAAGGGGTAGATCTATTGGGCATACACGAACACATACTTCACAAGCAATACATTTATCAAATTCAAAGTGTATTCGCCCGCGGAAACGCTCTGATGTAATTGATTTTTCATAAGGGTAGTGAATCGTTACAGGTAAACGATTTGTGTGGGATAAGGTAATTATGAAACCTTGACCAATGTATCTTGCGGCACGTATTGTTTGTTGACCATAACTAATGAACCCAGTTATCATAGGGAACATTGTCTTGATCTCCCCTTTGTTTAAATATTTCACATTTCAAATGTAAGATTGCACTGCTCTTTCTTTTTCTGCACAAAAACTCTCTCAATGAGCATCTTGTATTTCATAGAAATTAGGGGTTATATAGTCCTTACGTAAGGGCCAGCCTATCCAACTTTCAGGCATTAAGATACGTTTAAGGCGCGGATGATTATCATAAGAAATTCCCACCATATCATAAGATTCGCGTTCTTGAAAATCGGCACTTCTCCAAACCCAGAAGACAGACGGGATTCTAGGATTATCCTTTTGGGTAAAGACTTTTATGCATACTTCTTCTGGGTTATCTATACCATACTGTATTCTCGTAAGATGATACACGCTAGCTAAAGATCCACCGGGTGCTACGTCATAAGCACATTGGGAACGTAAATAATTGTAACCATATACATATAAAATGACAGCAATGGAATCCCAATCCTCTGCTTTTATTTGTAAAGTCTCTATTCCTCGGTGATCGAAGCCCAAAGATCTATGAACCACCTCATGTTTGACTAGCCAATTAGATAACCACCCCTGCTGCATTTAATTCACTAATTTGGAGGAAGATACTGGACTTTTGGATTTGAAAATAGTTTCAGAAGATATATCTAAAGTAGATGGTGATTGATAGAGCAATTCTTGTTCGTAAGTTCCGGTATGAGTACTACGCCGAACATAAAGTTTGTGACTGGTAGTAAAACATCGATTTTTCTTTTGACTTTGACATAGAGTTCGATCCTCAACAATTTCTCGCGATATCTTCTTACGAAGTTTTGTTAGGGCATCTATAACAGCCTCTGGTTTAGGTGGGCAACCCGGCAAGTAGACATCCACAGGAATTAACTTATCAACTCCTCGAACAGTACTATAGGAATCCGTACTGAACATTCCCCCTGTAATAGTACAGGCTCCCATAGCAATGACGTATTTTGGTTCAGGCATTTGCTCATATAATCGCACTAAAGAGGGAGCCATTTTCATTGTTACCGTACCGGCTGTTAAAATTAGGTCCGCTTGCCTAGGACTTGATCTTGGTACCAATCCATAACGATCAAAGTCGAATCGTGAACCTATTAATGCAGCAAATTCAATGAAACAACAACTGGTACCATATAGAAGGGGCCATAAACTGGAGAGTCTTGACCAATTCGAAAGATCATTTGGTGTAGTTGAAATAACGGAATTGGAACTTGTTTGGTCAAGTAACGGAAACTCAATCAAACTCATGACTGTCTCAATGGAATCTTTTCCTTCTTTTTTTTTTTTGTCTGAATATTCAGTTAAGACCATTCCAAGGCTCCTTTTCGCCATATCCCGGCCATTAAGTTGGTAAAAAGTCTCGATTTCTGGAATTCCTTATTTCTATTTCATGCAAAAGAGGAGAATCCAAGGCAGAGGCGAGAACAATAAAAGGAACAAGTCCTTTTAGGAGGAATTGCAGGTCTTCGTAATCCTCTATTGGGCACAAGAAAAAGGCGCCTTTTTCTTGTGTCGATTCTTCTTGTATCGAAGTAAGAATCCTTTTTCTTCTTATTTGTTTTACCAAAGATTACTATTTATTCGGGTCTGTCTCTTGGACTTCCTTTGCTTAGGTTCGAGCGCGGTAGTGGACAAACAGGGGGAAAGAAAGTATGGCGGGGACAAATTTTTGTGAGCAGATAGAATTGCTTGACTTTTTCAATTCCATTAAAGGGTTTTAGGCTAGTGGAGTATGATTAAGGTTTTATTAGTTTATTACTCTAAACTAAATCAAAGATTTGCAGGATACTTCCTTCGTGGAATAAAATATTGGATCCTTAATTGATCCACTCTTTGTTGTTGCTTCATAAGAGTGTTCTAGATTATGGAATAGATTAAAATCGCGTTATAAGAATTCCGCGGGTCCTTTCCGCTCTAATCAGATAAAGGGGGTAAGGACCCGCTAAGCTCCTACTTTTTCATGTTTACAATCTGGCTCCTCCGATTAATGGAAAATAGAAATACTTTTTCTTGGTTAAAGGAACAGATGATTCGATCGATTTCTGTATCGATCATGATATACGTAATAACTCGGACATCTATTTCAAATGCATATCCCATTTTTGCACAGCAGGGTTATGAAAACCCGCGGGAAGCAACTGGACGAATTGTATGTGCCAACTGCCATTTAGCTAATAAGCCCGTGGATATTGAAGTTCCCCAAGCTGTGCTTCCCGATACTGTATTTGAAGCAGTTCTTCGAATCCCTTATGATATGCAGCTGAAACAAGTTCTTGCTAATGGGAAAAAGGGAGGGTTGAATGTGGGTGCTGTTCTTATTTTGCCTGAGGGATTCGAATTAGCGCCGCCCGACCGTATTTCTCCTGAGTTGAAAGAAAAGATAGGAAATCTCTCTTTTCAGAGTTATCGTCCCGATAAAAAAAATATTCTTGTGATAGGCCCTGTTCCCGGTAAGAAATATAGTGAAATTGTCTTTCCCATTCTTTCCCCCGATCCCGCTACAAAAAAAGACGTTCATTTCTTAAAATATCCCATATATGTAGGGGGAAACCGAGGAAGGGGACAGATCTATCCCGATGGTAGCAAGAGTAACAATACAGTTTATAATGCTACGTCAACAGGTATAGTAAAAAAAATACTACGTAAAGAAAAAGGGGGATATGAAATATCCATAGTTGATGCGTCGGATGGGCGCCAAGTGATTGATATTATACCTCCCGGGCCAGAACTTCTTGTTTCAGAGGGAGAATCAATCAAGCTTGATCAACCATTAACAAGCAATCCTAATGTGGGAGGGTTTGGTCAGGGGGATGCAGAAATAGTGCTTCAGGATCCATTACGCGTCCAAGGCCTTTTGTTCTTTTTCGCATCTGTTATTTTAGCACAAGTCTTTTTGGTTCTCAAAAAGAAACAGTTTGAAAAGGTTCAATTGTACGAAATGAATTTCTAGGCAAGGCATATCATAGAAAATTCGAATTCTCAGATATCATATCGGGTAGGTTGTGGTATTTCATTGCTACAAACATGGGTTATTGTAAAATAAGACATGTCATTTGGATACTTCTCTTCAACTTTGAATTGATACAAATAGTTGAAGTTAATTTTACGAAAGAAAATAAGGCGGATTATGAGTATGAAATTTTCATATACGGTTCTCGGGGGGAGTCGGGCTAGTTACCTATCTCAATAAAGTATATGATTGGTTTGAGGAACGTCTTGAGATTCAGGCAATTGCGGATGATATAACGAGTAAATATGTTCCTCCTCATGTCAACATATTTTATTGTTTAGGGGGAATTACACTTACTTGTTTTTTAGTACAAGTTGCTACCGGTTTTGCTATGACTTTTTACTACCGACCAACCGTTACAGAAGCTTTTTCCTCCGTTCAATATATAATGACGGAGGCCAACTTTGGTTGGTTAATCCGATCAGTTCATCGATGGTCAGCAAGTATGATGGTTCTAATGATGATCCTGCACGTATTTCGTGTGTATCTCACAGGTGGATTTAAAAAACCCCGTGAATTAACTTGGGTCACAGGTGTGGTTTTGGCTGTATTGACTGCATCATTTGGTGTAACTGGTTATTCTTTACCTTGGGATCAAATCGGTTATTGGGCAGTCAAAATTGTGACAGGTGTACCTGAAGCGATTCCGGTAATAGGATCCCCTTTAGTGGAGTTATTACGTGGAAGTGCTAGTGTGGGGCAATCCACTTTGACTCGTTTTTATAGTTTACATACCTTTGTACTGCCTCTGCTTACTGCTGTATTTATGTTAATGCACTTTCTAATGATACGTAAGCAAGGTATTTCTGGTCCTTTATAGGTGTGACTTGTTAGAATTGATCCTATTGATAATACATAGAAAGGGCCTGTTCTCTCTATCAAGATGATTCTAATTCGTCGGATATTATTTATTCTAGTATCTGGAACACGAAATACATAGAGTGGATCAAAAAAAAGGAACTATGATTCATACTCACTATTTAGACCTCGCAACCAGACTAAAAATTCAAGTAGTTCTTAAAAAAAGAACTTTTCTTCTTTCCAATTTTGTTTGCCCAAAAGACAACTTTTTTCTCTCGATTTTGTCGAGTCATTACACCAATTCAATAAATGATCATCAAGCGGTTTTTATTCGAAGAACCCTTGCCTTTTGTTTAGCTTGAGACTCAATCATCGTGGCTCTAGTATGAATCTAAGGTTTTAATTGAACTGATTCATAGGATCGCAACAAGATAATTTCTATTAGAAAACCACATAAATAAAAAATAGGGAAGAGAAAAGTCAAGAGGCCTCTAATGATCAACATAAGGGAAAGACAGATGAGCCAACTTGAGATTTTTGGCATTATCATCACAAAGAAGAAATTCTGGATTTTTCTTATTTAATATCTTCAAGGCAAATTGATACAATCCTGTGGCTGATGAAGTTTTGAACCTTTTTTCTAATATCCGTTGAAAATTTGTGTGTTTCTGCTTGAGCCGTACGAGGGATTTTTCAGGTTGATTCATTCAACCGTGGAGTCCCCTGCATGGGTATCTAGGAAATAGTTACTTCCAAGTGAATCTTCCCTAGATACCTAAAATCTATTTTATTATGATCCATTTCGCGAAAATATAGATTGTGCTAAAGGAAAAAATTGTAATGGATATGGGAGTAACAAAGAAACCTGACTTAAATGATCCTGTATTAAGAGCAAAATTAGCTAAAGGGATGGGACATAATTATTACGGGGAACCCGCATGGCCCAACGATCTTTTATACATTTTTCCAGTAGTAATTCTAGGTACTATTGCATGTAATGTAGGTTTAGCGGTTCTCGAGCCGTCAATGATTGGTGAACCGGCGGATCCGTTTGCAACTCCTCTGGAAATATTACCCGAGTGGTACTTCTTTCCCGTATTTCAAATACTTCGTACAGTACCCAATAAGTTATTGGGCGTTCTCTTAATGGTTTCTGTGCCAACAGGCTTATTAACAGTACCCTTTCTCGAGAATGTCAATAAATTCCAAAATCCATTTCGTCGCCCAGTAGCTACGACCGTTTTTTTAATCGGTACTGTAGTAGCTCTTTGGTTAGGTATTGGAGCAACATTACCCATTGATAAATCCTTAACTTTAGGTCTTTTTTAGGTGTGACTTGAATTATTGATTTGGCCATGCAGATAGAGAATTGGATCTGCCGCATTAGAATTCACGACCAAAGGTGTCTCCGCATCCAATCAATACGTAAGTCCCCTATCTAGGAAGGATAGGCTGGTTCATTCGAGGAGAATATTTTCTATGATCATACCCCAACCATGTCATCCATGAAGAGGCTCCGTAAGATCCCGTAGAGTATAAATGGAATAAGTCATGTGATATGATTCAATTCTATATTTCTTACACTTACTTTTATTATAGTATGGAAATGCATTCATTTTCTTTGCATCGATTTCGATCCGCAATATTATCGGAGTAAAAGAAGGGATCTAAGGAAGAAGGTAGGCTAAACTTTTTAATTTTTTATTAGTAACAAGTAAATACTTTGTTTGGACGTAAGAAACTTGCGATATTGGGGGATAAACACCAACTAATCAAGAGACAATCCACAAAGCAATTGATCATGATCAAATTTGTAAGCCCACTTGGATATTGAGCATTTACGCATAAGAATAAGATTCTTTTCAATGAGTAGTTATAGGCGGAACTTCGGAAAAGAGAATCTGATAAAGCTTTTCTTACCTTGATTCATTGAGTCATTATATAACCTATTCTATTGTGGATCCTCCACGGTCTTATTTCTTTCATTCTTGCTCGAGCCGGATGATGAAAAATTCTCATGTCCGGTTCCTTTGGGGGATGGATCCTAAAGAATTCACCTATCCCAATTTGAGTAATATTTATTTTTTGATTGACCTCCTCCAGACTAGAGAGGAGGTCAAATTGGAATTGTAATTCGACTTTTTTTAAGTTATTTTACTCTGTTTCGACATAAGATAGATGGAATTTTCAAAAATAAAATCCTTTTCTACTCCTAACGTGTCTCACGTACGTATATATCCACTTCAAGTATACACATCTCTATGCCCATAAAGAAGAGAGAAGTAATAGGTTCCAAATTGTTGTACAATGCCATTGTACACAATTCCTTTCTTGTTTTCCACATTGTAATTTTCTTCTATTTCTCTATCTATATAGAACTTTCTTGTCATTTCTTGTTTTTGGTCTCATATAATCAAGGAAGGGTATATATCTAAAATCCAGTTGAATTTCACCTATAAAAGAAAGATTACTATTCCTTAGTAATGTAAGAAGGGGTCATCTTTTTCTTTTTTAGGGATAGGAAAATTTCGTCTATATGGTTCATTCTATATATAGAATATTGATTTTGTTTTTTAGTTAGGAATTTCGCTAAAGAAATACAAACGATCTTGGGCAAGAGTATCTGATCATATATGTATTCCAATAAGGAAGGAGGATTTTCAATGATTGAAGTTTTTCTATTTGGAATCGTCTTAGGCCTAATTCCTATTACTTTAGCGGGATTATTCGTGACTGCGTATTTGCAATACAGGCGTGGGGATCAGTTGGATCTTTGATGAATTGAATGAATAAGTCAGAAAAAAGAATCTATCTTTTGGATTCCTGATATTATAGGACCTTTTTCCACGCTAATTACCAATTCTTTTTTTGGTCATTGAGATTCGTGGATAATTTAGACTATTATTTAGAGATAGATCGTACCTCTTTTTTTATCCCCTCGAACAAATCGAAATGCTTACTATAACTAGTTATTTCGGTTTTCTACTGGCTGCTTTAACTATAACCCCAGCTCTATTTATTGGCTTGAACAAGATACGTCTTATTTGAGTAAATTATGTCTCCTATTTCTATGAAGGAATTATTCTACTATTGATCAATAATCATAGTGGAATTAAGGGTACAGAGTCAAAATTCTGCTCTAAGACTATGGATGAATCAGCTAAAGGAATTTACTCCTATCAAATTCTTATATGATTTCTGGTAGAATTGGAGAGTATTAAGTAGAAATATGATACATATACCTTTAAAGAGTGTGAGAATGTCCTGAATAGAAGACGCGGGAATAGAGAGATTTTTCTTCCTTTTGTTACCTTTTTATAAGCAAAGGACGTCAGAATATACCATAAAATTAGGATAGATAAATATTTATTGGATACCTACTTTACCCATGTTTATTTTTGACCTAAACCCTACTGCCCCACTTTCTCTCTTTCTATGAAAGAGTGAGGAGACCTTATCCACAACTCCGAAATTAATTTTCGATCATCCTATTCAATCTGATTCTCGACAGAATCAGTAGCCTTTACTTTAGTGAAAGTCCCTTCTTCAATCTTAGATTGAAAAAGGACTTAGGGCCCTTTGGAAGTTTTAAATTCCCGAATCAATTCAAATTAATAAAAGAATAAGGAAACGCTACCTCATCTCTGTTGGTAGCGGCCACTGCCGCCAAAACAAAGCCTCATTTGAGGATAGAACTATGGTATGGATTCTCAAAATCCAGTATGGCCAGACCTAGTTACTCTCTTGCCCCAACTTATGGGGATTGATCAAAAAATCCGATCTAAAATCAAGTCATCCATATTTTCTTACTAAAACTTTTCTTTCTATTCTATTGAAATGGCAAAGGAGCAAAAGTGGATTTCCATGCAAAATTCAGATTGGAACCATTAACTAGAATTTTTTAATTGCAGTAGTAAACGACTCTTAAATCGGTATTCTCTCCTTTAATGGGATAATAAAATAGAATAAAAGTTTCCCTAATTGTATATAGGGGAACTCCAGGTCCGAACAGCATTATTATCTACGGATCCCCCTTATGTACATATCCCTACGGGGAATCATGCTTTAATTTTTCATTGCATTAAATATTAG-------------AAGTACTTTATTTTAGGATTCTACAACGAAATCCTTTATTTTTAGCAATTCTATTACTACGAAACAAAAAATAACCTTCAATTCTTTTTGAAAATAAAACTAAGCATTCTAAATCGAACTAAAGTAAAACTTTCTAGTGCTTATAATTTTATGGCTTTATTTCTTTCATAGAAAGGAGATAAAAGAGAAATCTTTGCTATCCAATCTGATTATAATATCATAAAGTTTAAGTGGCAGATTTTTTCTAGGACTTTTTTCTCAATTCATTTTAATTCCATTTCTACCCCTGCCAAAGTCGAACTTTCGTCAAAATTATCTTTATTCATATGTATGAAATACATATATGAAATACGTATGTGGAGTTCCCTAGAATTTCATGTGATTCAGTAAACAGAATATAGATTCCATGATTGCTAGATTGATCCGTAGGGATTGATAAAGAGTGAGCTGATAATGGAATTTTTCTTCGATAAATAGGAAACTTAAAATTAAGCTAGAGTCCACTTCTCCCCCATACTACTAGCGAAAGAGAAAATGTAAAGACTACCATTAAAGCAGCCCAAGCGAGACTTACTATATCCATTAAGTCCTCCTCTTTCCGGACAAGACATACAAAGAGACCCGCCAACTGTCTTTTTAGTGAATCTTTGAAGGATAGATATTATGATTAGTCCTTTTCTTTACTATCTACCGCCCTTCTATTTTTTTAGTTATTCACTGGAGCAATTATATATTGAAGTCAATCCGAGGCAAGTGTTCGGATCTATTATGACATAAGGATTAGGTGCCTAACGGACATTGGTTACCCTGGAAAATTTTTCCCGACGTAAAAAAATTTTTTTTAGGGTATAAGCCCTACATCTACAAATCGTCCTTTAGGTAGGAATATTTAGATTGCCCCTTTTATTTACTTTATTACCTCCGTTCTAGAGCCTATCCCTATTGTTTATCCTTATGAAATATGATATAAAACGAAGGTAGAAGAAAGGGATATAATGAAATTCTTGATTTGATCTTCCTACCAAAATTATTTGATTAATGGATCAACAACCAAACCGCCCATTTTATGAAAATGAAGAGTGGTCCTATCCTACTGCAATAATTCTCGCTAAGAAGAATGCCCATGTTGTGGCAATTCCACCCAGAAGGTAATGGGTTACTCCTACAGCACGTCCTTGTATAATGCTCAAGGCTCTAGGCTGAGTAGCAGGAGCAACTTTTAATTTGTTATGAGCCCAAACGATAGATTCAATGAGTTCTTGCCAATAACCACGGCCACTAAATAAAAACATTAAACTGAAAGCCCAGACAAAATGAGCGCCTAAGAAAAAAAGACCATATGCAGATAATGAAGAACCATAAGACTGAATTACTTGGGATGCCTGTGCCCACAAGAAATCTCGGAGCCAACCATTAATCGTAATGGAACTCTGTGCAAAGTTTCCCCCTGTGATATGAGTTACTATCCCTTGATCACTTACAGTACCCCAAACATCCGACTGCATTTTCCAACTGAAATGGAAAATGACTACCGAAATTGCATTGTACATCCAGAATAGACCTAAGAAAACATGATCCCAGGCGGAGACTTGACATGTTCCCCCTCGTCCAGGCCCGTCGCAAGGGAATCGAAAACCAAGATTTGCTTTATCAGGTATCAAACGGGAACTACGAGCAAATAAAACACCTTTCAAAAGTATTAATACAGTCACATGGATGGTAAATGCGTGAATGTGATGGACTAAAAAATCTGCGGTTCCTAATGGAATAGGTAACAAAGCGACTTTGCCGCCTACAGCTACTAACTCGCCACCTCCCCACGTTAAGCTGGTACTTGTTGTTGCACCAGGAGCTGTTACGCCAGGCGCGTCAGCATGGATATTTTGTACCCATTGAGCAAAGATGGGTTGTAATTGTATGGCGGTATCCGAAAACATATCTTGGGGACGGCCTAAAGCACTCATGGTATCATTATGAATGTACAAGCCAAAACTGTGAAAACCTAGAAATATACATACCCAGTTAAGGTGGGATATGATTGCATCGCGGTGTCTAAGGACGCGATCTAATAGATCGTTGTATCGAGTAGTTGGATCATAGTCTCTTACCATAAAAATGGCTGCATGTGCAGCAGCACCAACTATTAGAAATCCGCCAATCCACATGTGGTGTGTGAACAAGGAAAGTTGTGTACCATAGTCAGTAGCTAGGTATGGATAGGGCGGCATAGAGTACATATGATGAGCTACAACAATAGTTGTAGAGCCTAGCATAGCTAGGTTAAGAGATAATTGAGCATGCCATGACGTTGTTAGGATTTCATAGAGACCCTTATGGCCTTGTCCTGTAAATGGGCCTTTATGAGCCTCCAAAATATCTTTAAGTCCATGACCAATACCCCAGTTGGTCCTATACATATGACCAGCGATCAGGAAAAGAATAGCAATAGCTAAATGATGGTGCGCAATATCGCTCAACCATAGGCCACCGGTTATTGGATCTAGTCCTCCGCGAAAAGTAAGAAATTCTGCGTATTTGGACCAATTCAAGGTGAAAAAGGGGGTTGCTCCTTCGGCAAAACTAGGATAAAGTTGAGCCAAAAGGTCACGATTCAAGATAAATTCATGAGGAAGTGGTATCTCTTTAGGATCAACTCCAGCGTCAAGAAATTGGTTAATCGGTAAAGATACATGGATTTGGTGTCCCGCCCAAGAAAGAGACCCAAGTCCTAATAACCCCGCTAAGTGGTGATTCAACATGGATTCTACATCTTGGAACCAGGCCAATTTGGGAGCGGCTTTGTGATAATGGAACCAACCAGCAAAAAGCATTAACGATGCAAAAATCAATGCACCGATTGCGGTACAATAGAGTTGTAACTCACTAGTTATTCCAGATGCTCTCCAAATCTGAAAAAAACCGGAGGTTATTTGGATTCCTCGGAAACCCCCACCTACATCACCATTCAAAATTTCTTGCCCTACTATTGGCCAAACTACCTGAGCACTGGGTCCAATGTGAGTAGGATCGCTTAGCCATGCTTCATAATTGGAAAAACGGGCACCGTGGAAGTACATGCCACTCAACCAAAGAAAGATAATGGAGAGTTGACCGAAATGAGCACTAAAGATTTTTCGAGAGATCTCCTCCAAATCACCGGTATGACTATCGAAATCGTGAGCATCAGCATGTAGGTTCCAGATCCAAGTGGTAGTATCGGGGCCCTTAGCTATTGTTCTTGAGAAATGCCCGGGTCTAGCCCATTCCTCAAAAGATGTTTTTACAGGATCCCTATCCACAACAATTTTAACTTCTGGTTCCGGCGAACGAATAATCATTTAACCAAACTTGCCTGATGTTGAGGCAATCAAGAAAGCTGCATAAGTGAATATATAACCCACGGAAAAGTGGGCTAATCCAACTAATCTTGCTTGCACAATGGAAAGAGCCACGGGCTTATCTCTCCAGCGAATTAAATTAGCCAAAGGTGTGCGTTCATGAGCCCACGCTAAAGTCTCAATTAATTCCTGCCAATATCCACGCCAAGAAATTAAGAACATAAATCCAGTAGCCCAAACAAGATGTCCAAATAAGAACATCCAGGCCCATACCGATAAACTATTCATCCCAAAAGGATTATATCCATTGATAAGTTGTGAAGAGTTTAACCATAGGTAATCTCTTAACCATCCCATCAAATAAGTGGAAGATTCATTAAATTGTGAAACGTTGCCCTGCCATAATGTGATGTGTTTCCAATGCCAATAAAAAGTAACCCATCCAATGGTATTTAACATCCAGAAAACTGCCAAATAAAACGCGTCCCAAGCAGAAATATCACAAGTACCGCCGCGCCCTGGGCCGTCACAAGGAAAACTATACCCGAAATCCTTTTTATCCGGCATTAATTTGGAACCTCGTGCATCTAAAGCACCCTTTACTAAAATCAATGTAGTTGTATGCAAACCTAGAGCAATAGCATGATGAACCAAGAAATCTCCAGGTCCTATTGTTAGGAAAAGCGAATTACTATTCTCATTAACAGCATTCAACCATCCGGGCAACCATATGCTTCGACCTGCATTGAAAGCGGGGCCATTCGTTGAAGATAAGAGTATATCGAACCCATATGTCGTCTTACCATGAGCAGATTGTATCCATTGGGCAAATATAGGTTCGATCAAGATTTGCTTTTCTGGAGTACCAAAAGCAAGCATGACGTCGTTATGAACATAAAGGCCCAAGGTATGGAATCCTAGGAAGAGGCTAGCCCAACTTAAATGAGATATGATAGCTTCTTTATGGTCTAACATTCTTGCCAATACATTATCTTCATTCTGTTCCGGATTGTAATCCCTAATGAAAAAAATAGCTCCATGAGCAAAAGCCCCTGTCATGATGAACCCTGCAATGTATTGGTGATGAGTATATAAAGCAGCTTGAGTAGTAAAGTCTTGTGCTATGAATGCATAAGCAGGTAAAGAGTACATATGTTGAGCTACTAAAGAAGTAATAACCCCTAAGGAAGCTAGAGCAAGACCTAATTGAAAATGAATCGAATTATTGATTGTATCATAAAGGCCTTTATGCCCACGCCCTAATCGACCTCCCGGAGGAGTATGTGCTTCTAAAAGATCTTTGATACTGTGCCCAATTCCGAAGTTAGTTCGATACATATGACCAGCAATGAGAAAAATAAATGCAATAGCTAAATGATGATGAGCAATATCGGTCAGCCACAAACTTTGTGTTTGTGGATGGAATCCCCCAAGAAGGGTTAGAATGGCAGTTCCCGCTCCTTGATTGGTCCCAAATAAATGATTACTCGAATCAGGGTTTTGGGCATAAAGATTCCACTGACCCGTCAGAAGGGGACCCAACCCCTGAGGATAGGGTAATACATCTAAGAAATTATTCCATCGAACGTACTCCCCCCTGGATGCGGGAATAGCAACATGAACTAAATGTCCTGTCCAGGCCAAAGAACTTACCCCGAAAAGTCCTGACAGATGATGATTGAGACGAGATTCCGCGTTTTTGAACCACGAAAGGCTTGGCTTCCATTTGGGTTGTAGATGTAACCAACCCCCTATTAAGGATAGCGTAGAAAGAAATAATAGAAAAAGAGCTCCAGTATAAAGATCTTCATTGGTGCGCAATCCAATTGTATACCACCACTGATAAACCCCAGAATAGGCGATATTCACTGGACCGGCAGCACCTCCTCTAGTAAAGGCTTCCACGGCGGGTTGACCAAAATGAGGATCCCAAATCGCATGAGCAATAGGTCTTACGTGTAAAGGATCCTGTATCCATGATTCAAAATTTCCTTGCCAAGCTACATGAAACAGATTTCCGGACGTCCATAGAAAGATTATTGCTAACTGCCCAAAGTGAGAAGCAAAAATGTTCTGATAAAGACGTTCCTCAGTAATATCATCATGACTTTCAAAATCATGTGCGGTAGCAATACCAAACCAAATACGACGAGTAGTGGGGTCCTGAGCTAAGCCTTGGCTAAACCTGGGAAATCTTAATTCCATTGGATCTAGAAATTTTCCTTTTCAACATAACAATTTTCGATCTGGTAAAAATGAAATTAGTACTATATAAGTTATATGTATTGTAGACACCAGACGAAGCAATGGTTTATCCAAACTTTAATAAATAATGCAATATATTTCTTAATCTGTTTGTGAGAAAGCGTGAAAAGAGCCAAGAGACTTGAATTTAAGGCTTCAACAGTCATAATTATACGAATTCTACATACTAATTCGAATTAGCCATTAGCTATTATCTTTGCAATAATTATTGCAATTTGAATATTGCAATATCAATAATTTTATTAATCTTAATGTTCCATATTATTATATATGCGCCTTTGTTTAGAGAATTCTATGTTCAATAAGATAGAGCCATGCTGCGGGTTGTTTCAGGCCCTAAATAAACGCGGACACTTAAAAAATCTGTTGGGCAGGCGGATTCGCATCTCTTACAACCCACACAATCTTCGGTTCTCGGCGCAGAAGCAATTTGCTTGGCTTTACATCCATCCCAAGGTATCATTTCTAATACATCTGTTGGACAAGCTCGTACACATTGAGTGCATCCTATACATGTATCATAAATTTTTACAGAATGTGACATAACCGACGGGGCAAAATTTGATCAATGTATTTCCAGGATCATAATACAAATATTTTTTAGTGTAAGTAATATAATATGATAGGGTATGTAGCTCTTTCTACACACAAATGAAAAAATGCAGATATAGGCTACGAGCATAAATGCATACATATGCGTAGCCGAGTATAGCGAGTTTTTTAAGTGGATCCAGGAATTTTTTTGAATAGAAAGTCAATGTATCTAACCAATTATTTCACAGGAGTACTAGCTGCTGAAGGCGATTTCATAATCAAAAAAGTAAAGTCAAAATCATTTAGCTTATTCTCTCAATTTCAATTAACCGCTGCTGGATTTAGTATATCTAATATGACAGATTTAAACTTACCCTCTATTTTCGTGCCTTTAGTAGGCTTAGTATTTCCGGCAATTGCAATGGCTTCTTTATTTCTTTATGTGCAGAAAAATAAGATTGTCTAGTTCTAGTTATTCCTATATGAGAGATAAAATTTTTCGTGACATGACGAAAATTTTCTTTCAATCCTTTTTTAGTATACGAAGCAAAAAGAAAGAAAAGATGGATTGGGTTGAACCTCAGAGTCATCAAAAATTTGGTAAATCTCATTTTAATTTAATTAAAAGCGGTATCCAAGCTAAGTCAGGCCTCACAAAGAGCCGGGCTTGCTACTAAGGATTGTATTCTTTAATTATTTCTCCATTTTTTATTCTATTGGATTTTATTCTTCTTTTTCGGATCCAATATAGAAGAATAAAAGAACAGGTATAAGAATTAAGTTAAGTCGATCCAAAAAGGAAAGGAGGTTCGGTAAGATCTTGGTTTATTCAAATTGCAAGGACTCCCAAGCACACATATTAACTAGAAAAAAATAGATAATAGAAGGCTTGTTATTTAACAGTATAATATAGACTATATACCAATGTCAACCAAGCAAGCCCCAATGATTGGATTTCCATATAACTAAATTAACCAAAAAATTTTGTAAATGAAGTGAGTAAAAATGCAAAACTCAGATTGCTCTTTTCTATTAGGATCTTAGATACGATCGAAATCCAAAAATCGATGGAATTACACCGAACGCTCCTGGCAAAACATTGAATTAGCAAGACATCAAAAGAAAGATTTTATCACCCATTAAAAACACTCAAATACCAAAATAAACAGATCGGTTAAATTTCACTAAGGTTAAGAGCGGCCCCAATCATAATAGCAAAATTGTTTAAATAGAAAAATCTTATATGAAAGTACATGCAAGGGGGCAACCCTTCATTTGAGCAAAGTGTAGACAGAAATACCTAATATGCAGTGACGATAAAGAGACCTATCTAGCTACAAATTCTATTTGTTCAATAGACCTTTGTCAATAGAAATACAATGGTAAGAAAACCAATTAGATACAAAAAGGAAATTAAATAAGGGCTTTTGTTGGATTGGCACGACATAAATGCAGCAAAAAAATAGGACTAAAAAAAGGCATGTGTCTAAATAATTAAGTTCTTCAATTATCCATTAAGAGATGGAACTTCAAGAGCAGCTAGGTCTAGAGGGAAGTTGTGAGCATTACGTTCGTGCATTACTTCCATACCAAGATTAGCACGGTTGATGATATCAGCCCAAGTATTAATAACGCGACCTTGGCTATCAACTACAGATTGGTTGAAATTGAAACCATTTAGGTTGAATGCCATAGTACTAATACCTAAAGCAGTGAACCAGATCCCTACTACAGGCCAAGCAGCCAAGAAGAAGTGTAAAGAACGAGAGTTGTTGAAACTAGCATATTGGAAGATTAATCGACCAAAATAACCGTGAGCAGCCACAATGTTATAAGTCTCTTCCTCTTGACCAAATTTGTAACCCTCATTAGCAGATTCATTTTCAGTGGTTTCCCTGATCAAACTAGAGGTTACCAAGGAACCATGCATAGCACTGAATAGGGAACCGCCGAATACACCAGCTACACCTAACATGTGAAATGGATGCATAAGGATGTTGTGCTCTGCCTGGAATACAATCATAAAGTTGAAAGTACCAGATATTCCTAAAGGCATACCATCAGAGAAACTTCCTTGACCAATAGGGTAAATCAAGAAAACAGCAGTAGCAGCTGCAACAGGAGCTGAATATGCAACAGCAATCCAAGGACGCATACCCAGACGGAAACTAAGTTCCCACTCACGACCCATATAACAAGCTACACCAAGTAAGAAGTGTAGAACGATTAGCTCATAAGGACCACCATTGTATAACCATTCATCAACAGATGCAGCTTCCCAAATTGGGTAAAAATGCAATCCGATCGCCGCAGAAGTAGGAATAATGGCACCAGAGATAATATTGTTTCCATAAAGTAAAGAACCAGAAACAGGCTCACGAATACCATCAATATCTACTGGAGGGGCAGCGATGAAGGCGATAATAAATACAGAAGTTGCGGTCAATAAGGTAGGGATCATCAAAACACCAAACCATCCGATGTAAAGACGATTTTCGGTGCTAGTTATCCAGTTGCAGAAGCGACCCCACAGGCTTGTACTTTCGCGTCTCTCTAAAATTGCAGTCATTACCACATTGCTATGGTATCTTTCGCCTCTCTTTTTTTGGGAAACATCTCCTGTCCTTTCTTTGACTCTTTTTTATATGGGAAATGATCCCAAATGACAAGTGAATAGGTGTGGAAGTTATAATTGTAAATAAACCACGATCGAATCTATGGGTTTGCCTTGGTATCGTGTTCATACTGTCGTATTGAATGATCCGGGTCGATTGCTTTCGGTGCATATAATGCATACAGCTCTAGTTTCTGGTTGGGCTGGCTCGATGGCTTTATACGAATTAGCGGTTTTTGATCCCTCTGATCCTGTTCTGGATCCAATGTGGAGACAAGGTATGTTCGTCATCCCCTTCATGACTCGTTTAGGAATAACCAATTCGTGGGGTGGTTGGAGTATTTCAGGAGGAACTATAACGAATCCGGGTATTTGGAGTTATGAAGGTGTGGCAGGTGCGCATATTGTGTTTTCTGGCTTGTGTTTCTTGGCAGCTATCTGGCATTGGGTATATTGGGACCTAGAAATATTCTGTGATGAGCGGACGGGAAAACCTTCTTTAGATTTGCCCAAGATCTTTGGAATTCATTTATTTCTTGCAGGGGTGGCTTGTTTTGGCTTTGGTGCATTTCATGTAACCGGTTTGTATGGTCCTGGGATATGGGTGTCCGATCCTTATGGACTAACAGGAAAAGTACAAGCTGTAAATCCTGCGTGGGGTGCAGAAGGTTTTGATCCTTTCGTTCCGGGGGGAATAGCTTCGCATCATATTGCTGCGGGTACACTGGGCATATTAGCGGGCCTATTCCATCTTAGTGTCCGTCCGCCTCAACGTCTATACAAAGGATTACGTATGGGCAATATTGAAACTGTACTTTCCAGTAGTATCGCTGCTGTTTTTTTTGCAGCTTTCGTAGTTGCCGGAACTATGTGGTATGGATCGGCAACTACCCCAATCGAATTATTTGGACCTACTCGTTATCAGTGGGATCAGGGATACTTTCAGCAAGAAATATATCGAAGAGTTAGCGATGGGTTAGCCGAAAATCTTAGTTTATCAGAAGCTTGGTCTAAAATTCCCGAAAAATTAGCTTTTTATGATTATATTGGTAATAATCCGGCAAAGGGGGGATTATTCAGAGCAGGCTCAATGGACAATGGGGATGGAATAGCTGTTGGATGGTTAGGACATCCCGTCTTTAGAGATAAAGAAGGGCGCGAGCTTTTTGTACGTCGTATGCCTACTTTTTTTGAAACATTTCCGGTAGTTTTGGTAGATGAAGAGGGAATTGTGAGAGCGGACGTTCCTTTTAGAAGAGCAGAATCCAAATATAGCGTTGAACAAGTAGGCGTAACGGTGGAGTTCTATGGTGGCGAACTTAATGGAGTAAGTTATTCTGATCCTGCTACTGTAAAGAAATATGCGAGGCGTGCCCAATTAGGAGAAATTTTTGAATTAGATCGAGCTACTTTGAAATCAGATGGTGTTTTTCGCAGCAGTCCAAGGGGTTGGTTCACTTTTGGTCATGCTACCTTTGCTTTGCTCTTCTTTTTCGGACACATTTGGCATGGCGCTCGAACCTTGTTCCGAGATGTTTTTGCTGGTATTGATCCAGACTTGGATGCTCAAGTGGAATTTGGAACATTCCAAAAAGTTGGGGATCCAACTACAAGGAGACAGACAATCTGAGATTTTCTTATTTATACCTGTTCTACTGTTTTTTCTTTTCTGGCTCGGTTATTCCATCTAGCCGAGCCATTCATTTTTTTATGATATAAGGGAGCAGAACAAAGAAAAACATATAAAGAAACAAATGTATTCAATAAACAAAACAGCCTAATCCCTATTTTATTCCTACAAATCGAACATAGCCATATGAAATGCTCTACTAACTTCTAGAAACATCTCAGATGCAAGTCCACTTTCGCTATATCTCTCTAT-------------------------------------------------------------GCGGTAAGGAAAAAGTTTTAAAGCGAAGAATCAATGGATTCATGATTAAACCCCTCCTACTTATTGTATTTTAGTACAATATTGATTAAGTGAGGGATCAAATATAAATATGTAGTCAACTTTATTTGATGGTAGCTTGGAGGATTATAAATATGACTATAGCCCTTGGTAGAGTTACTAAAGAAGAAAATGATCTATTTGATATTATGGACGACTGGTTACGAAGGGACCGTTTCGTTTTTGTAGGATGGTCCGGCCTATTGCTCTTTCCTTGTGCTTATTTCGCTTTAGGGGGTTGGTTTACAGGGACTACTTTTGTAACTTCTTGGTATACCCATGGATTGGCTAGTTCCTATTTGGAAGGTTGCAATTTCTTAACGGCGGCAGTTTCCACCCCTGCCAATAGTTTAGCACACTCTTTGTTGCTACTATGGGGACCGGAAGCACAAGGAGATTTTACTCGTTGGTGTCAATTAGGCGGTCTGTGGACTTTTGTCGCTCTCCATGGGGCTTTTGCACTAATAGGTTTCATGTTACGTCAATTTGAACTTGCTCGTTCTGTTCAATTGCGGCCTTATAATGCAATTTCATTCTCTGGTCCAATCGCAGTTTTTGTTTCCGTATTCCTTATTTATCCACTGGGACAATCTGGTTGGTTCTTTGCACCGAGTTTTGGCGTAGCAGCTATATTTCGATTCATCCTTTTCTTCCAAGGATTTCATAATTGGACGTTGAACCCCTTTCATATGATGGGAGTTGCCGGAGTATTAGGTGCAGCTCTGCTATGCGCTATTCATGGGGCTACTGTAGAAAACACTCTATTCGAAGATGGTGATGGTGCAAATACCTTCCGAGCTTTTAACCCAACTCAAGCGGAAGAAACTTATTCAATGGTCACTGCTAACCGCTTTTGGTCCCAAATCTTTGGTGTTGCTTTTTCCAATAAACGTTGGTTACATTTCTTTATGCTATTTGTACCCGTCACCGGTTTATGGATGAGTGCTATTGGCGTAGTTGGCCTGGCTCTGAACCTACGTGCCTATGACTTCGTTTCCCAGGAAATCCGTGCAGCGGAAGATCCTGAATTTGAGACTTTCTACACCAAAAATATTCTTTTAAACGAGGGTATTCGTGCGTGGATGGCAGCTCAGGATCAGCCTCATGAAAATCTTATATTCCCTGAGGAGGTTCTACCACGTGGAAACGCTCTTTAATGGAACTTTCGTTTTAGCTGGTCGTGACCAAGAAACCACCGGCTTTGCTTGGTGGGCTGGGAATGCCAGACTTATCAATTTGTCCGGTAAACTACTTGGAGCTCACGTAGCCCATGCCGGCTTAATCGTATTCTGGGCCGGAGCAATGAACCTATTTGAAGTGGCTCATTTCGTACCAGAAAAGCCCATGTATGAACAAGGATTGATTTTACTTCCGCACTTAGCTACTCTAGGTTGGGGAGTAGGACCGGGGGGAGAAGTTCTAGATACTTTTCCATACTTTGTATCTGGAGTACTTCACCTAATTTCCTCCGCAGTCTTAGGCTTCGGTGGTATTTATCACGCGCTGCTGGGACCCGAGACTCTTGAAGAATCTTTTCCATTCTTTGGTTATGTATGGAAAGATAGAAATAAAATGACTACAATTTTGGGTATTCACTTAATTTTGTTAGGTATAGGTGCTTTTCTTTTAGTACTCAAGGCTCTTTATTTTGGCGGTGTATATGATACCTGGGCCCCTGGGGGAGGAGATGTAAGAAAAATTACCAATTTGACCCTTAGCCCCGGTGTTATATTTGGTTATTTACTAAAATCTCCTTTTGGGGGAGAAGGATGGATTGTTAGTGTGGATGATTTAGAAGATATAATTGGGGGACACGTATGGTTGGGTTCCATTTGTGTACTTGGTGGAATTTGGCATATCTTAACCAAACCCTTCGCATGGGCTCGCCGTGCGTTTGTATGGTCTGGCGAAGCTTACTTATCTTATAGTTTGGCTGCTTTATCTGTCTTTGGTTTTATCGCTTGTTGTTTTGTCTGGTTCAATAATACGGCTTATCCAAGTGAGTTTTACGGACCCACAGGTCCAGAAGCTTCTCAAGCTCAAGCATTTACTTTTCTAGTTAGAGACCAGCGTCTTGGAGCTAATGTAGGGTCTGCCCAAGGACCGACAGGTTTAGGTAAATATCTAATGCGTTCCCCAACGGGAGAGGTTATTTTTGGAGGGGAAACTATGCGTTTTTGGGACCTTCGTGCTCCATGGTTGGAACCTCTAAGGGGCCCCAACGGTTTGGATTTGAGTAGGTTGAAAAAAGACATCCAACCTTGGCAAGAACGACGTTCGGCAGAATATATGACCCATGCTCCTTTAGGCTCTTTAAATTCCGTCGGTGGCGTAGCTACCGAGATCAATGCAGTTAATTATGTCTCTCCTAGAAGTTGGTTAGCGACTTCCCATTTTGTTCTAGGATTCTTCTTTTTTGTGGGCCATTTGTGGCATGCAGGAAGAGCCCGAGCTGCTGCAGCAGGCTTTGAAAAGGGAATTGATCGTGATTTGGAACCTGTTCTTTACATGACCCCTCTTAACTAAGCTGAGCTCCCTAAATTTTTGTACATTCAAAAAAGGAATTGATTCCGTAAAAGATGGGATCAACCAGTAAATAGAAAATTACTGATATTTCATCCTTGTGAGATTGTCAATTTTGTACCAAAGGTGTATTTTGAGTATACCGAATTAGTATAGCTATCCTTCCTATGGCACAGCAATCCTGTTTGGCTTGGTCCCGAAACAGAATTCCTTCTTTGTTCTTTGTCTATAGGGAAACTACATGTTATTCAAGGCATCAATAGAAACCCCAATTTTTGGTCCTACTTATTTTCATTGTCTTCGGAATAGTAGAATAATTTAATTTGGAATAGTGACAGGATCTTGGGAAAACCTAAGTTAATGATCAAGGGTTTGGATAAAGAATTTAGGAAGGATATTCTCATATTGACGCAATATTTTCCCTTTTCGGGGGGCCTTCGGGAGTCGTGGAATGGTTTTCTTCTCCTCAAAAAGAGGATTAAATCTATTGAAAAAGAAATAATCTGAAATAGAAAGAACTTTTTCAAAAATCCGATTTCATTTTTCAATGGGTTTAGATGATCTAGTTCTTAATATTATTACTTTACTTAACTGACAGATTCCACAATAAATCTCTTGATTTGGAATTAGGGACTCATGTCCCATCTGATGAATCGATTTTCTTTTACTTCTGTATCTCGCTCTATCTTGTTTTTTAGTATTATCTAAAATAACCGATGAATTAGGAATTTTCCATAACTTAGGTAAGTGCTTTACCAACATATGTAGTGTAGTAAAAAAATGGAATTTAACCCCTTCCTAAAAGGATCTACTAAGTTCATCTAGTTGTTCTAAAGAATCAAAACGGTCGGTTATTAATGGAATTCCTTGTCGACTTTCCGTAAAATATTCGTTTGGCCGAGGACTTCCAAACACGTCATAAGCTAAACCCGTACTGACAAATAACCAACCCGCAATGAATAGGGAAGGTATAGTAATGCTATGAATAACCCAGTATCGAATACTGGTAATAATATCAGCAAAAGAACGTTCTCCCGTGCTTCCAGACATTTATCGTTGGATGAACTGCATTGCTGATATTGATCCCAAGAAAAAAACCGTGGGTACAGCTAATCCGTGAACAGCCAGCCATCGCACTGTAAAAATAGGATAGGTTCGATCTATGGTCATGTTTCTACTAACTAAAACTATGAAGTCATAGTTTTTCCATCCAAAAAGAGTCTTTCTGCTTTAAGCTCCACATTTCTAGACATTCTGGTAGTTCGACCGTGGATTTTTTGTTTTGGTATCTCTGGAATATGGCTACACAAACCGTTGAAGATAGTTCTAGACCTAGGCCAAAACGAACTGGCGCAGGTAGTTTATTGAAACCCTTGAATTCGGAATATGGGAAAGTCGCTCCGGGTTGGGGGACTACTCCTTTTATGGGGGTTGCAATGGCTTTATTCGCGATATTCCTATCTATCATTTTAGAAATTTATAATTCTTCTGTTTTATTGGACGGAATTTTAATGAATTAGAAATCCAAAATTTTTGGGAATTTTTTCTTACAAATTGAATTTATTTCGTAATTTATCTATGAAAAAATCCGGGGGTTAGAATTCCTTACAATTCGAAAGTCCCAAACGATCCGAGGGGGCCGTTCCAAATCGAAAGGTTTTCGTGATATGACAGAGGCAAGAAATAACGATTACAAAAAATCCTTCTTTTTCATTTCAAAAGTGCATAAAAATTATATTGCCAATTCCATTTTAGTTATATTCTTTTTTCTTAATGTTAATAAAAAAAAGGAGAAAATTCTTTTCTTAAAAAAATTCTTATCAAACCCACCATAAAATTAGAAAAAAAGATAAAGTAAGTGGACCTGACCCCTTGAATGATGCCTCTATCCGCTATTCTGATATATAAATTCGATGTGGATGAAATTGTTGTATAAGCGGATTTTTTGTATTTCCTTAGACCGCAAGAATTTTTCGCTATTTACGATTTCATATTCTTGTTACTAGACGTTCTATAGGAATAAGAAGAAATCGCAACTCTTTTCCGTTACACATAAAAATGGTTTCCCACCCATGCAATAGAGAGCGAATGAGAAAAGAGGGGTTTCCCTTGATAGAATAGTCATAGAATAATGCTGAATTCAAATGTTTATTTCTTTATTTCTATAGTATTAAGAAAATGAATCTAATGAAATTCATGGATTTACCACGACTTCAGTTGTGACCCCATAGATAAAAATGCAAAATTTCTATCTTCGAGACCATTGAAAAAGGGCATTGAACGAGAAAGAAATCGTCCACAGATAATCAAACTATCATATGCCTAGTAATATGAGGTGCTCGGAAATGGTTGAAGTAATTGAATAGGAGGATCACTATGCTTACTCTCAAACTCTTTGTTTATACAGTAGTGATATTCTTTGTTTCCCTCTTTATCTTTGGATTCTTATCTAATGACCCAGGACGTAATCCTGGACGTGAGGAGTAATTCCCCTACTTTCCTCCACATTTTCTCAAGTGGTCGTGCTAGAGACAAAAACAGTCATGGATAGTTATAAGGATGGTATCCTTCCAAATGGGATAAGAGAATTCTTACTACTCTTTACCTTTCTCCTATAGAGATGAACCCAATCCAGAATACGAACCGTAAAAGAAAACACCTATTAAACCAATCACAAGAATACCGGTTACAGTACCTATCAGCCAAAGAGGAATTCTTCCTGTAGTATCGGCCATAATCTTTACTATTCTGTCTGCCAAATTGAATGATGTATTCATTCCAAAAAAATGAAAAAGCCAGAAGTCTTATATTATGAACTTTCGATTCTAAAATTCAAATTCTTCTACATTGAATGTATAGCTGCAACAATAAATTTGATCAGCCTTTCTACCCCTGCACCTACGTTGAACATTTAGGTACCCACACAATACTTAAACTCATTTTTGATATTGATAGCTTATTATAAAGCAATTTTTTTTATTGATTTTTTTAGGTGTCAAAAAAAACCATCCTAGTGGATCTGTGCGGTAAGGAAAAACGGGTAATCTATTCCTTAAAAAAAAATCTTGGAGATTATGTAATGCCTAATATACTTAGTTTAACCTCTATCTGTTTTAATTCTGGTCTTTATCCGACTAGTTTTTTCTTAGCTAAATTACCCGAAGCTTATGCCATTTTCAACCCAATCGTGGATGTTATGCCTGTCATACCTGTATTCTTTTTTCTATTAGCGTTTGTTTGGCAAGCTGCTGTAAGTTTTCGATGATCAATTGAAGAAGTAATTGGAAAATAAAACAGCAAGTACAAAAATGAGTAATAAACCCCAGTATAGACTGGTACGATTCAATTCAACATTTTGTTCATTCGGGTTTGATTGTGTCATTTGGAATTCCAATTAATCATTGAAGAAATGAAAAAGGGATTAAAGAAAATAAAAATCCAAGTCTTAAATGAAAGGATCTGGTTGGAATCCTAAAGTGTGGTAGAAAGAACTACATATAGTTTTTTCTACGACACTTTAGATTCTTTCTATTATATTATCTTGAATCTACATAGAATAGATTAGTAGATTGAAATAGTAATCTAATTCAACTTTTTTTTCACTGCATCCACTTAATTTCAAGCAAGTCAAAATCAAAAAATCGAAGACAATTCTTCATTGAAGAGTTGATACTACAATTCAACTACTCAATCAATTAGTAGTATCCATGGAAGTAAATATTCTCGCATTTATTGCTACTGCATTGTTCATTCTAGTTCCTACTGCCTTTTTACTTATTATTTATGTAAAAACAGCCAGCCAAAATGATTAATCAACCATGAATTGATTTGATAGATCCTATATTCATAATATTGAATTGATTCAGTATTATCAGAATGCAAGTCCTCCACAGGATACCCCCTTTTCCTCTCCATGGGATTACATCCCGAGTTATTGTGAAAATGAGGTTATGGAAGTAAATATTCTCGCATTTATTGCTACTGCATTGTTCATTTTTATAGAATTTCAAGATTACAATGGATCTATGAAAAGATCGTGTATTTACAACTACAACGGAATAGTATACAAAGTCAACACCAATGATTAAATAGAATTTCTGGGAGACTTCTTACTTCAATTAGTCCCCATGTTCTTCGAATGGATCTCTTAATTGTTGAGAGGGTTGCCCAAACGCGGTATATAAGGCATACCCAGTAAAGCTTACAAGTAAACCAGATATGGAGATGGCGACTAAAGTTGCTGTTTCCATATGGAAGCATTGGTTTATACGTTCCTTTTAGTTTCGACTTTAGGGATAATTTTTTTCGCTATCTTCTTCCGAGAACCACCTAAGGTTCCGACTAAAAAATGAATTTGTTTAGTATTTAGTAGCCCGATACAAAATAAATAAAAGAAAACTCTAATAGAAAATGAAACGGTCGACCCAGACATAGAAGGTCGACCCAGGCGGATATATTCTATAAAATATATCCCGTAAACTAGGGTTCCATGAATGGAAAAATTCATCTTTCCTTTTTCATCAAGAATTTCCCGGAAAAGGGGGACAGAAGGCAAGATCAAATATCTATGGGAACCCTTTTGATAAGGAAAGACATACATATCATAATTAGTTCCAACTTGTGTATGTTCAATAAATTATCTACCTCATTCTCAGTCCATTTTATGAATCTGCTCTCATCTTTAGACACCAAAAGCAGATATTGACAGTAACCTATCAAAATCAGATCCTCTTTTCTCCATCTCATTTCTACTTCTACTGCTTATTTGGATGTCTATGTGACCCATAGAAAGTCGGTTATATAATACATACATAATTGTATGTATAACTATGGGGGTTCCGAATCCAATCAAAAAACCTATTTTGGTCTTAGTATGGATAAGGGATCTTCCTATGTTATATTATTCCACTAGGGAGTATTATAAAAAGAGGTTAATCATAGATTATCAAAACCCTAGAATAAATTCTTCCTCTGTAGAGCCAAAAACTGGTGGACGAAAAAGTTGAATAGAAGTCTCTACCATGTCTAGACAAATAGAATAGTCTTTTTATACAGAATGGAGCTTAATTTATTAAGGTACTATGATAAAAAATTCAGTCTAGTTGACTACTTATATTAAATTAAGTAGTTGTTAGTCTAGTACCTTATCCCTTCCTATCTTATCCTTTGCACTCGACTCAAAAAAAAAGAATGCTTCGGGGGCGAAAATCAAACTTGCCAAGAGGGTCCCCTAAACCAGGGATTCACCGAGATAAACAAGAGAAAATTGCTTTAAGGGAATAGACTGTGGCTTTCTTTTATTTCTTCTTTTCTGCCTGATGAATAAAAAAAGGTTGGATATAGCTCTCTACCATATCTATACAAATAGAATAGTCCATTTATATGGACTGCTAATACATGTAGATTATGATACCAACACTACCCTTTGTCAAGGGTAGCCATTCGAGGAATCCCACCTACGGAGAAAAGCGAGCAGTTGGTACTTCAATCGCAGGCCTTTAATTTAGGATTTAGATGGTCCTCTCTAGTCTGTAAAAGAAATCTCTTCTTACCATGCCACTAGCTTATGAACCAAATGTATGCATTTCGATTAGGATCGTATTCTATAGTTTGATTATTCCTACAATATACACTAAGAGATATAGGCGACAGTACCCATCAATCCCTTTCTTCCTTTTTTAGTAGAATAATTTTTCTACTCTGCAGTATAAATTCGACTGCCCACTTTTTAGAATAAAATTGTTGATAAAACTCCAATACAAAACAGATAAGAAGTATATCACTGAAAATTACTACCCAGCCATATGGGTATATGAAGAGGGCGAATTCCTTTATACCCCCAATTAGAAAGGAAATAAAACATAAATGGAGAAGTTCTCATCATAAGATCAGCCAATAGAAAAAAGTCCTAATTCAGAACATTCTGAGCACGTGAAAAAAATCTCTACATATATATCTTATACATATAATATTTTTTACATTATGCAGTAGATCTATAATGGTAAATGAAAGTGGCTAATTGAATAAAAATACTTTTCTACTAAATTCATTCATGTTTTTTATTGAATTTTATGACTTCGTTTAGTATGAGATGCCATATTTTTGGTCTGAACACTAAACGAAGCACAGAGTTTAAATTGCAAAAAATAAATGAAATTGGACTCTTTTTCCTGTTAGAGCAATCAAATCAATATTGAACTAATCTAGAATCCTTTTTATTAATCTATTCTGAATTTCCCTAAAAAGCAGGGGATGATCCGTGAATTAACCTAACCAACAACTAAAATCCTACGAAAGCATAATAGAAAAGTAGGAAAGACTCTTTGCTTTGATCTATTTATACTCTTCGAGTATATTGACAATTCCAAAAAACTGCTCATACTATCATTATAGTATAATGACGAGTGGTTCTATATAGCGCTATCGTCTAGTGATAAAATCTAGGGCTTCGTGAATATGAACTAAATCCATTTTTTCTTCCTAAAAAAATATCTGATCCATAGAAAAAAAGAATTTATTTCTAAGCCATATCTCTCTGATTCTTTTCTTACAAAGAAAACCATTTTCTTATTGAAAGGTGGATTATCAGTTGTTTTTAGGGATAAAAAATCGCGGCATACTAGTTATGCCACTCTCACTATACCCACATATCCTATGTGGGTGTGTAGTATATGATTACTCTATTTCTTAGAGTACGACAGACGAATCTTCTTAGGGTTCTATTTAAAAATAGGTATGCCATACACCCCGCAATGACTATTGCTTTCCAGTTAGCTGTTTTTGCATTAATTGCGACTTCCTCAGTCTTAGTAATTAGTGTACCCCTTGTATTTGCTTCTCCTGATGGTTGGTCAAATAATAAAAACGTTGTATTTTCCGGTACATCATTATGGATTGGATTAGTCTTTCTGGTAGCTATTCTGAATTCTCTCATTTCTTGAAAAGAGAAAAAATGAGTTACGAAATGCAGTAATTCTTCTTTATTCTTCGAATTGATTGCAATTAAATTTGGCTCGATCTTTTAAAAGATCGAGCCAAATTTAAATATATCTTGATACGATCATGAGACTTGACAAATCGAGATTCTTCTATTCTATGTATCTAGAATACAGAAAGGTATAATACAATAAACAAATACAAATCAAAATAGAGTATTATCATACGATAATGGAACCAAATACGCAGTATTTGCAGAAAAGAGTCTTCATTTATATTAAGGTAGTAGCTGTGAATAGCCATCAACTACCCGAAAGGGTAGAATTACCCTTCAACCGGATATTGTATTAACTTCGGGTATTCTGAAAGAGGTATTTCTTTCATTTTATTGCTTTCTTTTGAATCCAATTTCAAGTTCGATTAGAAAGATAGAAAGGCCATTAAAATGGAAAAAGAAAAATCAAATTTTTTTAGAGATATAGAATACTTAAAAAATCTTTATTTTGCAAACTCCAAAATACAATAGTCAATATTCCTTATAATAGATATACTTAATTATATCATAAGAATCTGAAGATATATTTTGAATAGATAGAAATAGTAAATTGGAATTGAGACACCTATTCTATGTCACCACAAACAGAAACTAAAGCAGGTGTTGGATTTCAAGCTGGTGTTAAAGATTATAAATTGACTTACTACACCCCGGAATACGAAACCAAGGATACTGATATCTTGGCAGCGTTCCGAGTAACTCCTCAGCCCGGGGTTCCGCCTGAAGAAGCAGGGGCTGCAGTAGCTGCGGAATCTTCTACTGGTACATGGACAACTGTTTGGACTGATGGACTTACCAGTCTTGATCGTTACAAAGGACGATGCTATCACATCGAACCCGTTCCTGGGGAAGACAGTCAATATATCTGTTATATAGCTTATCCATTAGATCTATTTGAAGAGGGTTCTGTTACTAACATGTTTACTTCCATTGTGGGTAACGTATTTGGTTTCAAAGCCCTACGTGCTCTACGTTTGGAGGATCTACGAATTCCTCCTGCTTATTCAAAAACTTTCCAAGGTCCGCCTCATGGTATCCAAGTTGAAAGGGATAAGTTGAACAAGTATGGTCGTCCTTTATTGGGATGTACTATTAAACCCAAATTGGGATTATCCGCAAAAAATTACGGTAGAGCGTGTTATGAGTGTCTACGCGGTGGACTTGATTTTACGAAAGATGATGAAAACGTAAACTCACAACCATTTATGCGCTGGAGAGACCGTTTTGTCTTTGTTGCCGAAGCCATTTATAAAGCACAAGCCGAAACCGGCGAAATCAAGGGGCATTACTTGAATGCGACTGCAGGTACATGCGAAGAAATGATTAAGAGAGCTGTATTTGCGAGGGAATTAGGGGTTCCTATTATAATGCATGACTACATAACTGGAGGATTCACCGCAAATACTAGTTTGGCTCATTATTGCCGCGACAACGGCCTACTTCTTCACATTCACCGAGCAATGCATGCAGTTATTGATAGACAGAAAAATCATGGTATGCATTTCCGTGTATTAGCTAAAGCATTGCGTATGTCTGGGGGAGATCATATCCACGCCGGTACAGTAGTAGGTAAGTTAGAAGGGGAACGCGAAATGACTTTAGGTTTTGTTGATTTATTGCGCGATGATTATATTGAAAAAGATCGTTCTCGCGGTATCTTTTTCACGCAGGACTGGGTATCCATGCCAGGTGTTATACCGGTGGCTTCAGGGGGTATTCATGTTTGGCATATGCCAGCTCTGACCGAAATCTTTGGAGACGATTCCGTATTACAATTTGGTGGAGGAACTTTAGGACATCCTTGGGGGAATGCACCAGGTGCAGCAGCTAATCGGGTGGCTTTAGAAGCCTGTGTACAAGCTCGTAACGAAGGGCGCGATCTTGCTCGTGAAGGTAATGAAATTATCCGAGCAGCTTGCAAATGGAGTCCTGAACTAGCCGCAGCTTGTGAAGTATGGAAAGCGATCACATTCGACTACAAGCCGGTAGATACCATCGATATTATTTGGATTTCAATTTGTTATTTCACTGCAAAGGAATGAAAGATATATTGTCTCTCCAGAAGGAAAACCTGGGTTTTTATCTTTATAATACTTCAGGAGCTAATGAAACTATTTTAGTAAAATTCAATTCTCTCAATTCCTCGGCAATCGCGCCAAAAACTCTAGTTCCTTTTGGATTTCCTTTTTGATCAATGATAACTGCTGCATTGTCATCATAGCGTATTATTATACCGTCTTCACATTTGAATTCTTTACATGTACGTACAATTACAGCTCGAATTACTTCGGATCTTTCTAGAGGCATTTGGGGCACTGCGTCTTTGATTACAGCAACAATAACATCACCAATACGAGCATATCGCTGATTACCAGCAGCTCCTATGACTCGAATACACATCAATTTTCGAGCTCCACTGTTATCCGCTACATTTAAAAGGGTCTGAGGTTGAATCATAGCAATTATATTAAAAGATTTATCAATTTTCATTAAATCTTATAGAAAGAGGTATGATTTCTTCTTTTTTCTGGGATTTTTGTCTTGTCTTTTTTATTCTATCACTGGCCAGAATGAGAAGACAAGGTTAGCTATATCTCTAATCTAAGAAATTGGCTTCGTATGGGCATTTTACTGGCAGCTATGGAGATAGCTGCTCTAGCTATAGTTTCAGATACTCCGCTCATTTCATAAAGTATTCGACCTGGTTTAACAACAGCTACCCAATATTCGGGGGATCCCTTTCCTGAGCCCATACGTGTTTCTGTGGGTCTTAGTGTAACCGGTTTGTCGGGAAATATACGTACCCATAGTTTTCCACCACGACGTGCATATCGTGTCATTGCTCTTCGTCCTGCTTCTATCTGTCTCGCTGTAATCCAAGCGGGTTCAAGTACTTGAAGAGCATATCTACCAAAACAAATACGATTGCCTCGGCAGGATTTTCCCTTCATTCTTCCTCTATGTTGTTTACGAAATCTAGTTCTTTTGGGACTAAGCATGTTATAGTCGATGGTTCTTTTTTAGTTCCATCTCTACTGCAAAACTGGACATGAGAGTTTCTTCTCATCCAGCTCCTCGCGAATGAAATGAGAAAGCGTGCAAATTTTCGAATTCCATAATATTCAAAAATTCTGAATAATGTTTTCTTTCTTTTTCTAAGGAATATCCTTTTTTTACCCTTATTGAATCATAGTAAAGTATTCTAATCCAATAAAGTTTCGCGGGCGAATATTTACTCTTTCTTGTCTTATTTGTTAATTTATAACCTTATCAAATAAAGCAATTTTTTTGGTTTGTTCCGCCATCCCGCCCAATGAAGTATTAGGATTCTTTTCAAAAAAATCCTATGCAGTCATAGGTTTTGTCGTTCCCACAGCTTCTCCTTTAATGGTTAGGTTTGAATCCTGCAACGGAGCTTCCAAACTTTCCGAGTTAATTTTCTTAGTTTTATTAACCTGGGCTGCTCTTTATTATTGCTTAAAATTTTATTTATTGTTTCATTACGATTTTTAATTCTCTCTTATTTTTATTATTTTATTATATTGATGCTTTATCACATTGCCTTTTATGATGTAATTCATAGACCATACACATTGGAATCTTATATCTTTCTTATTCTTCTTCCTTCTATCTATCATCCCTCCTTTTATCCACATCCCTTTAGTTTTGTTTCACAACCTAGAATCCGGTTTCTTTTTTAGAGAAAAATGCAGTTGCTACAACTATATGATAGATCTACTCATTTATGATAGATGTATTTATTCACATAGTGACTGTTTCTTTGTTAGGATCTCGACAATACGAAGCAATAGGTTGTTATTAGTTAATTTTCTATAATTACTAAGTTTTTTCTATTTTTAGTAGGGTTCGCTCAATTTCCATTTTTGACCCTAAAGAAAAACTAACGAGTCACACTGAATCAAATTAACCTTAATGAATAACTAATGATTTATCTTCTTTTAACCGTTTTTTTCCCATTAATAACAAAACGGATTATTCCGATATATAAAATATTAATTCCAATGGCTTTTGCTACTATAACCTTCCCAACCACGATTTTTTATTCTATCCCCTTCAGTTATTTCGCATAGAAATAACAAATTCTAACGATACTAAAAAAACAGTGGGTTCCATCGTTTCTATGGTTCTCTTTTAAACGGTGAGGCCCTCTCTATACACCGGAGCCCTTTCTTTCATCAAAAGGTATTGTGAACTTGTATAGTTCACAGTCTTTGGCTCTACCTATCCATTATAGAGTAAATCGCTCTTTTCACAATAAGAGTTATTCATACAGTGACGGTATTTAATTATGAAAGTTGGCTAAGTAGCTGACCCTTTAGTCCGTTCTTTTAAGATAAAGGAGCATAAGCCTTTTCTTTTTTTTACTATTTCCTCCGCTTAATCGATAACCATTTGCTACCAATGGGGGAATTGCTTCTTCCAATCTAGATGATTGGATTTGCACCAAAGGAAACCATAAATTCCATATACCGTAGAAATCTAGGGAGAGAAGCTCTATCCTATTCATTGGTACCGATCATGGATATTTCAAAAATTGTCTTATTTGTTTGAACTCATGATCTGAACGAGTCGCACTTAATTGATGGTCTTTATTTTATTGGAAATCGTGTAAAGATTATTTGGATTTAATACAGCTACTTGTGCAAGCATTTTACGATTAAGAATCAATTCCTTTTTGTACAGATTGTGTATTAATTTACTATAACTATCAAATACTTTATATATCCGTGTTGCTGCGTTTATCCGAGTGATCCACAAACGACGAAAATCCCTCTTTTGCCTGCCTCTATCTCGATGAGAAGAAACAAAAGCTCTTCTTACTTGTTGAGTAATCATTCGATTAAGTCTTAAATGAGCCCCTCTAAAGTTTGAGGCAAATGAACGCATTTTTGTTCGTCGTCTCCGAGCTATATATCCTCGCGGAACTCTGGTCATAAATAAGGTTATTCCCCGCCTACCTTTACTTTATTTGA----ATTTCTTTGTTTATTCTGAATCTTTCTATTCTGAATTCAGTTATTTAGATTTCTTTACTATATTTAGTACAATTGTTATATGACACATGGTTTTTTTTATAGGATAACCACGTCCTCGAGCCTGAGGTCTGAATTTTTTCATAATAGTACTCCTACTCACTTCGGCTTTTGTTATGAATAAATTAGCTTTGTCGAAATCCCTATAATGAGTAGCATTTGCTGCTGCCGAATAAACCAACTTTAAGATGGGATAAGATGCTCGATAAGGCATGAGGTTCAGTATCATAACGGTTTCCTCGTAGTAACGCCAGCGAATCTCATCAAGAACTCTTTGTGCTTTAAAAACAGACATATGTATGCGTTTTTGTGCTTTGAAAACCCGTTCGAACTTAAGTAGACGATCAGTTGGAACTTTTCTTGCGAGTTTCCGTAGCCCATTCTTCTTCTTCTTTATCCTAGGGATATACTTTACCAATTTGAAACTTGTCATAAATCGACTTTCCCTCCTATGCTCTGAGTTCCAGTATCGATAAGAATTCGAGTTCTTATTGTTCTTATGTTATGGTATGAATATACCATACCAATTCGTTATGTATGGATGATGGATGAGATTCCATGGATAGAGAGCCAGTTCCAATAGACTTATGGAACGTTCCCGTTCGCGTTAACAGGGATCATCGTACATCGTAAATAACCAATTTTCATATAGAAAGACATATCATAGAAAAATGAAATCAAAATATTCGGAGATGGCAAATATTCGGAGATGACTATGAAAACACCTCTCTGGATCCTCGAATTGAAAGAGAGATTGAGAGGGATCAAGAATCCTAATTCTCGCTATTTGGAATGGATCCAATTCTATTGAGTCTGACTCATAGTGATCATTTCTCTTTAGCAAAGAAGGACCTTGGTTATCAAAGGATTGAACAACCGGGATCCAATACCTACTTGACATTGCTAACAAGGATCTAATGAATTATGAGTTTAATAGATCCTCTTTAGCAGAAAGACGTATATTCCTTGCTCATTATCAGACAATCACTTATTCCCAAACCTCGTGTGGGGTTAATCGTTTTCATTTACCATCTCATGGAAAACCCTTTTCGTTCCGCTTAGCCCTATCGGGTATTTTAGTGATAGGTTCTATAGGAACTGGACGATCCTATTTGGTCAAATACCTAACGAAAAATTCCTATTTTCCTTTCATTAAGGTACGAGGGCTTCTTATTCCACAAGAACGAAAGCACCTTTTCATTCTTTCTAGGGTACTTGGAAAAGACAATGTTCAATACTAAAGGATTCGGGTCCATAACCACGAGTTCCAGTGCATTAGATCTTGTAGCACTTAGCAACGGGGCCCTATCCGTTAGTATTCCACATAAGAAATCCATTATAGAAACTAATACAATTAGATTAGCTCTTCATAGACAAACTTGTGGTTTCCTCGGTTTCTGTTTTCTTATTCGGGATCTTGCTTTTCATGGTTCTCATCTCTGCAACTCGCGATTTTCGCGAGAGAACCAAATCCAAGTTGGTGAAGATCATGATTTGGGCTAGCATAGTAGTTATTACCTTTGCAATTGCGGTTCGAATCTATCCGATCTTTATCTTTTTGCTCAAAGAACGAATAAAACCCCTTGTCGAAGCCCTTTATGATAAGCTTCCCTGGATCTGGGAAGTTTCTCTTTCACGGTATTGGGATCGTTTGATCGATTTCCTTGATCGCTACTTATGGGCGTGCGCTCAAAGGATACAAACAGGGATTCGCAAACAAAAAGGGAATTCGTAGTCACTTTTTCCTGTCGCGTAAAAAAGGCTTTACGCGAGAGCAATAGAGGTTGGGATACATCTATCTCTTCTGAGCAACCTCTTTTGGATTCTTAAGACCACCCTTGCAGTAGGATACCGTCTGCTTTAGGTTCTTTATTATCTCCTTCGAGGGGTTTTTAGGATCGTTCAGGCTATATTTAGTCTATTTTGGCTTTTACTGTCTACTTTTCTCAGGGAGACGGTTAAGGACCTCAGAAGATAGAGGAGAGCGCCAGGCGCAGATTTCCGGAATACTTCTACGGGGAATGCTCATTCAATGAGCATTCTCCATATTAATCTTGAAAGTGAATCATATTCCAAGAATATGATATCTATCGAATGTGATATATGGAATATATGACAAAGGTGGAGTCTTGGAGTATTTCGATCGATCGGTCATATAGGCCTGAGTCAGACATCAAATAGCTTCGATTTGCATTATCCGCAGGACACCTTATATGTATCAAAATCGATATCAAAATCAAAAAGATGTACAATCCAATTTCTCGATTCAATAGAAGCCCAAAGAGGTGCATATGGTACCCAAATAAGGATAGATATGTCAAAAGCAGGTCTGATTACACCTATTCCTAGAATGTAAGGACGTAGGGATTTCTATGTAAACAGAGTATCCTATTTCCATAGGCTCGAATGACCCCTTCTCATAATAAGAATGTGCACGGTCTGGTCCGGTATGGAATGAACTTATAATCTGATGATCGAGTCGATTCCATGATTATAAGTTCATAACCCTAGCACCCATTCCCATTTTGGGCGGAACAGATCTACTAATTCTTTTATTCCAGTTAGTAAGAGGGATCTTGAACTAAGAAATAGACCTAGCAGTTAGTTCTTTTCTCTATCTAGAAGTGGAATAGAATAACCCGGTTGAAGGGTAATGATCATACGTCTGTAATGCATTGTATGTCCCAGAATAGGTCCCATTCTTCTACCCTTTCCGGGTAGTCGATGGCTATTCACAGCTACTACCTTAACACCAAAGAAGAGCTCGACCCAATGCTTTATTTCTGTCTTAGTGAATCCCGATTCGACATTAAAAGTATATTGATTCTTTCCCAATAAACGAAGACTTTTTTCTGTAAATACTGCGTATTTGATTCCATCCATTTACTTACGGCGACGAAGAATAAAACTATCACTATATTTTTTCCTTTTCCTAGTTCTTCTTCCAAGCGCAGGATAACCCCAAGGGGTTGTGGGTTTTTTTCTACCAATGGGGGCTTTCCCTTCACCGCCGCCATGGGGGTGGTCCACAGGGTTCATAACTACCCCTCTTACTACGGGGCGTTTACCTAGCCAACACTTAGATCCGGCTCTACCCAAACTTTTTTGGTTCACCCCAACATTACCCACTTGTCCGACTGTTGCTAAGCAGTTTTGGGATACCAAACGGACCTCCCCAGATGGTAATCTTAAAGTGGCCAATTTACCCTCTTTTGCAATCAGTTTCGCTACAGCACCTGCTGCTCTAGCTAATTGCCCACCCCTTCCACGTGTGATTTCTATGTTATGTATGGCCGTGCCTAAGGGCATATCGGTACTCAAAGGTAGGGCATTTCCCATTGATATAGGAACTTTTGTACCAGAAACAATAGTATCTCCAATTATAGCCCCTCTGGGATGTAAAATATATCTCTTCTCACCATCCCCATAGTGTATGAGACAAATGTATGCATTTCGATTAGGGTCGTATTCTATGGTTACGATTCTACCAGATATGTCTTTTTGATTCCGTCGAAAATCGATTTTACGGTATAGGCGCTTATGACCTCCCCCTCTATGCCTTGCGGTAATGATTCCTCTGGCATTACGACCTTTACCACAACGGTGCCGTCCATGGATCAATTTATTTCGTGGATTGGATTTCACTTGCCTGTCTACGGTTCCCTTGCGTGTGCTCGGGATAGGTGTTTTGTATAAATGTTTCGCCGTTGAAGTAGATTCTTCTTTTTTCTCAAAAAACCCCTTCCCAAACTGTACAAGCTTCTTCCAAAGCATACGGCTTTCTAGATGTATATGACGATCTCTAGACAGATTGATCTTATATGAATCGTATGATGAAGTACCACATGAGTGGATATATAGAAAAGGAATCCAAATCTGCCGAATCGCTCATGTTATGATCTTCTACATCCTAGGTCTCCGCGTTCCGTCATCTGGCTTATGTTCTTCATGTAGCATTCAGATCGAATGACTCTATGAAATTACGTCGATACTTCCACATATTATGGGTAACGTAGGAGACATCCCTATTTTCACCCGGGGGTCTTAATTACCACTGCTTAGCTTTCAATTCGCCTCTGACCATCAAATTAAATGTGAATAACCCGTCCTCCTCTCTTTGAAACAAGGGGCGCTTCCGGTTCTGTGCGTGCTTCAAACAATTTTGTCTTCTCCATATTACCATATCTCTAGAGTCAATAATTTTCTATGAGGAACTACTGAACTCAATCACTTGCTGCCGTTACTCAACAGTTTTCTGTTGAGGTCTATCCCGTAGAGGTAGTCAAATTGGATCAGTGATCGATTTCTAGGTTTCGTCGTAAACCTAATTGGTTACTTCCAATTACGTAAATCAATAGTTCAAACCGCTCTGACGATCTCAAAGAAATTCCAATTATTTAATATGTACTTTATGTGTCGAATTCCTGGGTACAATATTCTTAGAACTAATCCCTCGTTATATAGAACAATTTGGTATATTGTGTCCTCAGTATTCTTTTCCTATCTGATAATAGAATCCTCCTTTTTTTATGAGGATTCCATTATCAAAAGTAGAGTATTCTTGCAAATGGATTCTCCCAATCTCGACGATTCGAGAGAAAATAACTATTATTCTTTTAAGTTAACTATTATTTCAAGTTATTCTCGAAAAAGAATACAATAGATTATAAAATTGATTCAATTCGAAATTTCCAATTTTGTAATGGGACCTTCTCCTTATGGCAGTTCCAAAAAAACGTACTTCGATGTCAAAAAAGCGTATTCGTAAAAATATTTGGAAGAAAAAAACTTATTTTTCCATAGTACAATCTTATTCCTTAGCAAAATCAAGATCATTTTGGAGCGGCAACGAGCATCCAAAACCAAAAGGTTTTTCTGGGTAACAAACAAATAATCAGGTTTTGGAATAAGAGCATCGTGTTTTTGATTTTTCTAAAATTTATTATAATATATAGAACATAGATAGAATACAAAATAAATCCACTTTAGGTAGATATTATTTCATATGTATAGATATATATAGTATATGAATCAAATAATATATGGACCAAAGAAAGACTACTTCTTCTGGATCCAAAATTCATAAAATAAAGAAATCCTTTTTCAAATTTTTAAATAAGGAATAAATCATGGCCAAGGGCAAAGATGTTAGAATCAGAGTGATTTTGGAATGTATCAGTTGTGTTCGAAAGGGTACCAATAAGGAATCGACGGGGATTTCTAGATATAGTACTCAAAAGAATCGCCACAATACACCCGGACAATTAGAATTAAGAAAATTTTGTCGTTATTGCCGCAAGCATACGACTCATAATGAAATAAAGAAATAGATTTAGGTATTCCTTTCTTAAACTATGAATCCACTCTTTGGGAAAAAATAAGCCTCTTCACTTCAATTTTGAAATTTGGAATTTATTATCCTAGAAAACTTACCCCTGTCTTTGTTTATGCTTCGGATTGGAACAAATGACTCTAATTCGCCCACGCCTACGAATCAGTCGACATTTTGTACAAATTTTACGAACGGAAGCTCTTATTTTCATAATAGATTAGTATTTATTTGATCATTGAATCGTTTATTTCTCTTGAAAGCGGTTTAATTCTTTTAAAGCGAGAACTTGTTCTTAGGTAAATTAATTGGGAGATGTTTCTCTAGAGTGGCCCATATAAGTTTTCCATCTTCCATACGAAAGCTGTCAATTCTCATAAGATCTTCTTCAGTCTTACTCAAAAGGTCCAATAGTGTATGTATATTGGCCCTTTTGAGACAATTATACGTTCTAGAAGGCAATTCTAATTGATCAATAAAAATACAATTCAATGGAGTTCCTTTTTTGTTTTTCTTTAAATTAGTGAATCTTTTTTGAAAGGTTAAAAGAGGTGGAGTAAACCTGGTTTTATTTTCTTCGAAACTAGCGCCTTCTTCCTCTGCGTGTAGAAAAGGAAGAAATAAATCAATCAAATTACGAGAAGCTTCATAAAGCGCTTCTTTAGGGGTTAAACTTCCATTCGTCCATATTTCGAGAAAAAGTATCTCGTGTTTTTCATTCCCATTCCCACAAGAAAAAATACTATAATTCACATTTCGAACAGGCATGGATACAGCATCTATAGGATAACTTCCATCTTGAGAGTTCTTTCTGAGTTCCGTATGATATCCGCGATCTCTCTTGATCTGTAACTCAATATAGAAATCAATGGGGTCTCTCAAGGTAGCTATAGGTTGTGTCGTATCAACGATTTCTACGGAAGGTGGTAAGATTATATCTTGAGCGGTTATGTATCTAGGACCTTTGACGCAAATTGATGCGTCTCTAACTCCATAGAGATTACTTCTCAATACAATTTCTTTCAAATTTAGTAAAATTTCTTGTATGGATTCCTCAATACCTACTATTGTAGAATATTCGTGTGGCACGTTCCAAAATTTAGCGCGTGTGATACATGTTCCTTCTATTTCTCCAAGTAAAGCTCTTCGCAAGGCAATACCGACAGTATCCGCTTGACCTTTTCTAAGTGGGGACAGAATGAAACGACCATAATAAAGACGCTTACTATCTACTCTTGATTCAACACACTTCCACTGTAGTGTTTGGGTGGATCCTGTTACCTCCTCTCGAACCATTCAGAATAAATATAAATTCTTTTCTTATTTCTATTTTATGCTCCGGAATGGAAATGAGGGAATGTCCACAATACCCGGATTTAGTCAGATCCAATTCGAGGGATTTTATAGGTTCATTAATCAAGGCTTGGCAGAAGAACTTGAGAAGTTTCCAACAATTAAAGATCCAGATCACGAAATTGCATTTCAATTATTTGCGAAAGGATATCAATTGCTAGAACCCTCGATAAAAGAAAGGGATGCTGTGTATGAATCACTCACTTATTCTTCTGAATTATATGTATCTGCGAGATTAATTTTTGGTTTCGATGTGCAAAAGCAAACCATTTCTATTGGAAACATTCCTATAATGAATTCCTTAGGAACCTTTATAATAAATGGAATATACCGAATTGTGATCAATCAAATATTGCTAAGTCCTGGTATTTACTACCGCTCCGAATTAGACCATAAGGGAATTTCTATATACACCGGGACTATAATATCAGATTGGGGAGGAAGATCGGAATTAGCAATTGATAAAAAAGAAAGGATATGGGCTCGCGTGAGTAGAAAACAAAAGATATCTATTTTAGTTCTATCATCAGCTATGGGTTCGAATCTAAGAGAAATTTTAGATAATGTTTCCTACCCCGAAATTTTCTTGTCTTTCCCGAATGCTAAGGAGAAAAAGAGGATTGAGTCAAAAGAAAAAGCTATTTTGGAGTTTTATCAACAATTTGCTTGTGTAGGTGGGGACCTGGTATTTTCGGAGTCCTTATGTGAGGAATTACAAAAGAAATTTTTTCAACAAAAATGTGAATTAGGAAGAGTTGGTCGACGAAATATGAATCGGAGACTGAATCTTAATATACCTCAGAACAATACATTCTTGTTACCACGAGATGTATTGGCCGCTACGGATCATTTGATTGGAATGAAATTTGGAACGGGTATACTTGACGATGACGATATGAATCACTTGAAAAATAAACGTATTCGTTCGGTTGCGGATCTGTTACAAGATCAATTCGGACTGGCTCTTGGCCGTTTACAACATGCGGTTCAAAAAACTATCCGTAGAGTATTCATACGTCAATCGAAACCGACTCCACAAACTTTGGTAACTCCAACTTCAACTTCGATTTTATTAATAACTACTTATGAGACCTTTTTTGGCACATACCCCTTATCTCAAGTTTTTGACCAAACCAATCCATTGACACAAACGGTTCATGGGCGAAAAGTTAGTTGTTTGGGTCCTGGAGGATTGACGGGGAGAACTGCAAGTTTTCGGAGCCGAGATATTCATCCGAGTCACTATGGGCGTATTTGTCCAATTGACACGTCCGAAGGCATCAATGTTGGACTTACTGGATCCTTAGCTATTCATGCGAGAATTGATCACTGGTGGGGATCTATAGAGAGTCCGTTTTATGAAATATCTGAGAAAGCAAAAGAAAAAAAAGAGAGACAGGTGGTTTATTTATCACCAAATAGAGATGAATATTATATGATAGCAGCAGGAAATTCTTTGTCCTTGAATCAGGGTATTCAGGAAGAACAAGTTGTTCCTGCTAGATACCGTCAAGAATTCCTGACTATTGCATGGGAACAGATTCATGTTAGAAGTATTTTTCCTTTCCAATATTTTTCTATTGGAGGTTCTCTCATTCCTTTTATTGAGCATAATGATGCGAATCGGGCTTTAATGAGTTCTAATATGCAGCGCCAAGCAGTTCCACTTTCTCGGTCCGAGAAGTGCATTGTTGGAACTGGATTGGAACGCCAAACAGCTCTAGATTCGAGGGTTTCCATTATAGCCGAACGCGAGGGAAAGATCATTTCTAGTGATAGTCACAAGATCCTTTTATCAAGTAGTGGGAAGACTATAAGTATTCCTTTAGTTACCCATCGGCGCTCTAACAAAAATACTTGTATGCACCAAAAACCTCGGGTTCCGAGGGGTAAATCCATTAAAAAAGGGCAAATTTTAGCGGAGGGAGCAGCTACAGTTGGTGGGGAACTTGCTTTAGGAAAAAACGTTTTAGTAGCTTATATGCCGTGGGAGGGTTACAATTTTGAAGACGCAGTACTAATTAGCGAACGTTTGGTATATGAGGATATTTATACTTCTTTTCACATCCGAAAATATGAAATTCAGACGGATACGACAAGCCAAGGCTCCGCTGAAAAAATCACTAAAGAAATACCACATCTAGAAGAACATTTACTCCGCAATTTGGACAGAAATGGAGTTGTGAGGTTGGGATCCTGGGTAGAAACAGGCGATATTTTAGTAGGTAAATTAACGCCTCAGATAGCGAGCGAATCCTCGTATATCGCGGAAGCTGGATTATTACGGGCCATTTTTGGTCTTGAGGTATCCACTTCAAAAGAAACTTCTCTCAAACTACCTATAGGTGGAAGAGGGCGCGTTATCGATGTGAAATGGATCCAGAGGGACCCCCTCGACATAATGGTTCGTGTATATATTTTACAGAAACGTGAAATCAAAGTTGGGGATAAAGTAGCAGGAAGACACGGGAATAAGGGGATCATTTCCAAAATTTTGCCTAGGCAAGATATGCCCTATTTGCAAGATGGAACACCTGTTGATATGGTCTTCAATCCCCTAGGAGTACCCTCACGAATGAATGTGGGACAAATATTTGAAAGCTCGCTCGGATTAGCAGGGGATCTGCTAAAGAAACATTATAGAATAGCACCCTTTGATGAGAGATATGAGCAAGAGGCTTCAAGAAAACTTGTGTTTTCGGAATTATATGAAGCCAGTAAACAAACACAAAATCCATGGGTATTTGAACCCGAGTACCCGGGAAAAAGCAGAATATTTGATGGAAGAACAGGAGATCCCTTCGAACAACCTGTTCTAATAGGGAAGTCCTATATTTTAAAATTAATTCATCAAGTTGATGAGAAAATCCATGGACGTTCTACTGGGCCCTACTCACTTGTTACCCAACAACCCGTTAGAGGAAGAGCCAAACAAGGGGGACAACGAGTAGGAGAAATGGAAGTTTGGGCTTTAGAAGGATTTGGTGTTGCTCATATTTTACAAGAGATACTTACTTATAAATCTGATCATCTTATAGCTCGCCAAGAAATACTTAATGCTACGATCTGGGGAAAAAGAGTGCCTAATCACGAGGATCCTCCAGAATCTTTTCGAGTGCTCGTTCGAGAACTACGATCTTTGGCTCTAGAACTGAACCATTTCCTTGTATCTGAGAAGAACTTTCAGGTTAATAGGGAGGATGTTTGAATTCGGCGATGCCCCTTTCGGGGGGCATTCCGATTTCGCTAGTACCATCCTCAAATTCAGATTGAGATTGAGGAAAGGGGGTAAATTAAGTTTTCGAATCACTGACTCAGGCCTATTGTCGAATCCTACTCAGCAATTGTCGAATCCTACTCAGTAAAAAAGGGGGTACTTATGTATGATTGACCAATATAAACATAAACAACTTCAAATTGGACTCGTTTCCCCTCAACAAATAAAGGCTTGGGCTAACAAAATCCTACCTAATGGAGAAGTCGTTGGCGAAGTCACAAGGCCCTCCACTTTTCATTATAAAACCGATAAACCAGAAAAAGATGGATTGTTTTGCGAAAGAATCTTTGGACCCATAAAAAGTGGAATTTGTGCTTGTGGAAATTCTCGAGCGAGCGTAGCTGAAAATGAAGACGAAAGATTTTGTCAAAAATGCGGGGTAGAATTTGTTGATTCTCGGATACGAAGATATCAAATGGGATACATCAAACTGGCATGTCCAGTGACTCATGTGTGGTATTTGAAAGGCCTTCCTAGTTATATCGCGAATCTTTTAGATAAACCCCTTAAGAAATTGGAAGGCCTAGTATACGGCGATTTCTCTTTTGCTAGGCCCAGCGCTAAAAAACCGACTTTCTTACGATTACGAGGTTTATTCGAAGATGAAATTTCATCCTGTAACCACAGCATTTCTCCCTTTTTTTCTACCCCAGGCTTTGCAACATTTCGAAATAGGGAAATTGCGACAGGAGCAGGTGCTATTAGAGAACAATTAGCGGATTTGGATTTGCGAATTATTATAGAGAATTCCTTGGTTGAATGGAAGGAATTAGAAGACGAGGGGTATAGTGGAGATGAATGGGAAGATAGAAAAAGACGAATAAGAAAAGTTTTTTTAATTAGACGAATGCAATTGGCGAAACATTTTATTCAAACAAATGTAGAACCAGAATGGATGGTTTTGTGCTTATTACCGGTTCTTCCTCCCGAATTGAGACCCATTGTTTATAGGTCTGGGGATAAAGTAGTGACTTCGGATATTAATGAACTTTATAAGAGAGTTATCCGTCGGAACAACAACCTTGCCTATCTATTAAAAAGAAGTGAATTAGCGCCAGCAGATTTAGTAATGTGCCAGGAAAAATTGGTACAAGAAGCCGTGGATACACTTCTTGATAGTGGGTCTCGCGGGCAACCGACGAGGGATGGTCACAATAAAGTATACAAGTCACTTTCAGATGTAATTGAGGGTAAAGAGGGGAGGTTTCGCGAGACTCTGCTTGGGAAACGGGTCGATTACTCGGGGCGTTCTGTCATTGTTGTGGGTCCTTCGCTTTCATTACATCAATGTGGATTACCTTTAGAGATAGCAATAAAGCTTTTTCAGCTATTTGTAATTCGCGATTTAATCACGAAACGTGCTACTTCTAATGTCAGGATTGCTAAAAGGAAAATTTGGGAAAAGGAACCCATTGTATGGGAAATACTTCAAGAAGTTATGCGGGGGCATCCTGTACTGTTGAACAGAGCACCTACCCTGCATAGATTAGGCATACAGGCCTTCCAACCCACTTTAGTGGAGGGGCGTACTATTTGTTTACATCCATTAGTGTGTAAGGGTTTCAATGCGGACTTTGATGGGGATCAAATGGCTGTTCATCTACCTTTATCCTTGGAAGCTCAAGCAGAAGCCCGTTTACTTATGTTTTCTCATATGAATCTCCTGTCTCCCGCTATTGGAGATCCTATTTGCGTGCCAACCCAAGACATGCTTATCGGACTTTATGTATTAACGATTGGAAATCGTCGAGGTATTTGTGCAAATAGATATAATAGTTGCGGAAACTATCCAAATAAAAAAGTAAACTACAATAATAATTATTATACGAAAGATAAAGAACCCCATTTTTCTAGTTCCTATGATGCACTGGGAGCTTATAGACAGAAACGAATCGGTTTAAACAGTCCCTTGTGGCTCCGATGGAAACTAGATCAACGTGTCATTGGATCAAGAGAAGTTCCGATTGAAGTTCAATATGAATCTTTTGGGACTTATCATGAGATTTATGCCCACTATCTAATAGTCGGAAATAGAAAAAAAGAAACCCGTTCTATATACATTCGAACCACTCTTGGTCATATTTCTTTTTATAGAGAAATAGAGGAAGCCATACAAGGATTTAGTCGGGCCTATTCATACACTATCTAAACAAGGAAGTTAGGGATATATAAAGCTTTTTTTACTTTAATTGAAACTAGACTTTTGACCTTAGAATGCTAACAGGTCTGATTTTAGATTTTTAAAAGAAGTCAGTTAATTTATTAAGGCTGTCTTTATATCATGTATCAATGGCCAATTCTGAGTAGAAGGTTCCATCGGAACAATTATTATTTATTTCAAGATATTTCGGCTCTTTCTTAATCTTC-AAAAGAAATCAATTCCATAATGGTAAGACGAAAAAAAAAAAAAAAAGGAAGTGTGGAAAAAATGGCGGAACGGGCCAACCTGGTCTTTCATAATAAAGAGATAGACGGAACTGCTATGAAACGACTTATTAGCAGATTAATAGATCATTTCGGAATGGGATATACATCCCATATACTGGATCAAATAAAAGCTCTGGGCTTCCATCAAGCCACTACTACATCGATTTCTTTAGGAATCGAGGATCTTTTAACAATACCCTCTAAAGGATGGTTAGTCCAAGATGCGGAACAACAGAGTTTTCTTTTGGAGAAACACTATTATTATGGGGCTGTACACGCAGTAGAAAAATTACGCCAATCCGTTGAAATATGGTATGCTACAAGTGAATATTTGAAACAAGAAATGAATTCGAATTTTCGGATAACGGATCCTTCTAATCCAGTCTATCTAATGTCTTTTTCAGGAGCCAGAGGAAATGCATCCCAGGTACACCAATTAGTAGGGATGAGAGGGTTAATGGCGGATCCTCAAGGACAAATGATTGATTTACCTATTCAAAGCAATTTACGCGAGGGACTTTCTTTGACAGAATATATAATTTCCTGCTACGGAGCCCGCAAAGGGGTTGTAGATACTGCTGTACGAACAGCGGATGCTGGATATCTTACACGCAGACTTGTTGAAGTAGTTCAACATATTATTGTGCGTAGAAGAGATTGTGGTACTATCCGAGGTATTTCTGTGAGTCCTCAAAATGGGATGACAGAAAAACTTTTTGTCCAAACACTAATTGGTCGTGTATTAGCAGACGATATATATATTGGTTCACGATGCATTGCTGCTCGAAATCAAGATATTGGAATTGGATTAGTCAATCGATTCATAACTGCCTTTCGAGCACAACCGTTTCGGGCACAACCAATATATATTAGAACCCCTTTTACTTGCCGGAGCACATCTTGGATCTGTCAATTATGTTATGGGCGGAGTCCCACTCATGGCGATCTGGTCGAATTGGGAGAAGCTGTAGGTATTATTGCAGGTCAATCAATTGGGGAGCCAGGGACTCAACTAACATTAAGAACTTTTCATACTGGTGGAGTATTCACAGGGGGTACTGCCGACCTTGTACGATCCCCCTCGAATGGAAAAATCCAATTCAATGAGGACTTGGTTCACCCCACACGTACCCGTCATGGGCAGCCTGCTTTTCTATGCTATATAGACTTGCGTGTAACTATTCAGAGTCAAGATATTCTACATAGTGTGAATATTCCCTTAAAAAGCCTGATTCTAGTGCAAAATGATCAATATGTAGAATCCGAACAAGTAATTGCGGAGATTCGTGCCGGAACATCCACTTTACATTTTAAAGAAAAGGTACAAAAGCATATTTATTCCGAATCAGACGGGGAAATGCACTGGAGTACTGATGTTTACCATGCGCCCGAATATCAATATGGTAATCTTCGTCGATTACCAAAAACAAGCCATTTATGGATATTGTCAGTAAGTATGTGCAGATCCAGTATAGCATCCTTTTCGCTGCACAAGGATCAAGATCAAATGAATACTTATTCTTTCTCTCTTGACGGAAGATATATCTTTGACCTCTCAATGGCTAATGATCAAGTAAGCCATAGACTGTTGGATACTTTTGGTAAAAAAGATAAGGAAATTCTTGATTATTTAACGCCAGATCGAATCGTGTCCAACAATCATTGGAATTTTGTCTATCCTTCTATTCTTCAAGATAATTCGGATTTGTTGGCGAAAAAGCGAAGAAATAGGTTCGTCATTCCATTACAATATCATCAAGAACAAGAAAAAGAGCTAATATCCTGTTTGGGGATTTCGATTGAAATACCCTTTATGGGTGTTTTACGTAGAAATACTATTTTTGCTTTTTTTGACGATCCAGGATACAGAAAAGATAAAAGGGGTTCAGGAATTGTTAAATTTCGATATAGGACCCTAGAGGAAGAAAGAGGACGAATATGAGAGCCCAGAGACGAGGACTCTAGAAGACGAATATGAAACCCTAGAAGACGAATATAGGACTCTAGAAGACGAATATGAAACCCTAGAAGATGAATACGGGATCCTAGAGGCCGAATATAGGACTCTAGAGAAAGACTCAGAAGAAGAATATGGGAACCCCGAGAACGAATATAAAACTCGAGAGAACGAATATGGAACTCTAGAGGAAGAAGAATATGGGAGCCGTGAAGATGGCTCAGAGAACGAATATGGGGCTTTAGAAGAAGAATCAGAGGAAGACTCAGAGGACGAATATGGGAGCCCAGAGGAAGATTCTATCTTAAAAAAAGAGGGTTTTATTGAGCATCGAGGAACAAAAGAATTTAGTCTAAAATACCAAAAAGAAGTAGATCGGTTTTTTTTCATTCTTCAAGAACTGCATATCTTGCCGAGATCCTCATCCCTAAAGGTACTTGACAATAGTATTATTGGAGTGGATACACAACTCACAAAAAATACAAGAAGTCGACTAGGTGGATTGGTCCGAGTTAAGAGAAAAAAAAGCCATACGGAACTAAAAATCTTTTCCGGAGATATTCATTTTCCTGAAGAGGCGGATAAGATATTAGGCGCCAGTTTGATACCACCAGAAAGAGAAAAAAAAGATTCTAAGGACTCAAAAAAAAGAAAAAATTGGGTTTATGTTCAACGGAAAAAAATTCTTAAAAGCAAGGAAAAGTATTTTGTTTCAGTTCGACCTGTAGTCGCATATGAAATGGACGAAGGAAGAAATCTAGCAAGACTTTTCCCGCAAGATCTCCTGCAAGAAGAGGATAATCTCCAACTTCGACTTGTCAATTTTATTTCTCATGAAAATAGCAAGTTAACTCAAAGAATTTATCACACAAATAGTCAATTCGTTCGAACTTGCTTGGTAGTGAATTGGGAACAAGAAGAAAAAGAGGGGGCTCGTGCTTCCCTTGTTGAGTTAAGAACAAATGATCTGATTCGCGATTTCCTAAGAATTGAGTTAGTCAAGTCCACTATTTCATATACAAGAAGAAGGTATGATAGGACAAGTGCAGGACCGATTCCCAATAATAGGTTAGATCGCAACAATACCAATTCCTTTTATTCCAAGGCGAAGATTCAATCACTTAGCCAACATCAAGAAGCTATTGGCACCTTGTTGAATCGAAATAAAGAATACCCATCTTTGATGATTTTGTCGGCATCCAACTGTTCTCAAATTGGTTTATTGAAGAATTCGAAATATCCCAGTGCGGTAAAAGAATCGAATCCTAGAATTCTTATTCGAGATATTTTTGGGCTCTTAGGCGCTATTGTACCTAGTATATCGAATTTTTCTTCATCTTACTATTTATTAACACATAATCAGATCTTGTTAAAAAAATACTTGTTCCTTAACAATTTGAAACAAACCTTCCAAGTACTTCAAGGGCTTAAATACTCTTTAATAGATGAAAATAAAAGGATGTCGAATTTCAACAGTAACATCATGTTGGATCCATTCCATTTGAATTGGCACTTTCTCCATCATGACTCATGGGAGGAGACATTGGCAATAATTCACCTTGGACAATTTATTTGCGAAAATGTATGTCTATTTAAATCGCACATAAAAAAATCTGGTCAAATTTTCATTGTTAATATGGACTCCTTTGTTATAAGAGCAGCTAAGCCTTATTTGGCCACTATAGGAGCAACTGTTCATGGTCATTATGGAAAAATCCTTTACAAAGGAGATAGGTTAGTTACCTTTATATATGAAAAATCGAGATCTAGTGATATAACGCAAGGTCTTCCAAAAGTAGAACAAATATTCGAAGCGCGTTCAATTGATTCACTATCGCCGAATCTCGAAAGGAGAATTGAGGATTGGAATGAGCGTATACCAAGAATTCTTGGGGTTCCCTGGGGATTCTTGATTGGAGCTGAGCTAACCATCGCCCAAAGTCGTATCTCTTTGGTTAATAAGATCCAAAAGGTTTATCGATCCCAAGGGGTACAGATCCATAATAGACATATAGAGATTATTATACGCCAAGTAACATCAAAAGTACGGGTTTCCGAAGATGGAATGTCTAATGTTTTTTTACCTGGGGAATTAATAGGACTATTGCGAGCGGAACGAGCAGGGCGAGCTTTGGATGAATCGATCTATTATCGGGCAATCTTATTGGGAATAACAAGGGCTTCCCTGAATACCCAAAGTTTCATATCTGAAGCAAGTTTTCAAGAAACTGCTCGAGTTTTAGCAAAAGCTGCCCTACGAGGTCGTATTGATTGGTTGAAAGGCCTGAAAGAAAACGTAGTTCTGGGGGGAATTATCCCTGTTGGTACCGGATTCCAAAAATTTGTGCATCGTTTCCCACAAGACAAGAACCTTTATTTGGAAATTCAAAAAAAAAATCTATTCACGTCGGAAATGAGAGATATTTTGTCTCTCCATACAGAACTAGTTTCTTCTGATTCTGACGTAACAAACAATTTCTATGAGACATCAGAACCCCCATCCCATTTATACGATTTAAATTTTATTATCTCATAAATATGAGTTAGAAATAACAAAAAGAAAAAAGATACAAAGATATCCGTTTCAGGGTGAAATATATCCTTTACTTTCATTTTTGATTTGGACATTTCTGTGGGTACTTTTTTTACTTTTTAGAAAGGAAAGCTCCTTTTCGAAGATTACAGACGTCTTTTTTTAGGAGGTCGACATCCATTATGCGGCATAGGTGTTACATCGCGTATACAACTTAACCGTACACCACTTTTAGCAATGGCTCGTAATGCGGCATCTCTTCCACTACCAGCCCCTTTTACCATAACTTCTGCTCGTTGCAAACCCACTGTACGAATAGCATCTACTGCTGTTCTTTGACCGGCATAGGGTGATGCTTTTCTTGAGCTTTTGAATCCACAAGTACCTGCGGAGGACCAGAAAACCACCCGACCTTGTGGGTCTGTAACAGTTATAATGGTATTGTTGAAACTGGCTTGAACATGAATAACCCCTTTTGTTATTCTACGTGCACTTTTCCGTAAACTAAAACGGGCATTCCTACGCAAACCAATACGCACTTTCTTACGTGAACCTATTTTTGGTATAGCTTTTGTCATGTCGTATGTATATAGAAAAAATGGATTGGTTTAGATCGATCTTAACCTGATTCATCATCATGAAGTATTTCTATTTTCTATAAAATCGCATAAAACCCGAATTTAGGTTTGAAATAAATTTACAAGAAATTCAGCCAGGAAAAGTCGACAGATAAGTCACCCTTACTGTCCCTCTACAGAACCGTACATGAGATTTTCACCTCATACGGCTCCTCGTTCAATTCTTTCGAAGGGATCCTTTTCCTCGTTCGAGAGTCTCCGCCCTTCTTCCACTCCGTCCCGAAGACTAACTAAGACCAATTGAGTCACGTTTTCATGTTCTAATTGAACACTTTCCATTTATGATTAAAGGAGAAGATTGTTCTTTTACCAAACATATGCGGATCAAATCACGTCTTATAATAAGAAGAAATCTTTCTCGGTATCAATCCCCTTGCCCCTCATTCTTTGAGAATCAGAAGGATCCTTTTCGAGTTTACATTTCTTCATTTGGAATCTGGGCTCTTCTATCTTCGACTTATTTTTTTGGCTTTATTCTTTATTTATTTCATTTCGATTTTTCCCTCTTCCTCTATCCCTATCCTCTAGGTACAGCGTTTGCATCAATAGAGAACTTTTTCCTCTGTATGAATCGATATTATTCCAATTTCTTCCCGAAACTTCCCAAGAAAAATACCGAATTGGATCCAAAATTGACGGGTTAATGTGAGCTTATCCATGCGGTTAGGCACTCTTCAAATAGGAATCCATTTTCTAACTGGCTTTCGTGCTTTGGTGAGTCGTCCGAGACCCTTTCGATGACCTATGTTGTGTTGAAGGAATATCTATATGATCCGATCGATTGCATAAGACCCGCGGTAGCAATAGAACGGGGAAAGTATACAGAAAAGACAGTTCTTTTCAATTTCGATTATCTATATATTAGTTTGTTTCTATTTCTAGATATCTATTTCTATATATTAGTATTAGTTAGTAGTAAATGGGAGGGCTACCATTATCCTTTTTCTTGTATGTGTTCCTAAGAGAAGGAATTTGTCCATTTCATGTTTTGAGGTCTCAAGGGCGTGGAAACAGATAGAAACTCTTGAATGGAAATTGAAAAGAAATGTAGCCCCAGTTCCTTCGGAAATGGTAAGATCTTTGGCGCAAGAAGAAGGGGCGACCCATATCATCTTGACTTGGTTCTGCTTCCCCTGTTTTTTTAAGAATACCGAGTCGGGTTCTTCTCCTACCAGTATCGAATAGAACATGCTGAACAAGATCTTCTTCATGGAAACCTGCTCGATTTAGATCGGGAAAATCGTACAGATTTTATGAAACCATGTGCTATGGCTCGAATCCATAGTCAATCCTATTTTTGATAGGACCGGTTGACAATTGAATCTAATTTTTCCCATTATTTGACTATCCATAATAGTGCGGAAAGAAAGCCCGGAGGAAGAGTGGCCTAGCCTTGAGTTTCTCGCCCCTTTGCCTTAGGATTCGTTAATTCTCTTTCTCGATGGGACGGGGAAACCCAATGTCAGTTTTTTCTATTTTGACTTACTCCCCCACCACGATCGAACGGAAATAGATAAGAGGCTTGTGGGATTGACGTGATAGGGTAGGGTTGGCTATACTGCTGGTGGCGAACTCCAGGCTAATAATCTGAAGCGCATGGATACAAGTTATCCTTGGAAGGAAAGACAATTCCGAATCCGCTTTGTCTACAAATAAGGAAGCTATAAGTAATGCAACTATGAATACACCCTAGCACATGTTCCTCGACGCTGAGGACATCCCTTAAGCGCGGGCGTTTTTCTAGCATTTCGTATTGGCTGTCTTGCATTTCTAATAAGTTGTTTAACTGTTGGCATTTATTTTTTTGGCTTTTTGACCCCATATTTAGAACGCCCTTGTTGACGATTCTTTACTGCGACAGCATCTAGGGTTCCTCGAATAATGCGATATCTCACACCGGGTAAATCCTTAACCCTTCCTCCTCTTACTAATACTACAGAATGTTCTTGTAAATTATGGCCAATACCAGGTATATAAGCAGTGATTTCAAATCCAGAGGTTAATCGTACTCTGGCAACTTTACGTAAGGCAGAGTTGGGTTTTTTGGGGTTGATAGTGTAGGGTGGATCTCGAAAGATAGGAAAGATCTCCCTCCAAGCCGTACATACGACTTTCATCGAATACGGCTTTCCACAGAATTCGATAGGGATCTATGAGATCGAGTATGGAAGTCTGTTTACTCACTTTAAATTGAGTATCCGTTTCCCTCCTTTTCCCGCTAGGATCGGAAATCCTGTATTTTCCATATCCATACGATCGAGTCCTTAGGTTTCCGAAATAGTGTAATGGAAAAAGAAGTGCTTCGAATCATTGCTATTTGACTCGGACCTGTTCTGAAAAAGTCGAGGTATTTCGAATTGTTTGTTGACACGGACAAAGTAAGGGAAAACCTCTGAAAGAATTTCCATATTGACCTTGGACATATAAGAGTTCCGAATCGAATCTCTTTAGAAAGAAGATCTTTTGTCTCATGGTAGCCTGCTCCAGTCCCCTTACGAAACTTTCGTTATTGGGTTAGCCATACACTTCACATGTTTCTAGCGATTCACATGGCATCATCAAATGATACAAGTCTTGGATAAGAATCTACAACGCACAATGTGCCGTTCTTATTATTCCCAAGTATATGGTTCTAAGCCTAGATGAAAAAATAAATAGAAAAAATCTAAAGTAATAGGTTCTGATACAGTATAAAAAAATTAACTAAATTACCAACTAGATCTTGTTGCACCCGGTAACAAACATGCATAAACCATTTCTCGAAGTATGTGTCCGGATAGTCCAAAGTCTCGATAGTTAGCTCTAGGTCTTCCGGTTAAAAAACAACGTCGATGAAGGCGTGTAGGTGCACTATTACGTGGTAGGGATTGCAATTTTTCTTGCATTTTCGTTTTTTCGCTCAAAGGGGAAGCTTTGCTTCTTATTTTATTTTTTAAGGATCGACGAATCAAATGATATTTTTGTTCTAATTTCTTCCGCTTCTTCTCCCTCTGAATCAAACTTTTTTTTGCCATATGAAAAAGAAAGGAGGTAGAAAAATTTTTTGAATGGTTAAAGAAGAAAAACAAGAAAACAGGGGTTCTGTTGAATTTCAAGTATTCAGTTTCACCAATAAGATACGGAGACTTGCTTCACATTTGGAATTACACAAAAAAGATTTTTCATCGGAAAGAGGTCTACGAAGACTTTTGGGAAAACGTCAACGTTTGTTGGCTTATTTGGCAAAGAAAAATAGAGTACGTTATAAGAAATTAATAAGTCAGTTGGATATTCGGGAGAAGTAAACATTCCTCTAATTTCATTGCAAAGTGGTATCGAGAATTGATCCAATATGGATGGAATCATGAATAGTCATTGGTTTTGTATACTAATTCAAACTTGCTATCTATGGGAAATAAAAAGAAATAAGTATTTATTGGGGAAGACTCCGCAAGGAGCCAATTTATTTAAACCCATATTCTATCATATGAATGAAACATAGTTTGAAAAAGAGGAATAAAATAGTTTGCTTAAGACTTATTTATTATGGAATTTCCATACTCAACAGAGGACTCGAGATGATCAATCCTGAAATGAGAAGAATCCACTCTTCTCCAACAAA-AAACTATGCCAATAAAAAGATTAGCACTTTTTTGTTAGTTATAAACTTTTCATAGTTCTTCGACTGGAGTAACAAAAGAAAGAAAAAATAAAGTTAAAGTAAAATTATTTTTTTACTTTCTTTGATTTTTTTTCTGAGAAAGAAAAAGAATCCTTAGAAATACATCTAATCTAAGAGTTCATAAGAAAAAATTTCTTTTATGCGACACTAATAAACAGTATTTTTATACTATATTATTCGTCAATCCCACTTCAATTACCTAAAAAATGAGGGATATTTTCTTGCTAGGATTCTAAACATGCGGATAATATAGAATCCAAAAAATGCATTGATCATTACATGAAATTCTATTAAGATATTATATGAAAGTCGAATTTCTTCCATTCTCATTTGAGAATGCGAATACAAGGAGGTATTTTGTGTTTGGGAAAGTCCGAAGAAAAAAGGATTTTGAATCCACCTTTTCTTTTCCTTTTTCCCTTAGAAAAATAACTCAATCAAAATCCAATTATCTACTCTACAAGAACGAAATGCTTGTTTTAACTCAAAGTTCTTTCTTTATCTTTAAAGAATTCTGCTTTCCTTAAAATATCATAAACAGTTCTTGTAGGTTGAGCACCTTTTTCAAGGAAATAGATAATAGCTGGAACATTTAAACAAGTTTGATTCTTTATCGGATCATAAAAACCAACTTTTTGAAGATCTCTTCCTTCTCTTCGAGATCGAACATCAATTGCAACGATTCGATAGACAGCTTGTTGCTTTCTACCACATCGTTTTAAACGAAGTTTTACCATATTGGGATAGATGTAGATAAACAATGCCCCCCCTAGAAACGTATAGGAGGTTTTCTCCTCATACGGCTCGAGAAAATGATTCGAATTTCTATCTATAATACAAGAATTAGACTATAACTTGGATTAATTTCCTTATAGAAGAAAAAACAAATTTCATTTATACTCATGACTCAAGTTGGCTAATTTTGACTGACAGAATTCAAAAGAGAAATCCTTCGAAATTTTTTGAGTCGTCTCTAAACTCTTTTCTTTATTTCATCTCGAACAAATTTCCTTATTCTGATCTAATTCTATTGTTGAGATGTTTGAAAATCATGTTTACTTGTTCCGGAATCTTTATCTTTGATTTGTGAAATCCTTGGGTTTAGACATTACTTCGGGAATTCCTATTCTTTTTTCTTTCAAAAGAGTAGCAACATACCCTTTCTTTTTTTTTCCTTCAATAAAGCATTTTCCTCTTCTAGAGAAATCAAATATGAACGATTGATTCTGATAGACTTTTAGTCGAAAAAGTTTTCCAAAATTAGACTTTTCTTATTTGAACCTTTCAATTTCTATATTAAGGATAGACTGACAAAGTTGGCCTAATTTATTAGTTTTCACTAACCCTAGATTCTTTCCCTTGATAAAAAAATTCTGTCTTCTCGAGCTCCATCGTGTACTATTTACTTACAAACAACCCAGCGCAAATTCGGTTCGGGACAAATAGAACAGACTATGTCGAGCCAAGAGCATTTTCATTACTATGGAAAATGGTGGATAGCAAAATCCACAATCGATCATCTCCTTCAAGTCGCACTGTTTTATTCGAAAGGATCAGACTCATATATAAATAAAGTAATCCAGTTTAGATTCTTTTGTTTGTTATAAGAAAGAAA-AAGGGAAAAAAGAAATAGTTTTTTATTTATTGCAACATGCTCGTTGATTCCTACCACTTAATCTTAATTTATTGTATTTTCCCGGAGTTCCCTCTCCGGGAATTCGGTTTTAATTATTCCTGTATATTACTTTTTTATCCCTATGTATATATCTAAACAACCTTTTCGTAAATCTAAGCAACCTTTTCGTAAATCCAAACAAACTTTTCCAAAATCCAAGCAACCTTTTCGTAAATTCAAACAACCTTTTCGTAAATCCAAACAAACTTTTCGTAGGCGTTCCCGAATTGGTCGGGGGGATCGAATTGATTATAGAAACATGAGCTTAATTAATCGATTTATTAGTGAACAAGGAAAAATATTATCCAGACGAATAAATAGATTAACCTTGAAACAACAACGATTAATTACTCTTGCTATAAAACAGGCTCGTATTTTATCTTTCTTACCATTTCGTAACTATGAAAATGAGAAGCAATTTCAAGCCCAGTCAATTTCAATAATTACTGGTCCTAGACACAGAAAAAATAGACATATTCCTCAATTAACACAAAAGTTCAATTCCAATCGAAATTTAAGAAACTCCAACCAGAATTTAAGAAACAACAATCGGAGCTTAAGTTCCGATTGTTGACTGAATTCAGAATAGAAAGATTCAGAATAAACAAAGAAATACCCAATATCCTGTTGAAACAAGATATTGGGTATTTCCGGCTTTCCTTCCTTTAAAAATTCCTATATGTTAGTAGAAAAACCAGCTGATTACTCCTTTTTTATTTTAAAGAGTGGCATCCTATGTCCACTATCTCGATCGAGGTATGGAGGTCAGAATAAATAGAATAATGATGAGTGGAAAAAAGATAAAATCCTTTAGCTGGATAAGGCATCGCATTATTGCAATGCAATTTTCCATATTCCTAGTTACGTATTTAACGACGAGATTTAGTATCCTTTCTTGCACTTTCATAACTCGTGAAATGCCGAGTAGGCACGAATTCCCCCAATTTGCGACCTACCATAGGATTTGTTATGTAAATAGGTATATGTTCCTTTCCATTATGAATCGCGATTGTATGGCCAACCATTGCGGGTAGAATGCTAGATGCCCGGGACCACGTTACTATTGTTTCTTTCTCCTCCTTCATATTGACCTTTTCGATTTTTGTCAATAAATGACGAGCTACAAAAGGATTCGTTTTTTTTCGTGTCACTTAAGAAGAATAGTGAATTCTTAAGCAACTACGTAGATTTATGGGATCAGTTTTTTTTTGTTTTGCATAGATAAAAGAAGGGGAATATTGATATATATTAGAGGGTATTGATATATTATCATTTGATGTGATTTCTTGGTATCCTAAATATAAGATTAATACTTCAGCTGAGTTGAGAAAGAGATGGTTGAATCAAAAGAATTCCTTTTTTGAAGTTCAATTTTTATCAGAGGACAATATGACAAGAAGATATTGGAACATCAATTTGAAAGAGATGATAGAAGCGGGAGTTCATTTTGGTCATGGTATTAAGAAATGGAATCCTAAAATGGCCCCTTACATCTCGGCAAAGCGTAAAGGTACTCATATTACAAATCTCGCTAGAACGGCTCGTTTTTTATCAGAAGCTTGCGATTTAGTTTTTGATGCAGCAAGTCAGGGAAAAAGCTTCTTAATTGTTGGTACCAAAAAAAGAGCAGCAGATTTAGTAGCATCAGCTGCAATAAGGTCTCGTTGTCATTATGTTAATAAAAAGTGGTTCAGTGGTATGTTAACGAATTGGTCGATTACCAAAACTAGACTTTCTCAATTTAGAGACTTAAGAGCGGAAGAAAAGATGGGAAAATTCCACCATCTCCCAAAAAGAGATGTGGCAATCTTAAAGAGAAAATTATCTACCTTGCAAAGATATCTTGGCGGGATTAAATATATGACGAGGTTGCCTGACATTGTGATCGTCCTTGATCAGCAAAAAGAGTATATAGCTCTTCGGGAATGCGCCATTTTGGGGATTCCTACTATTTCTTTAGTCGATACAAATTGTGACCCAGATCTCGCGAATATATCGATTCCTGCCAACGATGACACTATGACTTCAATTCGATTGATTCTTAACAAATTAGTATTTGCAATTTGTGAGGGCCGTTCTCTCTATATAAGAAATCATTGAATTTTTCTATTCTTTTTTTTTTACTGGGAATCGAAATCTTAGGTTGATCTAAAAGTTATTCTTCTACGAATATCCAAATTTTTACACCTAATACTCCATAGATAGTTCGAATTGGATAGCAGCAATAATCAATTTTAGCGCGAATTGTTTGGAGGGGAAGTCTACCCTTTTTGATGCATTCGGCACGTGCAATTTCTTTCCCTCCTAGACGGCCTGCAATTTTGATTTTTACTCCCTTTATATCTGCTTTTTTAGTTAATTCAATGGCTTTTTTCATTGCCTTTCGGAATGAAACTCTATTTTTTAATTGGAAAGCTATATATTCTGCAAGAATGTTAGGTTGTCTATAAGGTTCTTTAACTTTTTCAATAGCAATATTAAGTCTCTGGTTTACAGAATTCACTTCCTTTTGGATATCTTTCTCTAATTCTTCGATTGCTCCTTTTTTCTTTAATAAATTGGGGAATCCAATATGGATTATAACGTGAATTGTATCGATTTCTTTTTGAATTTCTATATGTGTAATTACTTCGGAACTTGAGTCTGATTCTATTTTTCTATTCGAGCTTTTTTTCCTATTCTTTTGTATATAGTTCTTGATACAATTCCGTATTTTTTTATCTTCTTGTAGACCTTCAGAATAATTTTTTGGTTGTGCGAACCAAAAGGAATGGTGATTTTGGGTTGTACCAAGTCTGAAACCGAGTGGATTTATTTTTTGTCCCATGACGACTCCTTTTTTTATTGAAATTCCATTTTACACAATAAATTTCATTGTATTTACATTACAGAATACATCGAAATTAAAACTGAATTAAACTAAAGGATAAAAGAGTAAAATCTACTAAAGAACCACAAAAAATGGAATTTCATCAACATCTGGATTTTTTGTATATATATTATTTATTTTAATGTTTTGTATCTAGCAAAATTTTAAGGTAGAACGACATAATGGACTCTGGATTCTCCATTTAATTCGGAGAAAAAAAGAGATTCTTGTTCATGGAACATCAATAGAGAAAAATTACATAACAGAAATAGTGTAACAAATAGAAATATATATAGGAAATCTGTAAAATGGCAGATCTTAATTATTAATCTTAGTTATTAACTAGTTC-------GAAATTCTACAAAAAAAGAATGAATATCAAGCGTTATAGTATGATTTTGAATATTCTAAAAAAGGAAAGAAGGGGGGGAGAGAAAAACTTTTGGATATATTGATTCCGATTGAATTGCAAATATATCAACGGTAGAATCAATTCAATTCTGAATTGCAATAAGCGGGGTCTCTTGAATAGAGACGAGCTGTTAGACTACGTCGAATAATGAATTCAATGATTCTAAGAGATGTAGGAAATTACACAAGGAATCCAGGTTTCAAAAAAGAAGAATAACCCTCCTTTATTCCCTAACCATAGTATTTATCCTCTTTTCTCTTTTATCAATGGGTTCAAGATTCATTAGCTTTCTCATTCTACTCTTTCACAAAGGAGTGCGAAGAGAACTCAATAGATCTTATGCTATTCATTAAATAGATTTCTTTTTTATTAGAGTATCCGCATCTCAATTATTAATTAAATTTATAAGTATTATTAAGTAAGCCATCCACAATGCATAGGACTACCCCATTTCCAAATTTGGAATGGAATACTTTATTGATTTTTAGTCCCTTTAATTGACATAGATGCAAATACTCTACTAGGATGATGCACAAGAAAAGCAGAAAAAAGGATCTACCGAATATGATACAAATACCCCGAGATGCATTGGGGTATATTCAATCTAGATAGTATACACTAAGTAGATAAATCTCTAAACACTTTTTAAAAAAGGGTCTGGTTCTTTATAGTATAGAAGGAGGTGAAATTAGGTGCTCTTTGCTTCATTTTTGCATTTCTTATTCATTTTTTATTCCCCTATTCCGAAGAATATTTTTTTCTTGATACTTACTTTCCTAGTTGTTCTAAATAATGTGCGCGGTACAAAGTTCGTGGTAAGAACTTCTTTATTGGAAAATAGAAGCCCTTTTTTGATCAGTCTATCTGGACCTTTTTGTATAATAGAATAGGCGTTTCGTCTAGGAACAGAATAGAAAAATATTCCTGACTTGAATAAAATCTAGAGTTGTGTTGTATAAGTGAGCATGAATTTATTATCATTCAAGTCTGACGAGAGTAATATTCTACAACTAACAACTCATTTATTTTCAGACCGACCCACTTTCTATCTAGGATTTTTTGTACTAGTCCTTTATATTGCAATGTATCAACCGTCAAATGCTTTGGCAATTTGCCCGGATCGAATGAAGCAATAGAATTTTGAACCAGACGTTTTGATCTTTGGTTATCCTTCGTAGTAATAATATCTCGGGGTTTGCAACGAAAACTTGGTATATCAACTATACGACCATTAACTAAAATATGTCTATGATTAACTAATTGCCGGGCCCCAGGAATGGTTGAAGCCATACCCAATCGAAAAACAATATTATCCAAACGCATTTCAAGTAATTGTAGTAAAACTTGACCTGTTGACTTTTTTGCTTTTCCAGCGATATGTACATATCTAAGTAATTGTCGTTCTGTCAGACCATAATGAAAACGTAATTTCTGTTTTTCTTGAAGACGAATACGATATTGCTCTTTTTTCCCAGAATTGAATTTCTTTTTCAGATTACTTCCGGATTTAGGCGTTTTTCTAGTGAGTCCTGGTAAAGCTCCCAGACGGCGTATTTTTTTTAAACGAGGTCCTCGATAACGGGACATTTAACGAAAATGTGCAAGAGCTCTATTTGCCTCTGCCATTCTATGAGTCGCTTCCTTTTTGCGTATGGCACCCCCACTCCCTTTGGCAGCATCTACTAATTCGGAACTTAATTTGAAAGCCATATTTCGACCCGGACGCTTTTGGGATGCTTCTAATAACCAACGAATGGCAAGTGCTCTTCCTTGTTTAGATCCTATTTCAATCGGAACTTTCCGCGTCGATCCTTTTTTATTACGTCTTGTTTTTACTCCTATATTGGGAGTTACTCTACGTATTGCTTGACGTAAAACCAATAGTGGATTTGTTTCTGTCTTTTGTTGAATCTTTTTCACGGCTCGATAGAGAATTTGATAAGCCAATGATTTTTTTCCGTCTTTCATAATACGGTTAACCACCATGTTAACTAATCGATTACGAAAAATTGGATCGGATTTTGCAGTTCTTTTTTCTGCAGTACCTCGACGTGACATAAGACTCTAATTCTAGGTTCCTCCTAATTTTTAGATAATCAACATGTTTTCCTTTTTCATTTTAAAGCATATACGTAAAACACAATCTACTAATTTTTTCTTTGATCTATATCTCATCTACTATATTTACCATATATAACATAAGACTTCTCCCCCAATTCTGTTTAGTCGAGCTTCTCGATCTGTCATTATACCTTGAGAAGTAGAAAGAATAGCAATTCCCATTCCGCCCAAAACCTTAGGAATTCCTTGATAGTTAGCATAAATTCGTAAGCCAGGTCGGCTGATACGCTTTAAAAAGGTTCTAGTTCTATATATTCCCTTTCTAGTCCTTCTCTTTTGATGTCGCAAAGTTGAGACCAAGAAATATCTGTTACTTTCTTGATGTTTCCGAACACTTTCAATAAAACCCTCTCGTAGAAGTATTTTAACAATGTTTTCGGTAATATTTGTAGATACTACTCGAACAGTTCCTTTTTTACTCATGTCTGCGTTTCTTATAGAGGTTAGTAAATCAGCAATAGTGTCCTTGCCCATTCAGGGAGAGCTAATGCTTATGCTTATTGGGTATTTTGGTTTGACACTGCTTCACGCCCAAAAAGAAGGCAGCTACGTCTGAGCTAAACTTGGATATGGAAGTCTTCTTTCGTTTAGGGTGAAGTAAGACCAAGCTCATGAGCTTATTATCCTAGGTCGGAACAAATTAGTTGATAGTGATAGGATCCCCTTTTTGACGTCCCCATGTCCCCCCCTGTGGTGTGGCGGCATGGGGATGTCAAAAGGAAAGGGATGGAGTTTTTCTCGCTTTTGGCGTAGCAGGCCTCCCAAAGGGAGGCCCGCGCGACCCTCCGACTTCCCTAGAGCCTCCGGTGTCACAGCCGAGACAGCGACGGGTTCTCCACCCATACGGGGATGGAGCGACAGAAGTATGGAAATAGGACTTGTTTCTACACGACCTGATCAAATCGATCAGGCACTTGCCATCTATCTTCATTGTTCAACTCTTTGATGAAAAGATGAAAAAACCAAAAAAAAACTCTTCCCTTCCATCTCTTGGATAAGAGAGGGAGGGTAGAGTCCTTTGGTGTCCCTTCCAGTTAAGAATTGGGGCTTCACAATTACTAGCCAATATTTCTCTCATGCCTTTTCTCGTTCATGGTTCGAGATAAAAAGCTTAACACCTCTTATTTGACTTTTTCACTATTTTGAAATACGAAAAAGATCCAAATCCAAAACGCAAAGGTCGTCTTATTCAAAACCTCAATCATCACATCCCCTCTCTCCCACTTCACACCTCAGAACGCACTGTTCTTATAGAGAGAAAGGCGCTTTCCCATCTTCTTAACCCGAAATGAAATGGCTGAGGAGAAGAAGGTTCCTTTTGGGGGGTACCCCCGGGAAGAGATCCAGTGGAGACGGGGTCAGCCTTCCAAAGGGGGAAGGGCCTTGACTTTCTCCCTGAGGGTAGGAAAATCATGATCGGAATAGCGGACGTAAAGCTATTGAACTTGGGTATGCTCTTTCCTTTTGTCGAAGTGGAATCGTAGAACAGAATGTGATACGATGAGATAGAATGCAATAGAAACAAGGATAGCGAACGGGTTACCTACTCCTAAGGGTCAAAGCAAGCCTTTTAATTCTATTCTTTATTCTTACATTAAAGAATGAATCAAATACAAGGGGAGATTCGACCTCCTAGAGTTCAACTCCCGCTCTCAACCCATGAACAATATGAGTCCGAAGCTTCTTTCGTAACTCCCAGAATTTCTTCGTAGTGGCTCCGTTCCATGCCTCATTTCATAGGGAAGTCCAAAGTGGTTCTATTTCATTCTATTTCACTTCCTAGCACTTCCTATCATTTAATATCCATCCCTTTGGTCTTATTGACATAAGAGATGCCATTTATAGTCTATCTCTTTCTATATATGGAAAGTCAAGAAATTCTCATCGAAACATCGAGAAATTGTGCATATAGAAAACTCTAAAGAAAGAAAAAAGGAGACCCATGCCATGATTTTCAAATCTTTTCTACTTAGTAGTCTAAGTTTCTCGATGAGGATAATTAATTCGGTCGTTGTGGTCGGACTCTATTATGGATTTCTGACCACATTCTACATAGATCCCTCTTAGATCTTCTTTCTCCAATCTTGGGTTAGGGAAGAAGGAGATATTCGCGACTACTGGTGGTTTCATTATGGGGCAGCTCATGATCTTCATATCGATCTATTATCCACCTCCGCATCTATTCTTTCTTAGCTAAACGGGTGGAAGATCCATCCAATTTGGTTATATCATGAACTCGAAAAACGGATCTGAATGTGACTGAAATGCACGATCTTCACAGGTATCACTTTTCACGATACCTAAACCTAAAAGGTGGAATAGCGATTTTCGAACCATTTCCTATAAGAGAATGGTTTCCATTACTTTGAGAAATGGATTCTATATCAAACTATAGCTATTGCATTAAAGAAGAAAAGAAACTAATAGAAGTCGAAGATGCGGAATGGTAGTGAATAGAGAAAAGATTCTTCTGATTTTCTTTCCTGAAAATATTCTATCTATCTCCTAGACGCTGTAGAGAATTGAGAATTTTCATGTCTTTCAATTCTCGTACTCGTAATTGGAAAGTTACGGAAGGAGATCCATCATTTTGCAATGAAAACACCATAAAAAACTCTGGACAATTTCGAAATCAGACCAAGCGTCTTAATACATATGCAAAAAAATGCATTATTGGCCCACATTGATTACAAGATTTAGCTTTTATGAATCGCTATTGCTTTGATACGAATAATGGCAGTCGTTTCAGTATGTTAAGGATACAGATGTATCCACAATTCATTTAGAGTTACTTAATAGCCTATTTCTTATACTATATCTCTCTCCCGTGAAATTCTCGAGCCGAAAGATGGATGCATATGCTGTGTTTCATTTTGCTAAATGATATCAATTAAATTGTGTATCAATTCTATAAATTGGATATAGCAATAAATAAATCAGCAAAATTCTTTTATTTTAGATAGAAGAAACATTTCTTCTATCTAAAATAAAAGAATGTACCCTTCTATCCAAATCCAATTTGCATCGATAAAATAAATCCAAATTATAGATTCCAGCAGTAGATGAATAATTGCAAATTTTTGTGTGTACGAGATTCGAATAACTTCAAAATAACTGACATAATTTTTTATTTTTCCTGATCAGAAAAATACTTCAAAAGAGGAAAGGCTTGCGGTGGATACCTAGGCACCCAGAGACGAGGAAGGGCGTAGCAAGCGACGAAATGCTTCGGGGAGTTGAAAATAAGCATAGATCCGGAGATTCCCAAATAGGGCAACCTTTTGAACTGCCTGCTGAATCCATGAGCAGGCAAGAGACAACCTGGCGAACTGAAACATCTTAGTAGCCAGAGGAAAAGAAAGCAAAAGCGATTCCCGTAGTAGCGGCGAGCGAAATGGGAGCAGCCTAAACCGTGAAAACGGGGTTGTGGGAGAGCAATACAAGCGTTGTGCTGCTAGGCGAAGCGGTTGAGTGCCGCACCCTAGATGGCTAAAGTCCAGTAGCCGAAAGCATCACTAGCTTACGCTCTGACCCGAGTAGCATGGGGCACGTGGAATCCCGTGTGAATCAGCAAGGACCACCTTGCAAGGCTAAATACTCCTGGGTGACCGATAGCGAAGTAGTACCGTGAGGGAAAGGTGAAAAGAACCCCCAGTGGGTAGTGAAATAGAACGTGAAACCGTGCTGAGCTCCCAAGCAGTGGGAGGAGAAAGTGATCTCTGACCGCGTGCCTGTTGAAGAATGAGCCGGCGACTCATAGGCAGTGGCTTGGTTAAGGGAATGGAACCCACCGGAGCCGTAGCGAAAGCGAGTCTTCATAGGGCGATTGTCACTGCTTATGGACCCGAACCTGGGTGATCTATCCATGACCAGGATGAAGCTTGGATGAAACTAAGCAGAGGTCCGAACCGACTGATGTTGAAGAATCAGCGGATGAGTTGTGGTTAGGGGTGAAATGCCACTCGAACCCAGAGCTAGCTGGTTCTCCCCGAAATGCGTTGAGGCGCAGCAGTTGACTGGACATCTAGGGGTAAAGCACTGTTTCGGTGCGGGCTGCGCGAGCGGTACCAAATCGAGGCAAACTCTGAATACTAGATATGACCCAAAAATAACAGGGGTCAAGGTCGGCCAGTGAGACGATGGGGGATAAGCTTCATCGTCGAGAGGGAAACAGCCCGGATCACCAGCTAAGGCCCCTAAATGATCGCTCAGTGATAAAGGAGGTGGGGGTGCAAAGACAGCCAGGAGGTTTGCCTAGAAGCAGCCACCCTTTAAAGAGTGCGTAATAGCTCACTGATCGAGCGCCCTTGCGCTGAAGATGAACGGGGCTAAGCGATCTGCCGAAGCTGTGGGATGTTAAAATGCATCGGTAGGGGAGCGTTCCGCCTTAGAGGGAAGCAACCGCGAAAGCGGGGGTCGACGAAGCGGAAGCGAGAATGTCGGCTTGAGTAACGAAAACATTGGTGAGAATCCAATGCCCCGAAAACCCAAGGTTTCCTCCGCAAGGTTCGTCCACGGAGGGTGAGTCAGGGCCTAAGATCAGGCCGAAAGGCGTAGTCGATGGACAACAGGTTAATATTCCTGTACTACCCCATGTTGGTACGGAGGGACGGAGGAGGCTAGGTTAGCCGAAAGATGGTTATAGGTTTAAGGACACAAGGTGACCCTGCTTTTTCAGGGTAAGAAGGGGTAGAGAAAATGCCTCGAGCCGAGGTCCGAGTACCAAGCGCTGCAGCGCTGAAGTATGAGCCCCGTGGACTAGCTATTGCTTCTCCACGAGGCTCATACCAGGCGCTACGGCGCTGAAGTATGTAACCCATGCCATACTCCCAGGAAAAGCTCGAACGACCTTCAACAAAAGGGTACCTGTACCCGAAACCGACACAGGTGGGTAGGTAGAGAATACCTAGGGGCGCGAGACAACTCTCTCTAAGGAACTCGGCAAAATAGCCCCGTAACTTCGGGAGAAGGGGTGCCCCCTCACAAAAGGGGGTCGCAGTGACCAGGCCCGGGCGACTGTTTACCAAAAACACAGGTCTCCGCAAAGTCGTAAGACCATGTATGGGGGCTGACGCCTGCCCAGTGCCGGAAGGTCAAGGAAGTTGGTGAACTGATGACAGGGAAGCCGGCGACCGAAGCCCCGGTGAACGGCGGCCGTAACTATAACGGTCCTAAGGTAGCGAAATTCCTTGTCGGGTAAGTTCCGACCCGCACGAAAGGCGTAACGATCTGGGCACTGTCTCGGAGAGAGGCTCGGTGAAATAGACATGTCTGTGAAGATGCGGACTACCTGCACCTGGACAGAAAGACCCTATGAAGCTTTACTGTTCCCTGGGATTGGGTTTGGGCCTTTCCTGCGCAGCTTAGGTGGAAGGCGAAGAAGGCCCCCTTCCGGGGGGGCCCGAGCCATCAGTGAGATACCACTCTGGAAGAGCTCGGATTCTAACCTTGTGTCAGACCCGCGGGCCAAGGGACAGTCTCAGGTAGACAGTTTCTATGGGGCGTAGGCCTCCCAAAAGGTAACGGAGGCGTGCAAAGGTTTCCTCGGGCCAGACGGACATTGGTCCTCGAGTGCAAAGGCAGAAGGGAGCTTGACTGCAAGACTCACCCGTCGAGCAGAGACGAAAGTCGGCCTTAGTGATCCGACGGTGCCGAGTGGAAGGGCCGTCGCTCAACGGATAAAAGTTACTCTAGGGATAACAGGCTGATCTTCCCCAAGAGTCCACATCGACGGGAAGGTTTGGCACCTCGATGTCGGCTCTTCGCCACCTGGAGCTGTAGGTGGTTCCAAGGGTTGGGCTGTTCGCCCATTAATGCGGTACGTGAGCTGGGTTCAGAACGTCGTGAGACAGTTCGGTCCATATCCGGTGTGGGCGTTAGAGCATTGAGAGGACCTTTCCCTAGTACGAGAGGACCGGGAAGGACGCACCTCTGGTGTACCAGTTATCGTGCCTACGGTAAACGCTGGGTAGCCAAGTGCGGAGAGGATAACTGCTGAAAGCATATAAGTAGTAAGCCCACCCCAAGATGAGTGCTCTCTTTGGGTCGTTGCGATTACGGGTTGGCTGTCTAATTGTCCAGGCGGTAATGATAGTATCTTGTACCTGAACCGGTGGCTCACTTTTTCTAAGTAATGGGGAAGAGGACTGAAACATGCCACTGAAAGACTCTACTGAGACAAAAAGATGGGCTGTCAAAAAGGTAGAGGAGGTAGGATGGGAAGTTGGTCAGATCTAGTATGGATCATACATGGACGATAGTTGGAGTCGGCGGCTCTCCTAGGCTTCCCTCATCTGGGATCCCTGGGGAAGAGGATCAAGTTGGCCCTTGCGAATAGCTTGATGCACTATCTCCCTTCAACCCTTTGAGCGAAATGTGGCAAAAGGAAGGAAAATCCATGGACCGACCCCATTGTCTCCACCCCGTAGGAACTACGAGATCACCCCAAGGACGCCTTCGGCGTCCAGGGGTCACGGACCGACCATAGACCCTGTTCAATAAGTGGAACACATTAGCCGTCCGCTCTCCGGTTGGGCAGTAAGGGTCGGAGAAGGGCAATCACTCGTTCTTAAAACCAGCATTCTTAAGTTAAGATCAAAGAGTCGGGCGGAAAAAGGGGAGAGCTCCCCGTTCCAGGTTCTCCTGTAGCTGGATTCCCCGGAACCACAAGAATCCTTATAATGGGATTCCAACTCAGCACCTTTTGTTTTGAGATTTTGAGAAGAGTTGCTCTTTGGAGAGCACAGTACGATGAAAGTTGTAAGCTGTGTTCGGGGGGGAGTTATTGCCTATCGTTGGCCTCTATGGTAGAACCCGTCGGGGAGGCCTGAGAGGCGGTGGTTTACCCTGTGGGTTATAGTCGACGTTGGTTGATTATTTTTAACGTCTCTAATTCAAAACCGAACATGAAATTTTGATTTCATTCGGCTCCTTTATGGCTATTCTCACCACTTAACATCTATGTTAGCTTTTCTGTCTGAATGGAACCAAAGCTCTCCGCTTTCTAGATGATCCCTATAGAGTAGGAGATAGAAATTCTCCTAAATATCTATCTAATCTACTTACTTCGTTCCCTAATTTCATTCAAGAGATCCTGAGGAAAAGAGTTGGGTTTCCACCGAGCTGAAACAATATCCTGATGGTTCTAGTAAACCAAAACTATCGTTTTTTAGCTATTGGGCTTCCATTTCTTTTTTAACTAAAAGAAGATTTAGTTACGATTGGAAATCAACTTTTTTGTATCTTCATCCATAGATCCTTTACTCATATTTATTCAATTGGAATACTTAATCCAATGCAAAATTATGCTTCGCGCCTCTGTACTCATAATCAAATTTGTATTTTGCATGCAAATTGAATTAGTCTTTGGATACTAATCGCGAGAATGTATATTCTTCCTCAATATGCTATTGAGAGGAAAAGGATTAAACCCTTTATAAGAACTAAAGTTTTCATCGAAATATGAATATAAAAAACTTAAGGATGCCTTAAGTATATCATTTCAAATTCAGTTATTAATAGAACGAATCACACTTGCGTCGTTGTGCCTGGGCTGTGAGGGCTCTCAGCCACATGGATAGTTCAATGTGCTCATCAGCGCCTGACCCGAAGATGTGGATCATCCAAGGCACATTAGCAGTGTCTAGGGTTGGGCCAGGAGGGTCTCTTAACCCCTTCCTTTTTCTGCCCATCGGAGTTATTTCCCAAGGACTTGCCATGGTAAGGGGGAGAAGCACACTTGAAGAGCGCAGTACAACGGGGAGTTGTATGCTGCGTTCGGGAAGGATGAATCGCTCCCGAAAAGGAGTCTATTGATTCTCTCCCAATTGGTTGGATCGTAGGGGCGATGATTTACTTCACATGGAGTAGATAATTCTTCTTTGTTACAATAGAAAAATCCCTCCCCAAATCGTGCTTGCATTTTTCATTGCACACGACTTTCCCTATGTAGAAATAGCCAATTTCTATTCCGAGGAGGAAGTATACTAGTTTTTTTAGGGGAACATTTCAGAATGGAAAATGTGCAAATTTTATCTTGATATCAACCATTTGTAGTTTATTAGTTTTGTCTAATGATTGTATTTCTACTTGAATCAGAGAAAAAAGCATTTCTCGATTTATCAAATACATAGTGCAATATGGTCAGAACAGGGTGTTACATTTTTGAAAAACCCTGAAAAGAAAGGGAGTCTAATCCATAGATCTTTTTCTGCTCCTTTTCTATCTAATTAGTTTATGTTTGTTCTAATTACAA-----AACAAATCTTTTATTTTTGCAGGCCAATCGCTCTTTTGACTTTGGAATACAGTCTCTTTATCAATATACTGCTTCTTTTACACATTCAATTCATAACATTCCTTTTCAATCCATAATCAAGAATAATTAGGATTCCTAAAAAAATTAAAGGGTCCACCGATAGGAAAACCCAACCTTTCCCCGCATTAGGCACTAATCTATTTTTAACGTCTAATTAGATCGGGAAATCATTTCAATTAAGAAGTTAAGCTCGTTGCTTTTTATTTTACCAGAATTAGAGCCAGGCTCTATCCATTTATTCACTAGACCCAGAAAATCGGAATTTTTTTATTCAAAAAGAAATTGATTTTATTACGACATGCTATTTTTTCCATTCATTACCTTTGAGGATCAGTCGTGGTCTTCTAGACTCTACCAAGAGTCTGGACGAATTTGTTGCTTCATCCAAATGTGTAAAAGATCATAGTCGCACGATTGTATTGAGCCTTGGTATGGAAACCTGCTAAGTGGTAACTTCCAAATTCAGAGAAACCCTGGAATGAAAAATGGGCAATCCTGAGCCAAATCCCTTTTTTGAAAAACAAGTGGTTCTCAAACTAGAACCCAAAGGAAAAGGATAGGTGCAGAGACTCAATGGAAGCTGTTCTAACGAATCGAGGTAATTACGTTGTGTTGGTAGTGAAACTCCACTAAATTAGAGAAAGAAGGGCTTATACATCTAATACACACGTATAGATACTGACATAGCAAACGATTAATCACAGAACCCATACCATAATATAGGTTCTTTATTTATTTTTTAGAATGAAATTAGGAATGATTATGAAATAGAAAATTCTGAATTTTTTTAGAATTATTGTGAATCTATTCCACTCGAATATTGAGTAATCAAATCCTTCAATTCATTTTTTTGAGATCAAAAATAGGATTAATCGGACGAGGATAAAGAGAGAGTCCCATTCTACATGTCAATACTGACAACAATGAAATTTCTAGTAAAAGGGTAAAACAGATCAAACGGATTATTATCGAAATGATTCGAACTGTTTCAAAGACCCAACATGCATTTTTCTGCATTGGGCTCTTTCATCAACTGAAGTAAAGATCAGTTAATCCGCCATAGTTTTTCTTTACGGAAGATAATAAGATGGCTCCCTGTGCTCTGATTGATTATTTGTATTATGATCTATCTAGGAGCAATACCAAAGTGTTTCAAAGGAGGATTACCTTGACTTAGGTCTGCCTCCGGCCTAAATTAAATCAACCTAAGTGAAATGGAGTCTCTATCGTTCCGCTGCAAGAGTTGACTATGAGACTTCATACACCTTAAAGTTCATAGAACGAAAAGAAGTTTTTTGGAGGCCCTTATCCTCTTATGCCTAGCATTGAGTGGGCTGGATATTTACCTTATCAACTAGCAAATCAATAGGGGTTCTATTTGATTAGGCACCAGAATTGGCACCCGAATCGGACTGAACCGACTGTTTGTCAGGCTACTGTTCTCCTATTCTCTCGAATCCATGAAGTAAGACATTGATTTTGCAATTATGTTCATTGCATAATAAATTCCCTTGAAAAGCATTGGCGCACAATTCCCAATCCATTCTATATAGAATTCTTTTCATTCTATCACAAAATAACATAAAAAAATCGCTCCATATGCTCTAAATGGATAAGAGAGGTATGGATTTTCCACTCAGCTCAAATTGTTCCTTTTCCTTGGACAAGAAGAGATATGAAATATTTGACTAAGATTAGATTTCATTCCACTTTCCTATTTCTCAACAACAACTTCTGTCATCAGCTATTTCGCGTTTTCAAAATTATCCCATATTTTTTTTAGATTGTATGGCGTAACATACCTTATGCAAATAGAATTCTAGTTCCTTTATTTTCTTATGGAAAAAAAGAATTTTTCCAATAGAGCCATGGAATCCCCGAACGGTTGTGGCTGTACCTGTACTGCAGGAATACGAAAACTCGCTATTCACTCAGTTTATTTTCCATAA-TAAGTTATGTATTTCTCTTAATTCATCAACGTTACCGGTATCAAATCAAATAACAATTTATTTGAGCAATAATACCTTTATTTAATAGAATTCTCTAAAGCAAATTACTTTGCTATGTAAAATATAAAAAAAAGAAAAAAGATCCTAAGGTTAATCTATTTCTGCTAGGTGAATGGAAAAATACGAATTAAGAGCCTTAGGTCGATTTAGTTCGGGGAAAGGGGAAGGGGAAAAAAATTCTATGAACCTTTCCTTTTGCGTTAAGCTTATTCAAATTCAAAGCGCTTCGTAATCTTCAACCAGTTCTGTGCTTCAATATAATTTCCCGGAGTAAGCGCTATAGCTTGTTTCCAATACTCAGCAGCTTGATCAAACCAAGCTTCCGCAATTTCCGAATCGCCCTGTAGAATGGCCTGTTCTCCTCGGTAATGACAGATCACGGCCATATTATTAAAAGCTTGCGGTAAGAAGGGGTTTCGTTCTAGCGCCCGGAAATAATATTCCAAAGCCTTTGTATGCTCTCCATTGCTTGTGTGTATAAGGCCGATGTTATATAGTATATAACTTCGATCATAGGGATCAATTTCTAGTCGCGTAGCTTCATAATAATTCTGCAAAGCTTCCGCATAATTTCCTTCGGATTGAGCCAACATCCACCATCTCTATAATAAGTAAATGCCCTTTTTTCCCCTGAGGTTGTCGGAATTATTTGCAATAAAATATTGGCTACAATCGAGGAGGTCTTATCAATGAAATTTCCATTTATACGGGATCTAGGCATGTCGGAATAGGCAGTTCCTTCCCCTAGAACCGTACTTGAGAGTTTCCTACCTCATACGGCTCAGAAATTGCTATCTTAATTTCCCCTATTTTAACTGAATTCGATTTCTCAAAAATCGATCCAATTTCTTCTTGGGTTAAGCAGAAGAAGTTAATTACCTAAGTTTCAAACCCTAATTTTGATCAATAATCAGTCTGATCTTTTCTCCCACCTTCAGAAGAATGAAGCATACATAGACCTATATCCTTCGTTCGAATTTTCTGAAAGGTAACTATCTCGGTTTCGTGTCTTTCATATATGAAATTTCTATAGAATCCTTGAAAAAGACTTTTTCCCATAAGAAAGAAAAAAGAACTTACTATCTTTGGGATCTGATACTACACCGCTGCTTAATCCTTTAGTGGATCGGCTCTATTACATAAGCAGATTCCTAAATTTTGCCCCATCTCATGGTATAATTAAGCAGTTTTTTTAGTTGTATCGACCCAGTCGCTCACTAATTGATCTTTACGGTGCTTTCTCTATCAATTTGAGAATTTATCCATAGAGTAGTAGTATAGGCTCTTCTTCTTATTTTGATTCTCGTGAAGTGTTCTTCCTTCCTACAGCTGATAGGGCAAAATCATTGTTTTGACGATCCCTATGTAGAAAGCCCTTTTCTAGTAAATACTAGAAAATTTCATCTTTTTTTCTTTCTTTCTATAGTGGAGACAGTCGCACGTTACGGTCGTTCATTCTATTCAAAAAATCTCCGTTCCAAAACCGTACATGAGGTTTTCATCTCATACGGCTCCTCCCTTCTGTACATAGTACTAAACAAAAAATCTATAGAATGCAAATAGAATTAGTCCCACTCATTATGGACCGAAAGGGGCTGGTATTTTTCCAAGAAATCTCTAGCCAACCTTCCCCAAGAGGTTTTTCTTAACACCAATGAATTCTATTAATGCTAGAGGAAAACGATAGCTCCAGGAATTTCTTTGTTCTCAACGCCTCCTATTTAGAGGAATTAGCCACTTCAACGACCTTTGATGGTTATAAGGGTATCCAACGTACAAACCTGATGGTTGTTTGCTATCCCAACCATTCTTCCCAATCCTGATACCGATCAGGAAAGGGTTAATTTCTAACAAAGTTTTTCTCTTGTTGATTCCTATTTCGAGGTGTAGTGCTTTTCTCCCCTATGCTGCCTATTGGTCGTAGGTGTAATACAGAACCTATCCTGTAGGTGTAACCTTTCGCTCAATACTCAAATCTACAATTGAAGTATCTAAGGCCGCATCAATCGAGGATACACGACAGAAGGAATTGTTAGTTCACCTCACCTTCCCCAAGCGTGGGCTTCCTTTACTAATTTTGTTCTCTCTATGTGAACCCCTTCTTTTTCTCGTAAGACTGAGATGTAGGTAGGGCTAAAAAAAAAGAATCAAATCGCTACCAAGGTTGAGTATTTATCTAAAGGAAGGAACAACCGAGGATAAGAGAAAATTGCTTCTAAATATTCTTCCCTTTTCATATGAAAGTTTTTTATTCTATTTCTCTATTCCACTCCATTTAGATCTAAGAAAGAACCCAATACAATGAAATTCCCCTATACAAAAAAGAAATATCATATAGAGTCAGCAACAACTCAATTTACAGATCAAAAATGAATTGGCGATCAGAACACATATGGATAGAACTTCTAAAAGGTTCTCGAAAAAGAGGTAATTTTTTCTGGGCCTGTATTCTTTTTCTAGGTTCATTAGGATTCTTAGCGGTTGGGGCTTCCAGTTATCTTGGTAAGAATATGATATCCGTACTTCCATCTCAACAAATTCTTTTTTTTCCACAGGGGGTCGTGATGTCTTTCTACGGAATCGCGGGCCTATTCATTAGCTCCTATTTGTGGTGCACTATTTTGTGGAATGTAGGCAGTGGTTATGACCGATTTGATAGAAAAGAGGGAATAGTGTCCATTTTTCGTTGGGGATTCCCTGGAATAAAACGTCGCATCTTCCTTCGATTCCTTGTGCGGGATATCCAATCAATTAGAATTCAGGTTAAAGAGGGTATTTATCCTCGTCGTATCCTTTATATGGAAATACGTGGTCAGGGAGTCATTCCCTTGACTCGTACTGATGAGAAGTTTTTTACTCCACGAGAAATTGAACAAAAAGCTGCCGAATTGGCCTATTTCTTGCGCGTACCAATTGAAGTATTTTGAGCTGCGCCAGAGAAAAGAATAGAAGAAGCATCTGACTCTTTCATGCATACTCCACTTGGCTCGGGGCCCGTGAACTTAGCGGATACTATGATAGCACCGAATTTTGCCAATTCGGCAGTTCGATCTATGATTTTGCATTCATGGACGTTGATAAGATCCTTCCATTTAGTAGCACCTTAGGATGGCATAGCCTTAACGTTAATGGCGAGGATGGCGTACTCCTCCTGTTTGAATCGGAGTTTGAAACCAAACAAACTTCTCCTCAGGAGGATAGATGGGGCGATTCAGGTGAGATCCCATGTAGATCGAACTTTCTATTCACTCGTGGGATCCGGGCGGTCCGGGGGGGGGCCACCGCGGCTCCTCTCTTCTCGAGAATCCATACATCCCTTATCAGTGTATGGAGAGCTATCTCTCGAGCACAGGTTGAGGTTCGTCCTCAATGGGAAAATGGAGCACCTAACAACGCATCTTCACAGACCAAGAACTACGAGATCACCCCTTTCATTCTGGGGTGACGGAGGGATCGTACCATTTGAGCCTTTTGACTCGAAATGGGAGCAGAGCAGGTTTGAAAAAGGATCTTAG
Chionochloa_macraMOD_KJ920227		ATAGAGCATGTCTACTCTTATTACTATAACTCGTGTTAGTAGAAGAGGAATCATTGAGAAATATTTTAAATTTGAATCATGCAAAAAAGTTTTCTTTTAGTATAGTTATTTAAAGAATAGATAGAAAAAAGATCAAACTAAAGAGTGGGGAACTAGTGGATAAAAGGGGGTTGGATACGCCCTCTACCATATCTATACAAATAGAATAGTCCATTTATACAGAATGGTAAAGAGGGCTCTTCTACGACCATCAATTCCAGAAAACCATACAAATATGAAAGGGTATTTTATCCTTTTCTTAGTATTTTTTTTCTTTTTCTTTTTTCAGAACAAGAAAAAAATCAAATGGATGATACATATATCATAAAGAAGGAATATGGAGCGGGTAGTAGGTATGGCAACCCTTCGAGTTGACGAAATTCATAAAATTCTCCGCGAACGTATTGAACAATATAATAGGAAAGTAGGGATTGAGAATATCGGTCGCGTAGTTCAAGTGGGGGATGGGATTGCTCGTATTATAGGTCTTGGTGAAATAATGTCAGGTGAATTAGTAGAATTTGCAGAAGGGACTAGAGGTATTGCTCTGAATTTGGAATCCAAAAATGTTGGGATTGTATTAATGGGCGATGGGTTGATGATACAAGAGGGAAGTTTTGTAAAAGCAACAGGAAGAATTGCTCAGATACCCGTGAGCGAGGCTTACTTGGGTCGTGTTATAAATGCTCTCGCTAAACCTATTGATGGGAGAGGCGAAATTGTCGCTTCGGAATCTCGCTTAATTGAATCTCCTGCTCCGGGTATAATTTCCAGGCGTTCCGTATATGAACCCCTTCAAACAGGGCTTATTGCTATTGATTCGATGATCCCCATAGGGCGCGGTCAGCGAGAGTTAATTATTGGGGACAGACAGACTGGCAAAACAGCAGTAGCCACAGATACAATTCTCAATCAAAAAGGGCAAGATGTAATATGTGTTTATGTGGCTATCGGTCAAAGAGCATCCTCCGTGGCTCAAGTAGTAACTACTTTCCACGAAGAGGGGGTCATGGAATACACTATTGTAGTAGCTGAAATGGCGGATTCACCCGCTACATTACAATACCTCGCTCCTTATACGGGGGCAGCCCTGGCTGAGTATTTTATGTACCGCGAACGGCATACTTTAATAATTTATGATGATCTCTCCAAACAGGCACAAGCTTATCGCCAAATGTCCCTTCTATTAAGAAGACCCCCCGGCCGCGAAGCTTATCCAGGGGATGTTTTTTATTTGCATTCACGCCTTTTAGAAAGAGCTGCTAAATTAAATTCTCTTTTAGGCGAAGGAAGTATGACCGCTTTACCAATAGTGGAGACTCAATCTGGAGACGTTTCTGCCTATATTCCTACTAATGTAATCTCCATTACAGATGGACAAATATTCTTATCCGCAGATCTATTCAATGCCGGAATTCGACCTGCTATTAATGTGGGTATTTCTGTTTCCAGAGTAGGATCCGCAGCTCAAATTAAAGCCATGAAACAAGTAGCTGGCAAATCAAAATTGGAATTAGCTCAATTCGCAGAGTTACAAGCCTTTGCACAATTCGCCTCTGCTCTCGATAAAACAAGTCAGAATCAATTGGCAAGGGGTCGACGATTACGGGAATTGCTTAAACAATCCCAATCAAACCCTCTCTCAGTGGAAGAGCAGGTAGCTACTATTTATACCGGAACAAGAGGATATCTTGATTCGTTAGAAATTGAACAGGTAAAGAAATTTCTGGATGACTTACGTAAACACCTAAAAGATACTAAACCGCAATTCCAAGAAATTATATCTTCTAGTAAGACATTCACCGAGCAAGCGGAAATCCTTTTGAAGGAAGCTATTCAGGAACAGCTCGAACGGTTTTCCCTTCAGGAACAAACATAAAATTATCACATAATTATAAAAAAAGGAATTTCTCGAAATTTTTCTTTTTTTCTTATTTAATAATGCCAAATCAATAAAATCTCCAAAAATCCAAAAAAAAGGAAATGAATTAGTTAATTCAATAAAAAAGAAAAGGAGACTAGCACTTGATTTCGTTGCCCAAGCGAATCCCATTCAATCGTTTACTCATGGAATGTGTCCGTTGGAAACTTCAATCAATCTTTTCATATACATTTCGCCTTTTGTGAAGGATCTGTGCCTACTCCACTTTCCTATCTAGGACTTCGATATACAAAATATATACTACTGTGAAGCATAGATTGCTGTCAACAGAGAATTTTCTTAGTATTTACGTATTTAGATTCAAAATAAGAAGGGGCCTAATAAGGACTTGTAAAATTGTAAAATCAGAATTAGGGATTGGTTTGGGTTGCGCTATATGTATCAAAGAGTATACAATAATGATGGATTTGGTAAATCAAATCCATGGTTTAATAACGAACCATGTTAACTTACCATAACAACAACTCAATTCCTATCGAATTCCTAGGGTGTACGCATTATATATGAATGAAACATATTCATTAACTTAAGCATACTCCCTTTTTATTTAATGAGTTTATATTAATTGAATATCTTTTTTAAGATTTTTGCAAAATTTACGCCTAATCCATATCGAGTAGACCTTGTCGTTGTGAGAATTTTTAATTCATGATTTGTAGGGAGGGACTTTTCTTCAATTTGTTCTCCTCTTCTAAGTTTATAGCTTTCGTGCTAGCTTCATCGATGTTCCCCACCAAATAAAAAGCCTGTTCGGGTAGTCCGTCTAATTCTCCGGAAAGGATTAGTTGAAATCCCCTAATTGTTTCCGCAAGACCAACATACTTTCCTGGGGAACCGGTAAAAACTTCTGCCACAAAAAACGGTTGTGATAAGAACCGCTCAATTTTTCGTGCTCTTGCTACAGTTAAACGATCCTCCTCCGATAATTCATCCAACCCAAGAATTGCGATAATGTCCTGAAGTTCCTTGTAACGTTGTAAAGTTTCCTTAACTCTTTGCGCAGTTTCATAATGTTCGTTGCCAACGATCCGAGGCTGTAACATAGTTGAGGTTGAATCTAAAGGATCTACTGCGGGATAAATACCCTTGGAAGCTAATCCTCTGGAAAGTACGGTAGTAGCGTCCAAATGTGCAAATGTTGTGGCAGGAGCAGGGTCGGTCAAATCGTCCGCAGGTACATAAACTGCTTGGATCGAAGTTATAGAGCCCTTTTTGGTAGAAGCAATTCTTTCTTGCAAAGAACCCATTTCTGTACTAAGGGTAGGTTGATAACCCACTGCAGAGGGCATTCTCCCTAATAAGGCAGATACCTCTGATCCTGCTTGAACAAAACGAAAGATATTATCGATGAATAAAAGCACGTCTTGTTTATTAACATCTCGGAAATATTCCGCCATAGTTAGGGCAGTTAAGCCAACTCTCATACGGGCTCCCGGCGGTTCATTCATTTGTCCATAGACTAGAGCTACCTTTGATTCCTCAATATTTTTTTCATTTATTACTCCAGATTCCTTCATTTCCATATAAAGATCATTTCCTTCACGAGTCCGTTCCCCCACTCCGCCAAATACAGATACGCCTCCATGAGCTTTAGCAATGTTATTGATTAATTCCATGATGAGTACTGTTTTACCTACTCCTGCCCCCCCAAATAGTCCTATTTTTCCTCCACGTCGATAAGGAGCTAAAAGATCGACCACCTTAATACCTGTTTCAAAGATAGATAATTTCGTATCTAACTCGATAAAGGCAGGCGCGGATCTATGAATAGGGAATGTTGCACTAGTATCTACAGGACCCAAATTATCAATAGGCTCCCCAAGAACGTTAAAAATTCGTCCGAGAGTAGCTCCACCGACTGGAACACTGAGAGGAGCCCCCGTGTCAATCACTTCCATTCCTCTCATCAACCCGTCTGTAGCACTCATAGCTACAGCTCTAACTCGATTATTTCCTAATAATTGTTGTACCTCACAAGTCACATTAATTTGCTTATCGGCAGTGTCTCGACTCTTGACTATTAAAGCGTTATAAATATAAGGCAACTTGCCCGGCGGAAAAGTTATATCCAGCACGGGTCCAATAATTTGATCAATACGCCCTGCGCTTTTTTCTTCAATTGTGGAAACCCCGGGACGCGAAGTAGTAGGATTGGTTCTCATTCAATTGGATGGGGGAATCCAATTAATAGCTTCGACTCGTATCCTAGCTCGTCTGAGAGCTAGTTTTGCTTCAACCAATTCTTTCGTACCCTCAGCTCTACTCAAGTTAGCTTCGGCTATTTCAAGTGCCTGTTGAGCTTCTTCTGGATCAATGTCACTACCCAGTTCTGCATCATTTCCTAAAATGATGATCTCATTATTAACTATTCTCGCAAAACCACTCCACAGAACCGCCGTTAACCATTGGTCGTTGAGGAGGCGTATTCTCAAAGGACCCATATCTACAGCTGTATTAATGGGGGCGTGGTTTGGTAATACGCCAATTTGGCCACTATTAGTAGATAAAATGATTTCTTTCACTTCACAATCCCAAATAATTCGTTTAGGAGTCAGTACATAAAGATTTAATTTCATTAAATTTACTTGAACTTCTACTTTCGTTTAGAATTTAGGCATTATTTTTCCCCTTACTTCCAAAAAA-GATTCAAGAATGAAAAATGTAACCCATTCTTTCGTTTTTTTAGCTCACTGGCCATTCGCTGGGAGTTTCGGGCTTAATACCGATATTTTAGCAACAAATCTAATAAATCTAACTGTAGTGGTTGGTGTATTGATTTTTTTTGGAAAGGGAGTGTGTGCGAGTTGTTTATTAAAAGATTTATTAGATAATCGAAAACAGAGGATCTTAAGTACTATTCGAAATTCGGAAGAATTGCGTAGAGGGACTCTTGAACAACTCGAAAAAGCTCGGCTTCGATTACAGAAAGTCGAACTAGAAGCAGATGAGTATCGAATGAATGGATATTCTGAGATAGAACGAGAAAAGGAAAATTTGATTAATGCTACTTCTATGAGTTTGGAACAATTAGAAAAGTCTAAAAATGAAACCCTTTATTTTGAAAAACAAAGGGCGATGAATCAAGTCCGACAACGGGTTTTCCAACAAGCCGTACAAGGAGCTCTAGGAACTCTTAATAGTTGTTTGAATACCGAGTTACATTTCCGTACGATTCGTGCTAATATTGGTATTCTCGGGGCCATAGAATGGAAGAGATAATTTCAAGAATAGATTGGATCCATCCGGCTGCACTTTAAAATAATTTTTAGTATTTTATAAAAAGGTGCAGGATCTCGACGAATTACTTCTGAATAACTTCAGAAATCATATGGAAGAACCATAGCATTTCGCGACTCATTGGTAAATTTACTTTGATTCTCTATAGACCAATAATGTGAGACCATTAACACGGTTAAAGCTAAACTGCTTGAAGTCTAGGCAAAAAGGGGTACTCTTTCTACAACTATATTAGTATTAGTATCGAAATGCTTTAAATGGGAAATAGCTAGTGTAGAATTTATCTGATATAGAACACTCATATCGATAAAATGGTTTGAATTATTTACTAGAGGGGCACCCTGCCCTTTTCCAATGCCGAATCGACGACCTATGTATAAAAAAAAGAGAAATTTTTTGGATTTGAGGAAAAAATAAAAGTTCTATCAATTTTCATTTTCCACTTATTTAGTTAGTTTTTCTTAATGAAATTAGTAACTAACAGAGCAAAACAAATAAAGAAACAACTTTGCTGACATGATAGATTTTTATCTAGTCAGAAGAGTCCTCTTAATATTTATCTAGTCTTATATAAGTTTCGGTATATTGAAATACAAACAGAAAAGAGGATAGGCTCATTACATAAAAAAAAGATATGTAAATAGCCATAATACATAGCAAAAAATAAAAAAAGGAGCGTGAGAGCCAAATGAATCGAAAGATTCATGTTTGGTTCGGGAAGAGATCATAAAAGTTGTAAACTTAATAGCAAGATAATCTACTTTCATCCTAAAAAAGAGAACGAGTCCTTTAGATTAGATACTTTTTTTTTAGTAAATTGGTATTTGATTCTGTAATTCCAAGTATATCAATACCCTATTATTCCGGAAATTTTTTTTTATCGGGACAGACAATACCCCGGGAAGGGCTGATTTGAGCATGATCAATTTAGAAGATATGCTCGCCCTCTTCCTTCCCGTCCTTAGTTTAGGATAGTGGAAAGTATTTTTCCTTTTATTTTAGGAATTTTGGGAACATTTCAACAAAGGAGATCTTTCACAGGTCAAATGAGACCTAAGACTTAATCTAAAAGAAATTATTAGATTGAATCTATTTGCATTAAAAAAATTGCATTAAAAAAACCGATAAAAAGGGCGAGCGAAGTAAGTGATTGAAAAACTTTCTTCTTTGTTCGTCCTATCTATAAGAGGAGAGCATATGAATCCACTAATTGCTGCTGCTTCCGTTATTGCTGCTGGATTGGCCGTAGGGCTTGCTTCCATTGGGCCTGGAGTCGGTCAAGGTACTGCTGCAGGACAAGCTGTAGAAGGTATTGCGAGACAGCCAGAAGCAGAAGGGAAAATACGAGGTACTTTATTGCTTAGTCTAGCTTTTATGGAAGCTTTAACAATTTATGGACTGGTTGTGGCACTAGCGCTTTTATTTGCGAACCCTTTTGTTTAAATTGACTAGTTTTCGAAATAGTATTTTTTTTAGCTTAGCCCAATTCATGCATGGTTCCAGATAATCCTCTAACGAGAATCATATGGATTTACACAAACCTCTAATGATTAGAAACTAAAAAGAGATCTCGAAGTAGTTCGGACAATTTAGATTATCTAGTTATTTCTACCCAATAGAGCTTAGAAGTTAGAAGTAAGAATTTCTTGGTTAATTGTATCCTTAACCATTTTTTTTTGACACGAGGAACTCACCATGAATATTACACCATGTTCCATTAAAACACTCAAGGGGTTATATGATATCTCGGGTGTAGAAGTAGGCCAACACTTCTATTGGCAAATAGGAGGTTTCCAAATTCATGCCCAAGTACTCATCACTTCTTGGGTCGTAATTACTATCTTGCTAGGTTCAGTTATCATAGCTGTTCGGAATCCACAAACCATCCCGACCGACGGTCAGAATTTCTTCGAATATGTCCTTGAGTTTATTCGAGACTTGAGCAAAACTCAGATTGGGGAAGAATATGGTCCCTGGGTTCCCTTTATTGGAACTATGTTCCTTTTTATTTTTGTTTCGAATTGGTCGGGTGCTCTTTTACCTTGGAAAATTATAGAGTTACCCCATGGGGAATTAGCAGCGCCCACTAATGATATAAATACTACTGTTGCTTTAGCTTTACTCACATCAGCAGCATATTTTTATGCGGGTCTTAGCAAAAAAGGATTGAGTTATTTCGAGAAATATATTAAACCAACCCCAATCCTTTTACCAATTAACATCCTAGAAGATTTCACAAAACCATTATCGCTTAGTTTTCGACTTTTCGGAAATATATTAGCGGATGAATTAGTCGTTGTTGTTCTTGTCTCTTTAGTCCCCTTAGTAGTCCCTATACCGGTCATGTTTCTTGGATTATTTACAAGCGGTATTCAAGCTCTTATTTTTGCAACGTTAGCCGCAGCCTATATAGGTGAATCTATGGAGGGTCATCATTGATTACATAACATAAAACCTACATTTTATGAAGGTTTTTTGTGATTTGAGAACCCCTTGAACGTTCAAAGGGTTCTCAAAAATTCGAGATAGATCTAATTAGACTTTTTTACTTTTTCTGCATTTTTAGGTTTTTCCACATGGAATATAGAGCAGACTGGTTAAAAAACGAAAATATGCTATTTGCAACTTTAGAACATATACTAACTCATATCTCTTTCTCAACCATTTCAATTGTGATTACGATTCATTTGATAACCTTATTAGTTCGTGAACTTAGGGGATTACGTGATTCTTCAGAAAAAGGAATGATAGCTACTTTTGTCTCTATAACAGGATTCTTAGTTTCTCGTTGGGTTTCTTCGGGACATTTTCCATTAAGTAATTTATACGAGTCATTGATCTTCCTTTCATGGGCTCTGTATATTCTTCATACTATTCCTAAGATACAGAACTCTAAAAATGATTTAAGCACAATAACTACACCAAGTACTATTTTAACGCAAGGCTTTGCCACATCGAGTCTTTTAACTGAAATGCATCAATCTACAATACTAGTACCTGCTCTACAATCTCAGTGGTTAATGATGCATGTCAGTATGATGTTACTAAGCTATGCAACTCTTTTGTGCGGATCCTTATTATCCGCCGCTCTTTTAATCATTAAATTTCGAAAGAATTTTGATTTTTTTTCTAAAAAGAAAAAAATGTTTTACTTAAAACATTTTTCTTTAGTGAGATTGAATATTTCTATGCAAAAAGAAGTGCTTTAAAAAACACCTCTTTTCCTGCATTTCCAAATTATTACAAATATCAATTAGCCGAGCGTTTGGATTCTTGGAGTTATCGTGTCATTAGTCTAGGGTTTACCCTTTTAACCATAGGTATTCTTTGTGGAGCAGTATGGGCTAATGAGGCGTGGGGATCCTATTGGAATTGGGATCCTAAAGAAACTTGGGCATTTATTACCTGGACCATATTTGCAATTTATTTACATAGTAGAACAAATCAAAATTGGAAGGGTACGAATTCAGCACTCGTAGCTTCGATAGGATTTCTTATAATTTGGATCTGCTATTTTGGTATCAATCTGTTAGGAATAGGTTTACATAGTTATGGTTCATTTACATTACCATCTAAATGACTTGCTAATATTAATTAAATTAGCATCTTTCTTTCTTTAGAAAGCCCTTTTCCTTATTAGCAAAATTCTTTCTATTTCTACCTGCTCAAGGTATTCATCATTCCAGTACAACTCTTGCAGTAGAATGACAACAGACTTGTGTATAGGGAACTAGATTAGCTTAGCTACCTATCTAATTTATTGTAGAAATTCCGGGATCCGCGATTGGACATGAAAAAAAAGAAAGCATTGCCTTCTTTCCTATATCTTGTATTTATCGTACTTTTGCCCTGGGGAGTCTCTTTCTCTTTTAACAAATGTCTGGAACTTTGGATTAAGAATTGGTGGAATACCAGGCAACCCGAAACTCTCTTAACTGATATTCAAGAGAAAAGGATTCTAGAAGGATTCATAGAATTAGAAGAACTTTTTCTCTTGGACGAAATGATAAAAGAGAAACCAAAGACACATGTAGAAAAACCTCCCATAGGAATACACAAGGAAATAATACAATTGGCCAAAATAGATAATGAGGATCATCTCCATATCATTTTGCATTTCTCGACAAATATAATCTGTTTGGCTATTCTAAGTGGTTCTTTTTTTCTGGGTAAAGAGGAACTTGTCATTTTGAATTCTTGGGTTCGGGAATTCTTCTATAACTTAAATGACTCAATAAAAGCTTTTTTTATTCTTTTAGTTACTGATTTTTTTGTTGGATTTCACTCCACCCGCGGTTGGGAACTACTAATTCGTTGGGTCTACAACGATCTTGGATGGACTCCTAACGAGCTAATTTTCACTATTTTTGTTTGTAGTTTTCCTGTGATTCTAGACACGTGTTTGAAATTTTGGGTATTTTTTTGTTTAAACCGTCTATCTCCTTCGCTTGTAGTCATTTATCATTCAATTAGTGAAGCATAAATTAGATTAATATTATTAAATTTAAGTAAGAAAACTACACTTTAATATGGAAACGTAAGAATGGAAGAGAAAGAAAGAATCCGCAGTTTATTATCTTTATTTTTTTCTTATTCTATAAGAATACTATAGATTCTATTAATACATAGATTGAAAAATTATACATATAAGTAAGGTAAGACAGATTGAATAAAGAAAAAGGAATCTGTGATTCGAATGATAAACAAAAAGGGATTAGAGATCTATTCTTCGTTTTTCCAAATAGCCCAAGCTACCCATTGCATATTGGCACTTATCGAGTATAGAATAGATCTGCTTCTCTTTCTTCTTACAAACAGAATTGGCTTCTTATTTTTAATGGAATGAAATAAATATTCACGCTTTCTGACACAGAATCCCCTAGAAGGGTTAGGTACATAGGATATGGATAATCTTTTCCAATGCGATAAAATAAAACGACATCGTGTCTATTTTTCTTTGCTAAAGGGGTATTTCCCTACCAATCCTTAAACATTTCTGGAAACCACACTGGATCAGTATCGCAGTGTTCCTCAATCATTTCATCCCCTACAATATCGACAAGTCCATAAGCTTTGGCTTCGTCTGCTGACATAAAAACATCCCTTTCCATGTCTTCGGATACAACCCAAAAAGGCTTGCCTGTTCTTAGTGCATAAACCCTTGTGATCATTTCGCGAACTTTGTGTAACTCTTCCACTTCTAGTAAAAATTCTGGTGTCCTTGCCCGATAATAAGCACTAGCAGGTTGGTGAAGCATAATCCTAGCGTGAGGGAATGCTATACGCTTGGTGGGTTCTCCTCCAAGTAGAATGAAGGAGGCCATGGACGCGGCTATTCCGAGGCATATTGTATATATATCTGGTGTCACCGTTTGCATCGTATCAAAAATAGCCATTCCTGAGATTAGCCACCCGCCGGGGGAGTTTATAAACAAAAAAATATCGCTAATTCCATCTTCTATACTGAGATATACCATGAGACCTGTAATATGATTCGTGATCTCGCAACGAATCTCTTGACCTAAAAAAAGTGTCCTTTCTCGATACATAACATTGTATAAGTCAACCCAAGTCGCTTCGTCATCTCCGGGAATCCGGTAAGGTACTTTTGGAACACCAATGGGCATATTTTTTCTCCTATTTTAAAATAGGAAGTTCGAGATAGAATTCGGGTACTATAGGAGGGTCCACTAATCGTTTGAATCTTTGGTATCCTTCAAATCTTCAGTATCCTTCGAGTCTTCGGTACGCTTCGAATCCTTATGGGGAAGTCTATAAATTATACGTCCCTTGCTTGAATCATAACGACTTACTTCAATTTTTACCCTATCCCCCATCAGTATTCGTATAGAACTGGACCGGATTTTTCCTGAAATATAGCCCAGGATGGTGGTGTCATTTTCTAAGCGAACGCGGAACATTCCGTTGGGTAGGGCTTCCGTAACTAAACCTTCGAAAGTGACTTTTGCCTCTCGCGGGTTTTTTTTTTCTCTCCTATTTTTTTTTTCTGTCATTTAATTAAGAGTAAGAGGATTCACCAGGTCATTGATACGGATAATATCCAAATACCAAATACGATCACTGTGTGATCCATGGAAAGAAAAGTGAGTTGTTTTGGTGAACATCAAAGAAAAAACTTGCTCTTCTTCCGTAAAAAATTCTTCTAAAAATACCGAACCCAATCGTTGCATAAAAGTTCGTACCGTACTTTTATGTTTACGAGCTAAAGTTCTAGCACATGAAAGTCGAAGTATATATTTTAGCCGATATAAAGTCTGTTTTTTCGAAGATCCACTATGATAATGAAAAAGATTTCTACATATCCGACCAAAACGGTCAAGAATATCCCAATCTGATAAATCGGTCCAAACGGGTTTACTAATAGGATGCCCCGATCCAGTACAAAATTGAGCTTTTGACAAGGAGCCAATGAGGGGAGTAGCGGGGACTATGGTATCGAATTTTTTCATTCGAATATCTATTCGAAAAGAATTCTCCAGCATTTGATTTCTTACTAACAAAGTATTTATTGGTACACTTGAAAGGTACCCCATAAAATCGAAGCAAGAGTTTGTTAATCGGTTTAGACGGATCCTTTGGGGTTGAGTCCAAAAAGAAAAAAAATATTGGGATAAATTGACAAGGTAAGATTTCCATTTCTTCTTCAAAAGAAGAGTTCCTTTTGATGCAAGAATTGCCTTTCCTTGATATCGAACATAATGCATAAGAGGATCCATAAAGATCCATATGGTTTTCCGAAAAAAACCTGGGTACATTACCCCAAAATGTTCCATCTTCCTAGAAAAGTGGATTCGTTCCAGAAAGGTTCCAGAAGATGTTAATGGTAAGCAAGAAGATTGTTTACGGAGAAACAACAAGAAAAATTCATATTCTGATACATAAGAGTTATATAGGAATTGAAATAGTCTTTTATTTTCTTTTTTAAAAAGAAAAATGGATTTCATTGAAGTAATAAGACTATTCCAATTCGAATAATAGTTAAGAAAGAATCGCAATAAATGCAAAGATGGAACATCTTGGATCCGGTATTCAAGGAATTGAACTAAGATTTCCAAATGGATAGGATAGGGTATTTCTATATGTGATATATAATGTAAATGCAAAAATTTGTCTTCTAAAAAGGGAAATATTGAATGAATAGATTGTAAATTTTGAAACTTTGGTATTTCTTTTTCTTCCGGATAAGAGAGTTCTCCTAGCGAGAATGGGATTTCTACAACGATCGCAAACCCTTCAGATAGAATCTGAGAATAAAACTCAGAATAAAAATGATTACTGTGATCCAACAATAGATCTTGGTTAGGATGATTGACCGAATTAATCCAAAAATTCTGCTGATACATTCGAATAATTAAACGTTTTACAAGTAGTGAACTAAATTTCTTGTTATTACAACCAAAAATTTCCACAGGTTCGCAACCATTTAATCCATAATCATGGGCAAATGCATAAATATATTCCTGAAAGAGAAGTGGGAAGACAAAGTTTTGTTGACGAGATTTCTGTTTTTCTGAATACCCTTCGAATTTTTCCATTTATAGTGAAACTAGTTGGGAAGAGGTTGTTAATAAGAGATTGCCTAGAGAAATAGGTAAAAGAAATTTCCACCCAAGGTTTAATAACTGATCCATTCTCATCCTGGGTAAAGTCCATCTTATTGTGATAGAAATGAAGAGAAATAAATAAGCTTTAGTTAATGTAATAAGGATACCCATTATTATTTCCAAAATTCCAACCATTTTATTCATTTGTAAAAATCCAAAAAAGGATATATAGGGAATAGAAAAATGCCATCCGCCTAAGTAGAGAACAGTTACAAATAAAGAGGAAACTAATAAATTTAGGTAAGAAGCAAGATAAAATAAACCATATTTAATACCAGAATATTCGGTTTGATAACCTGCTACTAATTCTTCCTCCGCTTCTGGTAAATCAAAGGGTAATCTTTCACATTCTGCCAAAGAAGAAATTAGAAAAACTAGAAAACCTATAGGCTGCCGCCAAAGATTCCACCCCAAAAAACCATATTTTGACTGTGCTTCAACTATATCGACTGTACTTGAACTGTTAGATAGTAGAGATATTGCTAGTACACAAAAAGTTAATGGTATTTCATAACTAATAGATTGAGCAGCCGCTCGTAGACCGCCTGAAAAAGAATATTTATTATTTGAGCTATATCCTGCCATAAGAAGACCAATAGGAGCAACACTTGAAATGGCAATCCATAAAAAGACACCAATACTAAGATCAGCTAAAACAAAACGATATCCCAAAGGGATAACTAAAAAACTTAATAAAATGGATATGACTGCTATAGAGGGTCCAATGCTAAAAAAAGGAATATCTCCTCGGGATGGGAGGATATCTTCTTTAAAAAGGAGCTTTGTTCCATCTGCTATAGCTTGGAGCAGTCCCAAGGGGCCTGCATATTCAGGACCAATACGTTGTTGTATCGATGCGGATATTTCTCTTTCTAACCACACAATTACGAGTACTTCTATTGTGATTCCCACTAGGAGGGTCAAAATGGGTAGAATCCATATCAGTCCATAGAGTTCTTTTAATAATTCCGATTTCGAAAAAGAATTGATAGTTTCTACCTCTACCCTATCTATTATCATATCATAGTCGATGATAACATCACAGTTCCCACCGCTATTCCAAAACCGTACATGAAACCTTAGTTTCATACGGCTCCTCTATGATCAGAAAAAAGGATTGTTTCATTTCGGTATTATCTCCTGTAGAGTTAGGTAAGATAAAATAGATTGAAAAGTCCTAAATTAGACCAAAGCAATTCCGTCTGCTAGAATAATAAAAAGCGCTTCCGAATTGATCTCATCCTTTATATAATAAAATGACATTTTTTCTTTGTTCAGTAATAACTTAATATTGGAATAAAATACTCGTTATAGCAATTAATAAATGGAAAGAATTGGGCATTAGTGAGGAATTCTGTATGAATATGGATAAAGGAAGGAACTTTTTTGTATTGCATTCCATATCTTTTGTCCTATTCTTCTTTCCCCGGGAAGGAGATACTTAAAAAGAAAAAAGAATAAAGGTTTAATTCGTTCTTGATAGCCATTTCCTTAACAAGTGAATGGGAACATACTCTGGATCGGAATCCGAAGAAAGTACTACTTGATCATTTCCACCAATTTCAAGCCCTTATTATGATTCCCTTTATGAGGAAAAATTTCTAATTATTTAGATTCTCTCATTACTAACCCTTTATGTACTTTAGTGTTCCTAATCCCTCACTAACTTTTGATGGATTCCCTTATGGTTATAAGTTATAGTAATAACTTATAATATTCTAGTAATGGAATTCCATATCGCGAATCTTTTATTCTTGCCCGCTTCAAGATATGATGACTAATCAAAAATCTCAACCTTGGGGTAAAGAGTTTACTATGTTTACTTCAACTTTTCTTGTACATAGAAAATGAGATTTTATTTTTACTACAAATTAATAAGCTGTTTTGTTTCACTCATATAGCTATCTAGTTTAACTTACCAACCAGAATACGGAATAAGAAAAGGAAGATAAGTATTCAATGGATTTTAGAGGAAAAAGCCCCATTTTAGCGAATCACACGAATTAGTAACTGCATCCAATCTCCGAAAAGTCCCGATTGTTTCGATGGGATATTTATGGAATCCCCATGAATAGGATCAAACCTTATTCCATGCTATTTCCATAAGATTCCTCTTTCTTATTCTTAAGCAAGCCCCCGAGAGGGCTTAGTTGATCATGATTTCTGTTTTCTCTTTCTTTTCCTTTTTGTTTGTTTCGAAAAAGATATCGTCCGATTCTCCTTCTATTGATTCTTTTCCGATCGAGATGTATGGATCCATGTGTCTACATACCTAGATTCTGTTCATGGACTAAAAGAGGGTATCCTGAGCAATTGCAAGAATGGGGTTCATTGATATTCCTGGTATAGTAGATGCTATCACACATACAGTCATACTCAATTCGATGGAATTGTTTGATCTTAAAGGGGCTCTTCTATAATTTCGCACATAAGGGGTTATTTCTTGGTTTCGTCCAGTCATTAATAACTTGATTATTTTTAGATAATAGTAGATAGAAAGAACGCTCGTAAGGAGTCCTATTGAAACCAAGAAATATAGGCCTGCTTGCCATCCACACCAGAATAGATAGAGTTTTCCGAAGAAACCCGCTAGTGGAGGAAGGCCTCCTAGGGATAAGAGACATAGGGCTAAAGAGAGAGCCAAAAAAGGATCTTTCGTGTATAATCCTGCATAATCTCGAATGTTATCAGTTCCGGTACGTAGACCAAATAATACAATGCAAGCAAAAGTTCCTAGATTCATGGAGATATAGAACAGCATATAAGTTATCATGCTTGCATATCCATCATTTGAGTCTCCAACAATTATTCCAATAATTACATATCCGATTTGCCCTATGGACGAATATGCAAGCATACGTTTCATGCTTGTTTGAGTAATAGCAAGGAGATTCCCCAATATCATGCTAAGAATAGCTAGGATTTCCAGAAGAAGATGCCATTCGTTTGATGAGAAATAAAAAGGAATATCGAGAATTCGCGTGGCTGAAGCTGAAGCAGCTACTTTCGAAGTAACAGAAAGAAAAGCAACGACTGGAGTGGGGGAGTCCTTCGTAGACGTCAGGAGTCCATTGATGAAAAGGGGCTAGGGAAAGCTTGAACCCAAGTCCTACAGTGATGAATATAAGCGCAATTGAAATTCCTGGGGAGTTATACATTTGTGTATTGATAAGACCATTCACAATTTCTTGAAGCTCGATCTCCCCCCCAGATGAACCATATAGCCAAGAGAAACCATGAACCAGAATAGAAGAGCTTGCCCCACCCATGAGTAAATATTTCATAGTAGCCTCATTAGACCGTAGATCTCTCTTGGTATATCCAGACAATAGGTAGGAACATAAACTGAAACATTCTGGAGCTACAAAGATAGTTATTAAATCGTTAGCACCACATAAAAACATTCCCCCTAGAGTAGCTGTTAATACGAATAACAGAAACTCTGTTATAGCCATTTCTGTACATTCAATGTACTCTACGGATAGAGGAATACATAAAGTTGAACATAATAAAATAAGAAATTGAAAGATTTCGTTGAAATTGTTCGTTTGGAAATTTCCCGAAAAGCTAATTATAGGTTCTTCTCTCCATCGGAACAATAGGGCCGTTATGCTTATTACTAAACTTGTTGAAGAGATGAAATAGAACCAAGGTCTATCTTTTTGATCAGAGGTTAAATCGATCATCAGAAGAAGAATTAGGCCAAAAATTAGGATACATTCTGGGAAAATGAAACTTCCATGGAAGAGAAGCAAATGAAACGCTTTCATAAAAATTCTCGTAGAATCGAGAATGAAGTTTTCATTCTGTACATGCCAGATCATTCAGAGTCGAAAAGAGGATTCCTCGCTTCTTTCTCTCATGCAAAACCGTGCATGAGACTTTCATCTCGCACGGCTCCTAAGTGATAAAAGAAAGAAGAACTCGTCTTCTTTCTTTTTTGATTACCTTCCTCGCGTATGTATAAGACCGAATCCATTCTTTTTCGAAATCCATTTCGAAAAAGAACTACTAATCCTTAACTTTTCGAGGAATCCTTCATCAGTGGTTGTGAATGACTGACTTTTTCAATCCTTTCGACCTTGGTTCCGTAGGAGCAAGTCAGAAAGGTTGAGAAATAGAACCATCTGATTTGATTCGTTCCCAATAGCCATGAGATGATCATCTTAGGGTGATCCTTTTGTCAACGGATGCTCCTATTACACTCGTAGTCTCTGAAGGATGAGAACCCACTATGTAGCATCTACATCGATAATTCAAGCATTGTATACGTCATTAGTCCGATTCTTTGTAGGAACTACCCGTAATAACGAGCTTGCAAAATGGATCTGTTTATCATAAAGAGATTCGTTGTTCCTGACCCTGCTTCACCTTAATTGTTATTTGAACAAAAAGATCACAATAAACTTTTGGTAAAAGTTCTGTCTTGGTCGGAGTGGGGATAGCATTTCTCTTCTGCATGTCTATGGAGTTTTGCAAAACCCAAACACCTCAGAGATAGATATAGAGGTAGGAATTTGTCGAACGAACCACACAAATGTACTCCCATTAATGTGGAATAGGCGGAACTGAATTAGTCAATTCAGTTGGCATTGTCAATTTATCCAGAACTTCTCTCTTTTCCTCGGAGAAACAAAAATATGTTTTGCTCAAACCAAAGAGCGCTTACTTTAACTTTTTTTCTTTTGTGCCATGTCTTCCTTAAGGATTCATCCAAGGGAATCTCCACTACCTTTCTTTTGGATTTCCATTCTATTTAGATATGGTATAGACCTAATTCTTATACAAAGAAAACTCTTTCGCTTCACTTTGTCTCGCTTTCTCTAGAATCTCTAGAAAAAAGAATTGCTGTATCCTTTATTTAAGAAAAATTAAATTAGATTAAAACCTAATTAAAATAGGATGACGCAGGAGGAGTAATACTAAAAAAGAACTATTTAATTATGAAACGGAATATCCAGTTATTTATTTATTTTTCTATTTGGATCCATTTAGATAATGTATATCATAATGTATATACAGTAATATACTTCAACAAAATAGAATTCAAAAAATGGAGAAAATTGTTGCAGTCATTATGGAAAGTCAGAGCATATCCTATTTGAAGGAAGATGGAATTCAAATCAGGTAAGGGATCCTTCCTTCTATTGATTTGATAGAAATTCTTTTTTCTTTTTCTGTCTCTATGATTTTTGAGAAATGAGCCATGTTAATGCTTTTATCGCTATTCTATAGCGCAAGCGACCATCGAGTCTATAAACAAGAAAAACATATATAT--TATTAGAGATATCTTAACATATAGATAATTTCTTGTCA----------------------------------------------------------AGCGGTATTGCTTATAAAAAGGATTCGATCTATAATCGATCGAAGTAATGTGGCTTCTTTTGTGGTGATAAATTGGTAGGTAGAAAAATTATTAGATAGCATTGGACTTACTTCGCTATCTAATAACTTTTTCTACCCTTCTTTCCTTTTCTTTGTATCAACGAAACCCTTGTATTGTCTGCATAAACTAAACCAACAACTAGGATAAGCACGAAAATGAAAGCTTCGATAAAAACGGATACACCCAATACGTCGAAACTCATAGCCCAAGGGTAGAGAAAGACCGTTTCCACATCAAAAACAACAAAAACTAGCGCAAACATGTAATAGCGTATTCGGAATTGTAACCAAGCCCCCCCCATGGGTTCTATACCCGATTCATAACTTGAAAGCTTCTCTGGTCCTTCACTAAATGGGGCTAAAAGTCCTGAAATCCAAAATACCAAAATAGGAATAAGGCTTGCTATTATTAGAAATGTCCAAAAAATATCATATTCATGAAGCAGAAACATGATAAAGTAATAAAGACAAGATACGTTTTGACCAGAAAAGCCCATGCTCGATTATTTCGAGCACAGGCTTCTTCGGTAAAGAGGAATCAGATGATTCAAGTGGAGTTTTTTGTAACGTACTATTTAGGATAATAATTGGATAATAGAGTCTCTACCCTGTCAACGGATAGCGAGAGAACAAAATCTGGATAAATACCAATTCCTATTACTGGTAAAAAGATACAGATTAAAAGAAAGAGTTCTCGTGGTCCAGAATCCACAAAATTTGCGTTTGGAACATGAAATAGCTTGTATCCATAGAACATCTGGCGTAACATAGATAATAAATAAATAGGAGTTAATATCATTCCAATTGCCATTACAAAAGTAATTAGCATTTTTGGCATTAACATAAATTTAGGACTAGTAATTAGTCCAAAAAATACTACTAATTCTGCAACAAAACCGCTCATTCCTGGCAAGGCAAGAGAAGCCATTGAAAAGCTACTAAACATGGTAAAAATTTTCGGCATTGGGATAGATATCCCCCCCAGTTCTTCGAGATAAACAAGACGCATTCTATCACAAGCTGTTCCCGCCAAGAAAAAAAGTGTAGCACCGATAAATCCATGGGATAATATTTGTAAAATAGCTCCATTTAGTCCAATGTTGGTTATGGAACCAATTCCTATAATTATGAAACCCATGTGAGATACAGAGGAGTAGGCTATTCTTTTTTTGAAATTTCGTTGACCAAGAGAAGTTGAAGCTGCATAGATTATTTGCACTGCTCCTATTATTACCAACCAAGGGGAAAATAGATAATGAGCATGAGGTAACAATTCCATATTGATCCGAATCAATCCGTATGCTCCCATCTTTAATAGTATTCCCGCTAAAAGCATACATGTACTATAATGTGCTTCCCCATGGGTATCCGGTAACCACGTATGTAGAGGTATAATCGGCAATTTGACAGCATAAGCAATAAGGAAGCCAAAATAAAGTAGTATTTCCAATGTTACAGGGTATGATTGATTAATCAATCTTTCCAAGTCTAATCTTGGTTCGTTGGAACCATATAAGCCCATACCCAAAACCCCGATTAAGAAAAAAATGGAACCGCCTGCAGTATACAAAATAAACTTGGTAGCTGAATACAGACGCCTCTTTCCCCCCCACATGGATAAAAGTAAGTAAACAGGAATTAATTCTAACTCCCACATGATAAAAAAAAGTAAAAGGTCTCGTGAAGAAAATAATCCTATTTGACCGCTATACATTGCTAGCATCAGGAAATAGAATAATCCCGAATTCCGGGTAACTGGCCAAGCCGCTAAAGTAGCTAAAGTAGTGATAAATCCTGTCAATAAAATAGATCCTAATGAAAGTCCATCGATTCCCAATCTCCAGTGGAAATCAAAAACATCTATCCATTTATAATCCTCCCTTAATTGGATTAAAGGATCCTCCAATTGGAAATGATAACAGAATGCATAAGTCATTAGAAGGAATTCTAATAAACAAATGGATATAGTATACCATCTAACTATTTTGTTTCCTTTATGAGGTAAAAAGAAAATTAAAGAACCTGCAAATATCGGAAAAACAACAAGTATTGTTAACCAAGGAAAATAACTCATTAACTAACTCCTTATCAATCTCGATTCATTTCAATATGAGAGAATTGAACCGATTCAATTAATTAGAATAGAACGCAACAAAAGAGAAAAGAGGGTATTTGTTGTGTTGGCAGTAGATGGGTTTTACTAAATCAAAATTGTTATTCTTTAGTTATTTTTTCGATTTGAAATTCTAAGAATTTTCTAATTATTCAAAAAATTAGATTGATTGATACGAGTTGATTTCCTGTTACGATGGATGGAAGAAAGAATGGATAGTCCAATAGCTGCTTCAGCAGCCGCAAGGGCTATAACAAAAATTGCGAAAATGTCCCCTTTTAATTGGCGACTATCGAATAGATCAGAAAATGTTACGAGATTTAGATTAATTGAATTGAGTATAAGTTCAAGACATATTAGAGCTCTAACCATGTTTCGGCTTGTGATCAATCCATAGATACCAATCGAAAATAAATAGACACTCAAAAAAAGTACATGCTCAAACATCATAAGAAAAGAAATAGCAATTTTTAGTTGAAATTTATAGTTCATTTTCTATAAAATTGTTTCCGATTCACCAAACCTATTCTTATCTCCTTCTGAAGGAATTAAAAACAAAATAAGAATAAGAAAAAATACTGGAATTCTCATTTTTCAAAATTCGTTATCTAATTATTAGAAAAAATATATTTATACAAAAAAAGATTGAACAGTTTTACTTTCAATTCTTTTTTCTGTTAATAGCTCTCTTGTTTTATTGAATTCCAAAGAAAATTGAATTTTACCTTCTTTTTATCTCCTCATTTTATTGAGGGCTTATCCCCATACGGTATTATATTGGAGTATATTTGATATATAAATTGTTTAAATGAAAAAACCTTGTATAGAATATATCTTTGTATATATTCTATATTATTAAAAGTCTAAAATAGATAGAAAAATACGCAAAAACTCTTGTCTTATCCCCATTAGACAAAATAAAGTAAAAAAATTAGAATTTTAGTATCTTTCAGTATCTAAGTATAAATACTAAGAAAAAACATAAAGAAGGATTGATTTGCGGCAATAGATGTCTTTCACATACAACTAAAAAAAGTAATCCCCTTTTTGATTAAGGAAAAAAGAATAAAAATGAGGATACATAACATAAAAAAAAGAAAAGATAAGACGATATTCGCCCTCCCCCCACATATTTTATTTCTTCTCCTATACAAAAACCAGCAAGACCTACTCCATTAGTAATTCCATCAATGACACCTTTATCGAAAAAATGCATTAGTTCGGCTAATCTTCTTATACCCAGGATAAAGATCCTAGTATAGAAAACATCTATATAACCACGATTATATGACCAGCTGTATATCTTTTTTTTTACTTGATCCAAAAAGTTCTTTTTGGAATTTCCTTTTATAAGGGAATTTTTAAAATTCAAATTCTGAAAAAAAGAATAAGCGGATCCATAGAAGATATATGCTATGAATAGACCAAAAATAGCTAAACTTACAGAAGAAATTGCATTAGTGATAAATTCATATGAATTTATGGAAGAACTTTCCTGGAAAGAGTTTATTGAAGGAGTTAGCCACTTTGATAATATGGTTAACTCCGATATTCCATTATCCATTACTCCATTATCAAAATGGATTCCTATGAATCCAATGAACAAAGTAAAAAGGAGTAATATAAGAAGAGGAAATAGCATAGTATTTCCCGTTTCATGAGGATAGACAAAAGTGTTTTTAACCCCCAAGGGAGTACTAAAGAATCCTATTCTATTTCTTGTATTAACAGAAATTTTTGGTATATTTTGCGAAAAAAAAGAAACTCCACTTTTCGTTGTTGATAAAACAAAATCCCTATTGACTCCTTTGGATATGCTTTTTCCCCATAAGGATATTGAATACAACGAACCCTCTTTAGTACTACTGTAATTTTTAAAATGGACACGCAAATCCCCATCAAAAGTAAGTAAATATATCCGAAACATATAAAATGCAGTTAATCCTGCAGTAAAAGAGGCTATTATTCCAAAAAAGGGTGAATACAACCAACTATTACTAAGGATTTCATCTTTGGACCAGAAGCAAGCAAGAGGTGGAATACCACAAAGAGAAAGTGTACCCCATAAAAAAGTAGTTCTTGTAATTGGAACGTATTTTCTTAAACCACCCATAAGAACCATATTCTGACTTTTATCTGGTGAATATCCAACAAGAGGTTCCATTGAATGAATAATGGATCCGGATCCCAAGAACAATAAAGCTTTCGAATAAGCATGAGTGATCAAATGGAATAAAGCCGCTTGATAAGAACCTATACCTAGAGCTAACATCATATAACCCAATTGAGACATTGTAGAATAGGCTAAGCTTCTTTTAATATCTGTCTGAGCAAGAGCTAAAGTAGCTCCTAAGAAGAGTGTTATTGTACCTACTAAAGAAATGAAACTCATTATCAAAGGTAGGGATATGAAAAGAGGAAGAAGTCGAGCTAGAAGAAAAATCCCCGCAGCTACCATAGTTGCTGCGTGTATAAGAGCCGAAATGGGAGTGGGTCCTTCCATAGCATCGGGCAACCATACGTGAAGAGGGAATTGTGCAGATTTTGCAACTGCACCAAGGAATAATAAAAAAGCACACAAAGTAGTAAGTAAGGAATTAATCCCATTATTAGGAATCCAGTTATTAGCTATTTTGAACAAATCCCGAAACTCTAAACTACCTGTTATCCAAAAAAAACCTAAAATTCCTAATAACAGACCAAAATCCCCTACACGATTAGTTACAAAAGCTTTTTGACAAGCACTCGCTGCAATCGGCCGTGTAAACCAAAAGCCTATTAATAAATAGGAACACATTCCTACAAGTTCCCAAAAAAAATAAATTTGTATCAAATTGGAACTAGTAACCAAACCCAACATGGAAGTATTAAAAAAACTTATATAAACAAAAAATCTCAAATATCCTTCATCGTGAGACATATAATCATCACTATAAATAAGAACCAAGATTCCTACAGTAGTAATTAGTATTAACATAATAGAAGTAAGGGGATCGATCAAGTATCCAAATTCTAAGGAAAAATCATTATTGATGGTCCAAGACCATAGGTATTGATAGATAGAATTTCCGTTTATTTGTTGAATAGACAGGTGAACTGAAAATACCATAGCTATACTTAAGAGTAAAACACTAGGAAAAGCCCATATGCGACGAAGATTTTTTGTTGCTGTCGGAATAAGAAAAAGCCCAAACCCCATTGACATAATAACTGGAAGTGGGAGAAGAGGGATTACCCAGGCATATTGATATGTATGTTCCATTATGGATAAGAAGAAATTAATAGTATAAAATTTTTCATGAACTGACTAAAACTAAAAGATTCAGGGAAGTAAAAAAAAATTATTATAT------ATAAATTGTATAGTTAGAAATCACATCATGAAAATCTACTCTCATTTTAAATATTGGATTTTTCTAACAAAAAATCCTTATTGTCGAGCCATAGTAATTGCACCTATTAAAGAAACTAGAAGAATTAGGGAAATGAGTTCAAACGGAAGATAAAAATCGGTTGCTAAATGAATCCCAATTTGTTGAACGTTATTTATGAGACCCTGTTCTACTATTTGGTTTGATCTTGTAGTCCAAAGAATTCCATACCATGATGTATCCGGGATAGTAGTCATTAGTGAAAAAGGAATAGTTATACAAACGAGTGAAGTAAACCCATCTCCAATAGTCCAATAATTCTTATCTTTAGACCACTCTGAGTCGTTTACAAACATTACAGCAAATATGATCAAGACATTTATGGCTCCCACATAAATAAGAAGTTGTGCAACAGCTACAAAGTAGGAATTCAATAAAAAAAAGAATAAGGATATACAAACAAGAACTAATCCCAGCGAAAAGGCAGAATAAATTGGGTTGGTAAGTAATACTACTCCTAGACCTCCTAGTAGAAGAATAAATCCCCCAAATAGCACAAGAATCTCATGTATTGGTCCAGGTAAATCCATTCAACGATCAACTTCCCCCATAATGATATCTATACTACCTAATATCGTCATGATATCAGCCAATTTCATTTTCTTAACTAGCTGAGGAAGGATTTGTAAATTAATAAAACCAGGTGGACGAATTTTCCATCTCCAGGGGAAAAGACTATCATCTCCTACCAGATAAATTCCTAATTCACCTTTTGGAGCTTCTACTCTTACATAAAGCTCTTGCTTTGATAATTCAAAATTGGGGGAAGGTTTTTTACCAAGAAATCTATATTCAAAATCATTCCATTCTGAATTCTTTGCGCTTTTAAAGCGCCGGGCTTCCAAATTCTCATAAGGTCCTCCAGGAATTTTTTCTACAGCCTGTTGAATAATTTTGATGGATTCCCTCATTTCACCGATTCGTACTAAATAGCGAGCTAATGAATCTCCTTCTTTTTGCCATTGGACTTTCCAATCGAATTGATTGTAAGACTCATAAGGGTCAATTTTACGAAGATCCCATTGTATTCCAGAAGCTCGTAACATTGGTCCCGATAATCCCCAATTTACAGCTTCTTCTCCACTAATAAAACCAACTCCTTCAACTCGTTCTAAAAAAATGGGATTCTGTGTAATAAGTTGTTGATATTCAACAACTCCTCGTAAAAAATAATCACAGAAATCTAAACATTTATCCATCCATCCATAAGGTAGATCAGCAGCTACTCCTCCGATGCGGAAGTAATTATGCATCATTCGCATACCTGTAGCAGCTTCAAATAGATCATATATCAATTCTCTCTCTCTAAAAATGTAGAAAAAAGGAGTCTGTGCGCCGAGATCTGCCATAAAAGGTCCAAGCCATAACAAGTGAGAAGCTATACGACTCAATTCTAACATAATTACCCTAATATAGCTGGCTCTTTGGGGTATTTGAATATTCTCCAAGAATTCTGGTGCATTTACCGTTATAGCTTCTGTAAACATAGTAGCTAAATAATCCCACCGTGTTACATAAGGCAAGTATTGTATAATAGTTCTGTTTTCTGCGATTTTTTCCATTCCTCTGTGTAAATAGCCTAATACGGGTTCACAATCAATAACATCTTCACCATCGAGAGTAACGATCAGTCGAAGAACACCATGCATTGATGGGTGCTGAGGGCCCATATTTACTATCATGAAATCTTTT------GTATCCTCATATTTTAAATATCTATGAAAAAGGTATGTTTCTTTCTCTTGTTTGAGAGAACTTTTGTGTTGAAGATATTCTTACTGTTATTGTATTATCTTATCTAGTAATCGGTAATCGTTCTTGAATTCCAAGATTTTTCTTCGTCTATTTTACTTTGAGGCGAATTTCTAATTGTTTGAATTGTATAATCTCCCATTATGGAGATTGGTAACCGACTCAAAGCAATTTGATTGTAATTCAATTCATGACGATCATAAGTAGAAAGTTCATATTCTTCAGTCATTGATAAACAGCTTGTCGGACAGTATTCAACACAGTTACCACAAAATATACAAACTCCGAAATCGATACTATAATTAAGCAATTGTTTCCTTTTAATATCCTTTTCAAATCTCCAATCCACAAGGGGTAGATCTATCGGGCATACGCGAACACATACTTCACAAGCAATGCATTTATCAAATTCAAAGTGTATTCGCCCCCGGAAGCGCTCCGATGTAATTGATTTTTCATAAGGGTAGTGAATCGTTATAGGTAAACGATTTGTGTGGGATAAGGTAATTATGAAACTTTGACCAATGTATCTTGCGGCGCGTATTGTTTGTTGACCATAACTAATGAACCCAGTTATCATAGGGAACATTGTCTTGATCTCTCCTTTGTATAAATATTTCACATTTCAAATGCAAGATTGCACTGCTCTTTCTTTTTCTGCACAAAAACCCTCTCAATGAGCATCTTGTATTTCATAGAAATTGGGGGTTATATAGTCCTTACGTAAGGGCCAGCCTATCCAACTTTCAGGCATTAAAATACGTTTAAGGCGTGGATGATTATCATAAGAAATTCCCACCATATCATAAGATTCGCGTTCTTGAAAATCGGCACTTCTCCAAACCCAGAAGACAGACGGGATTTTAGGATTATCCTTTTGGGCAAAGACTTTTATGCATACTTCTTCTGGGTTATCTATACCATACTGTATTCTCGTAAGATGATACACGCTAGCTAAAGATCCACCGGGTGCTACGTCATAAGCACATTGGGAACGTAAATAATTGTAACCATATACATATAAAATGACAGCAATGGAATCCCAATCCCGTGCTTTTATTTGTAAAGTCTCTATTCCTCGGTGATCGAAGCCCAAAGATCTATGAACCACATCATGTTTGACTAGCCAATTAGATAACCAACCCTGCTGCATCTAATTCACTAATTTGGAGGAAGATACTGGACTTTTGGATTTGAAAAAAGTTTCAGAAGATATATCTAAAGTAGATGGTGATTGATAGAGCAATTCTTGCTCGTAAGCTCCAGTATGAGTACTGCGCCGAACATAAAGCTTGTGACTGGTAGTAAAACATCGATTTTTCTTTTGACTTTGACATAGAGTTCGATCCTCAACTATTTCTCGCGATATCTTCTTACGAAGTTTTGTTAGGGCATCTATAACAGCCTCTGGTTTAGGGGGGCAACCTGGCAAGTAGACATCCACAGGAATTAATTTATCAACTCCCCGAACAGTACTATAGGAATCCGTACTGAACATTCCCCCTGTAATAGTACAGGCTCCCATAGCAATGACGTATTTTGGTTCAGGCATTTGCTCATATAATCGCACTAAAGAGGGAGCCATTTTCATTGTTACCGTACCGGCTGTTAAAATGAGGTCCGCTTGCCTAGGACTGGATCTTGGTACCAATCCATAACGATCAAAGTCGAATCGTGAGCCTATTAATGAAGCAAATTCAATAAAACAACAACTGGTACCATATAGAAGGGGCCATAAACTAGAGAGTCTTGACCAATTCGAAAGATCATTTGGTGTAGTTGAAATAACGGAATTGGAACTTGTTTGGTCAAGTAACGGAAACTCAATCAAACTCATAACTGTCTCAATGGAATCTTTTCCTTCTTTTTTTTTTTTGTCTGAATATTCAGTTAAGACCATTCCAAGGCTCCTTTTCGCCATATCCCGGCCATCAAGTTGGTAAAAAGCCTCGATTTCTGGAATTCCTTATTTCTATCTCATGCAAAAGAAGAGAATCCAAGGCAGAGGCGAGAACAATAAAAGGAACAAGTCTTTTTAGGAGGAATTGCGGGTCTTCTTAATCCTCTATTGGGCACAAGAAAAAGGCGCCTTTTTCTTGTGTCGGTTTTTCTTGTATCGAAGTAAGAATCATTTTTCTTCTTATTTGTTTTGTCAAAGATTACTATTTATTCGGGTCTGTCTCTTGGACTTCCTTTGCTTAGGTTCGGGTGCGGTAGTGGACAAACAGCGGGAAAGAAAGTATGGCGGGGACAAATTCTTGTGAGCAAATAGAATTGCTTGACTTTTTCAATTCCA--------TTTTAGGCTAGTTGAGTATGATTAAGGTTTTATTAGTTTATTACTCTAAACTAAATCAATGATTTGCAGGATACTTCCTTCGTGGAATAAAATATTGGATCCTCGATTGATCCCCTCTTTCTTGTTGCTTCATAAGAGTGTTGTAGATTATGGAATAGATTAAAATCGCGTTATAAGAATTCCGCGGGTCCTTTCCGCTCTAATCAGATAAAGGGGGTAAGGACCCGCTAAGCTCCTACTTTTTCATGTTTACAATCTGGCTCCTCCGATTAATGGAAAATAGAAATACTTTTTCTTGGTTAAAGGAACAGATGGTTCGATCGATTTCTGTATCGATCATGGTATACGTAATAACTCGGACATCTATTTCAAATGCATATCCCATTTTTGCGCAGCAGGGTTATGAAAACCCGCGGGAAGCAACTGGACGAATTGTATGTGCCAATTGCCATTTAGCTAATAAGCCCGTGGATATTGAAGTTCCCCAAGCTGTGCTTCCTGATACTGTATTTGAAGCAGTTCTTCGAATCCCTTATGATATGCAGCTGAAACAAGTTCTTGCTAATGGGAAAAAGGGAGGGTTTAATGTGGGTGCTGTTCTTATTTTGCCCGAGGGATTCGAATTAGCACCGGCCGACCGTATTTCTCCTGATTTGAAAGAAAAGATAGGAAATCTATCTTTTCAGAGTTATCGCCCCAATAAAAAAAATATTCTTGTGATAGGCCCTATTCCCGGTAAGAAATATAGTGAAATTGTCTTTCCCATTCTTTCCCCCGATCCCGCTACGAAAAAAGACGCTCATTTCTTAAAATATCCCATATATGTAGGGGGAAACCGAGGAAGGGGACAGATCTATCCTGATGGTAGCAAGAGTAACAATACAGTCTATAATGCTACGTCAACAGGTATAGTAAAAAAAATACTACGTAAAGAAAAGGGGGGATATGAAATATCCATAGTCGATGCGTCGGATGGTCGCCAAGTGATTGATATTATACCTCCCGGGCCAGAACTTCTTGTTTCAGAGGGGGAATCGATCAAGCTTGATCAACCATTAACAAGCAATCCTAATGTGGGAGGGTTTGGTCAGGGGGATACAGAAATAGTGCTTCAGGATCCATTGCGCGTCCAAGGCCTTTTGTTCTTCTTCGCATCTGTTATTTTGGCACAAGTCTTTTTGGTTCTCAAAAAGAAACAGTTTGAAAAGGTTCAATTGTACGAAATGAATTTCTAGGGAAGGCATATCATAGAGAATTCTAATTCTCATATATCATATCGGGTAGGTTGTGGTATTTCATTGCTACAAACATGGGTTATTGTAAAATAAGACATGTCATTTGGATACTTCTCTTCAACTCCGAATTAATACAAATAGTTGAAGTTAATTTTACGAAAGAAAATAAGGCGGATTATGAGTATGAAATTTTCATATACGGTTCTCGGGGGGGGTCGGGCTAGTTACCTATCTCAATAAAGTATATGATTGGTTTGAGGAACGTCTTGAGATTCAGGCAATTGCGGATGATATAACTAGTAAATATGTTCCTCCTCATGTCAACATATTTTACTGTTTAGGGGGAATTACACTTACTTGTTTTCTAGTACAAGTTGCTACCGGTTTTGCTATGACTTTTTACTACCGACCAACCGTTACAGAGGCTTTTTCCTCGGTTCAATATATAATGACGGAGGCCAACTTTGGCTGGTTAATCCGATCAGTTCATCGATGGTCAGCAAGTATGATGGTTCTAATGATGATCCTGCACGTATTTCGTGTGTATCTCACAGGTGGATTTAAAAAACCCCGTGAATTAACTTGGGTCACAGGTGTGGTTTTGGCTGTATTGACTGCATCATTTGGTGTAACTGGTTATTCTTTGCCTTGGGATCAAATTGGTTATTGGGCAGTTAAAATTGTGACAGGTGTACCTGAAGCGATTCCGGTAATAGGATCCCCTTTAGTGGAGTTATTACGTGGAAGTGCTAGTGTGGGCCAATCCACTTTGACTCGTTTTTATAGTTTACATACCTTTGTACTGCCTCTGCTTACTGCCGTATTTATGTTAATGCACTTTCCAATGATACGTAAGCAAGGTATTTCTGGTCCTTTATAGGTGTGACTTGTTAGAATTGATCCTATTGATAATACATAGAAAGGGCCTGTTATCTCTATCAAGATGATTCTAATTCGTCGGATATTATTTCTTCTAGTATCTGGAACACGAAATACATAGAGTGGATCAAAAAAAAGGAACTATGATTCATACTCACTATTTAGACCTCGCAACCAGACTAAAAATTCAAGTAGTTCTTAAAAAAAGAAATTTTCTTCCTTCCAATTTTGTTTGCCCAAAAGACAGCTTTTTTCTCTCGATTTTGTCGAGTCATTACACCGATTCAATAAATGATCATCAAGCGGTTCTTATTCGAAGAACCCTTGCCTTTTGTTTAGCTTGAGACTCAATCATCGTGGCTTTAGTATGAATCTAAGGTTTTAATTGAACTAATTCATAGGATCACAACAAGATAATTTCTATCAAAAAACTAC-----TAAAAAATAGGGAAGAGAAAAGTCAAGAGGCCCCTAATGATCAACATAAGGGAAAGACAGATGAGCTGACTTGAGATTTTTGGCATTATCATCACAAAAAAGAAATTTTGGATTTTTCTTATTTCATATCTTCAAGGCAAATCGATCCAATCCCGTGGCTGATGAAGTTTTGAGACTTTTTTCTAATATCCGTTGAAAATTTGTGTGTTTCTGCTTGAGCCGTACGAGGGATTTTTAGGGTTGATTCATTCAACTGTAAAGTCCTCCGCATGGGTATCTAGGAAATAGTTACTTCCAAGTGAATCTTCCCTAGATACCTAAAATCTATTTTATTATGATCCATTTCGCGAAAATATAGATTGTGCCAAAGGAAAAAATTGCAATGAATATGGGAGTAACAAAGAAACCTGACTTAAATGATCCTGTATTAAGAGCAAAATTAGCTAAAGGGATGGGACATAATTATTATGGGGAACCCGCGTGGCCCAACGATCTTTTATACATTTTTCCAGTAGTAATTCTAGGTACTATTGCATGTAATGTAGGTTTAGCGGTTCTCGAGCCGTCAATGATTGGTGAACCAGCGGATCCGTTTGCAACTCCTTTGGAAATATTACCCGAGTGGTACTTCTTTCCCGTATTTCAAATACTCCGTACAGTACCCAATAAGTTATTGGGCGTTCTCTTAATGGTTTCTGTGCCAACGGGCTTATTGACAGTACCTTTTCTAGAGAATGTCAATAAATTCCAAAATCCATTTCGTCGCCCAGTAGCTACGACCGTTTTTTTAATCGGTACTGTAGCAGCTCTTTGGTTAGGTATTGGAGCAACATTACCCATTGATAAATCCTTAACTTTAGGTCTTTTTTAGGTGTGACTTGAATTATTGATTTGGCCATGCAGATAGAGAGTTGGATCTGCCACATTAGAATTCACGACCAAAGGTGTCTCCGCATCCAATCAACACGTAAGTCCCCTATCTAGGAAGGATAGGCTGGTTCACTTGAGGAGAATATTTTCTATGATCATACCCCAACCATGTCATCCATGAGCAGGCTCCGTAAGATCCCGTAGAGTATAAATGGAATAAGTCATGTCATATGATCCAATTCTATATTTATTACACTTACTTTTATTATAGTATGGAAATGCATTCATTTTCTTTGCATCGATTTCGATCCGCAATACTATCGGAGTAAAAGAAGGGATCTAAGGAAGAACATAGGCTAAACTTTTTGATTTTTTATTAGTAACAAGTAAATACTTTGTTTGGACGTAAGAAACTTGCGATATTGGGGGATAAACACCAACTAATCAAGAGACAATCCACAAAGCAATTGATCATGATCAAATTTGTAAGCCCACTTGGATATTGAGCATTTACGCATAAGAATAGGATTGTTTTCAATGAGTAGTTATAGGCGTAACTTTGGAAAAGATAATCTGATAAAGCTTTTCTTACCTTGAGTCATTGAGTCATTCTATAACCTATTCTATTGTGGATCCTCCAGGGTCTTATTTCTTTCATTCTTGCTCGAGCCGGATGATGAAAAATTATCATGTCCGGTTCCTTTGGGGGATGGATCTTAAAGAATTCACCTATCCCAATTTGAGTAATATTTCTTTTTTGATTGACCTCCTCCAGACCAGAGAGGAGGTCAAATTGGAGTTGCACTTCGACTTTTTTTAAGTTATTTTACTCTCTTTCGACATAAGATAGATGGAATTTTCAAAAATAAAATTTTTTTCTACTCCTAACGTGTCTCACGTGCGTATATATCCACTTCAAGTACCCACATCTCTATGCCCATAAAAAAGAGAGAAGTAATAGGTTCAAAATTGTTGTACAATGCCATTGTACACAATTCTTTTCTTGTTTTCCACATCGTAATTTTATTCTATTTCTCTATCTATATAGAACTTTCTTTTTATTTCTTGTTTTTGGTCTCATATAATCAAGGAAGGGTATATATCTAAAATCCAGTCGAATTTCACCTATAAAAGAAAGATTACTAGTCCTTAGTAATGTAGGAAGGGGTCATCTTTTTCTTTTTTAGGGATAGGCAAATCTCGTCTATCTGGTTCATTCTATATATAGAATATTTCTTTTGTTTTTTAGTTCGGAATTTCGAAAAAGAAATACAAACGATCTTGGGCAAGAGTATCTGATCATATATGTATTCCAATAAGGAAGGAGGATTTTCAATGATTGAAGTTTTTCTATTTGGAATCGTCTTAGGCCTAATTCCTATTACTTTAGCGGGATTATTCGTGACTGCGTATTTGCAATACAGGCGTGGGGATCAGTTGGATCTTTGATGAATTGAATGAATAAGTCAGAAAAAAAAATCTTTCTTTTGGATTTTTGGTATTCTACGACTCTTTTCCACACTAATTACCAATTCTTTTCTTGGTCATTGAGATTCGTGGATAATTTAGACTATTATTTAGAGATAGATCGTACCTCTTTTTTTATCCCCTCGAACAAATTGAAATGCTTACTATAACTAGTTATTTCGGTTTTCTACTGGCTGCTTTAACTATAACCCTAGCTATATTTATTGGCTTGAACAAGATACGTCTTATTTGAGTAAATTATGTCTCCTATTTCTATGAAGGAATTTTTCTACTATTGATCAATAATCATAGTGGAATCAAGGGTACAGAGTCAAAATTCTGTCCTAAGACTCTGGATGAATCGGTTAAAGGAATTTATTCCTAACAAATTCTTATATGATTTCTGGTAGAATTAGAGAGTATTAAGTAAAAATATGATACATAGCCCTTTAAAGAGTAGGGGGATGTCCTGAATAGAAGACGCGGGAATAGAGAGATTTTTCTTCCTTTTGTTACCTTTTTATAAGCAAAGGACGTCAGAATATACCATAAAATTCGGATAGATAAATATTTATTGTATACCTACCTTACCCGTGTTTATTTTTGACCTAAATCCTACTGCCCCGCTTTCTATCTTTTTATGAAAGAGTGAGGAGACCTTATCCACAACTCCGAAATAGATTTTTGATCAACCTATTCAATCTGATTCTCGACAGAATCAGTAACCTTTACTTTAGTGGAAGTCCCTTCTTCAACCTTAGATTGAAAAAAGGCTTAGGGACCTTTCCTAGTTTTAAATTCCCGAATCAATTCCAATTAATAAAAGAATAAGGAAACGCTACCTCATCCCTATTGGTAGCGGCCACTGCCACCAAAACAAACCCTAGTTTGAGGATAGAACTATGGTATGGACTCTCAAAATCCAGTATCACCAGACCTAGTTACTCTCTTGCCCAAACTTATGGGGATTGATCAAAAAATCCAATCGAAAATTGAGTCATCCACATTTTCTTACTAAAACTTTTCCTTCTATTCTATTGAGATGGCAAAGGAGAAAAAGTGGATTTCCATGCAAAATTCAGATTGGAACCATTAACTAGAAATTTTTTTTTGCAGTAGTGAACGACTCTTAAATAGGTATTCTCTCCTTTAATCGCATAATAAAATAGAATAAATGTTTCCCTAATTGTATATAGGTAAACTCCAGGTTCGAACAGCATTATTATCTAAGGATCCCCCTTATGTACATATCCCCGTGGGGAATCGTGCTTTAATTTTTCATTGCATTAAATATTAGGAACTAAATTGGCAAGTAATTTTTTTTAGGATTCTACAACGAAATCCTTTATTTCCAGCAATTCCACTACTACGAAACAAAAAAGAACCCTCAATTCTTTTTGAAAATTAAACTAAGCATTCTAAATCGAACTAAAGTAAAACTTTCTAGTGCTTATAATTTTATGGCTTTATCCCTTTCATAGAAAGGAGATAAAAGATAAATCTTTGCTATCCAATCTGATTAGAATATCATAAAGTTTAAGTGGCAGA------------------------------TTCATTCCATTTCTACCCCTGCTAAATTTGAACTTTCGTCGAAATTGTCTCTATTCATATGTATGAAATACATATATGAAATACATATGTGGAGTTCCCTAGAATTTCATGTGATTCAGTAAACAGAATATAGATTCCATGATTGCTAGATTGATCCGTAGGGATTGATGAAGGGTGAGCTGATAATGGAATTTTTCTTCGATAAATAGGAAACTTAAGATTAAGCTAGAGTCCACTCCTCCCCCATACTACTAGCGAAAGAGAAAATGTAAAGACCACCATTAAAGCAGCCCAAGCGAGACTTACTATATCCATTAAGTCCTCCTCTTTCCGGACAAGACATACAAAGAGACCCGCCAACTGTCTTTTTAGTGAATCTTTGAAAGATAGGTATTATAATTAGTCCTTTTCTTTACTATCTACCGTCCTTCTATTTTTTTAGTTATTCACTGGAACAATTATATATTGAAGTCAATCCGAGGCAAGTGTTCGGATCTATTATGACATAAGGATTAGGTGCCTAACGGACACGGGTTATCCTGGAAAATTTTTCCCGATGTAAAAAAATTTTTTTGAGGGTATAAACCCTACATCTACAGATCGTCCTTTAGGTAGGAATATTTGGATTTCCCTTTTTATTTGCTTTATTACTTCTGTTCTAGAGCCTATCCCTATTGTTTATCTTTATGAAATATGATATAAAACGAAGATAGAAGAAAGGGATATAATGAAATTATTGATTCGATCTTCCCACCTAAATTATTGGATTAATGGATCAACAACCAAACCCCCCTTTTTCATAAAAAGGGGAGTGGTCCTATCCTACTGCAATAATTCTCGCTAAGAAGAATGCCCATGTTGTGGCAATTCCACCCAGAAGGTAATGGGTTACTCCTACAGCACGTCCTTGTATAATGCTCAAGGCTCTAGGCTGAGTAGCAGGAGCAACTTTTAATTTGTTATGAGCCCAAACGATAGATTCAATGAGTTCTTGCCAATAACCACGGCCGCTGAATAAAAACATTAAACTGAAAGCCCAGACAAAATGAGCGCCTAAGAAAAAAAGGCCATATGCAGATAATGAAGAACCATAAGACTGAATTACTTGGGATGCCTGTGCCCACAAGAAATCTCGGAGCCAACCATTAATCGTAATGGAACTCTGTGCAAAATTTCCCCCTGTGATATGAGTTACTATCCCTTGATCACTTACAGTACCCCAAACATCCGACTGCATTTTCCAACTGAAATGGAAAATGACTACCGAAATTGCATTGTACATCCAGAATAGACCTAAGAAAACATGATCCCAGGCGGATACTTGACATGTTCCCCCTCGCCCAGGCCCATCGCAAGGGAAGCGAAAACCAAGATTTGCTTTATCAGGTATCAAACGGGAACTGCGAGCAAATAAAACACCTTTCAAAAGTATTAATACAGTCACATGGATGGTAAATGCGTGAATGTGATGGACTAAAAAATCTGCGGTTCCTAATGGAATAGGTAACAAAGCGACTTTTCCGCCTACAGCTACTAACTCGCCGCCTCCCCACGTTAAGCTGGTACTTGTTGTTGCACCAGGAGCTGTTACGCCAGGCGCGTCAGCATGGATATTTTGTACCCATTGAGCAAAGATGGGTTGTAATTGTATGGCGGTATCCGAAAACATATCTTGGGGACGGCCTAACGCACTCATGGTATCATTATGAATGTACAAGCCAAAACTGTGAAAACCTAGAAATATACATACCCAGTTAAGGTGGGATATGATTGCATCGCGGTGTCTAAGGACTCGATCTAATAGATCGTTGTATCGAGTAGTTGGATCATAGTCTCTTACCATAAAAATGGCTGCATGTGCAGCAGCACCGACTATTAGAAATCCGCCAATCCACATGTGGTGTGTGAACAGGGAAAGTTGTGTACCATAGTCAGTAGCTAGGTATGGATAAGGGGGCATAGAGTACATATGATGAGCTACAACAATAGTTGTAGAGCCTAGCATAGCTAGGTTAAGAGATAATTGAGCATGCCACGACGTTGTTAGGATTTCATAGAGACCCTTATGGCCTTGTCCTGTAAATGGGCCCTTATGAGCCTCCAAAATATCTTTAAGTCCATGACCAATACCCCAGTTGGTCCTATACATATGACCCGCGATCAGGAAAAGAATAGCAATAGCTAAATGATGGTGCGCAATATCGCTCAACCATAGGCCACCAGTTATTGGGTCTAGTCCTCCGCGAAAAGTAAGAAATTCTGCGTATTTGGACCAATTCAAGGTGAAAAAGGGGGTTGCTCCTTCGGCAAAACTAGGATAAAGTTGAGCCAAAAGGTCGCGATTCAAGATAAATTCATGAGGAAGTGGTATCTCTTTAGGATCAACCCCAGCGTCGAGAAATTGGTTAATCGGTAAAGATACATGGATTTGGTGTCCCGCCCAAGAAAGAGACCCAAGTCCTAATAACCCCGCTAAGTGGTGATTCAACATGGATTCTACATCTTGGAACCAGGCCAATTTGGGAGCGGCTTTGTGATAATGGAACCAACCAGCAAAAAGCATTAACGATGCAAAAATCAATCCACCGATTGCGGTACAATAGAGTTGTAACTCACTAGTTATTCCAGATGCTCGCCAAATCTGAAAAAAACCAGAGGTTATTTGGATTCCTCGGAAACCCCCACCTACATCACCATTCAAAATTTCTTGCCCTACTATTGGCCAAACTACCTGAGCACTGGGTCCAATGTGAGTAGGATCGCTTAGCCATGCTTCATAATTGGAAAAACGGGCACCATGGAAGTACATGCCACTCAACCAAAGAAAGATAATGGAGAGTTGACCGAAATGAGCACTAAAGATTTTTCGAGAGATCTCTTCCAAATCACCGGTATGACTATCGAAATCGTGAGCATCAGCATGTAGGTTCCAGATCCAAGTGGTAGTATCAGGGCCCTTAGCTATTGTTTTTGAGAAATGCCCGGGTCTGGCCCATTCCTCAAAAGATGTTTTTACAGGATCCCTATCCACAACAATTTTAACTTCTGGTTCCGGCGAACGAATAATCATTTAACCAAACTTACCTGATGTTGAGGCAATCAAGAAAGCTGCATAAGTGAATATATAACCCACGGAAAAGTGGGCTAATCCAACCAATCTTGCTTGCACAATGGAAAGAGCCACGGGCTTATCTCTCCAGCGAATTAAATTAGCCAAAGGTGTGCGTTCATGAGCCCATGCTAAAGTCTCAATTAATTCCTGCCAATATCCACGCCAGGAAATTAAGAACATAAATCCAGTAGCCCAAACAAGATGTCCAAATAAGAACATCCAGGCCCATACCGATAAACTATTCATCCCAAAAGGATTATATCCATTGATAAGTTGTGAAGAGTTTAACCATAGGTAATCTCTTAACCATCCCATCAAATAAGTGGAGGATTCATTAAATTGTGAAACGTTGCCCTGCCATAATGTGATGTGTTTCCAATGCCAATAAAAAGTAACCCATCCAATGGTATTTAACATCCAGAAAACTGCCAAATAAAACGCGTCCCAAGCAGAAATATCACAAGTACCGCCGCGCCCTGGGCCGTCGCAAGGAAAACTATATCCGAAATCCTTTTTATCCGGCATTAATTTGGAACCGCGTGCATCTAAAGCACCCTTTACTAAAATCAATGTAGTTGTATGCAAACCTAGAGCAATAGCATGATGAACCAAGAAATCTCCAGGTCCTATTGTTAAGAAAAGCGAATTACTATTCTCATTAATAGCATTCAACCATCCGGGCAACCATATGCTTCGACCTGCATTGAAAGCGGGGCCATTCGTTGAAGATAAGAGTATATCGAACCCATATGTTGTCTTACCATGAGCAGATTGTATCCATTGGGCAAATATAGGTTCGATCAAGATTTGCTTTTCGGGAGTACCAAAAGCAAGCATGACGTCGTTATGAACATAAAGGCCCAAGGTATGGAATCCTAGGAAGAGGCTAGCCCAACTTAAATGAGATATGATAGCTTCTTTATGGTCTAACATTCTTGCCAATACATTATCTTCATTCTGTTCCGGATTGTAATCCCTAATGAAAAAAATAGCTCCATGAGCAAAAGCCCCTGTCATGATGAACCCTGCAATGTATTGGTGATGGGTATATAAGGCAGCTTGAGTAGTAAAGTCTTGTGCTATGAATGCATAAGCAGGTAAAGAGTACATATGTTGAGCTACTAAGGAAGTAATAACCCCTAAGGAAGCTAGAGCAAGACCTAATTGAAAATGAATTGAATTATTGATTGTATCATAAAGGCCTTTATGCCCACGTCCTAATCGACCCCCCGGAGGAGTATGTGCTTCTAAAAGATCTTTGATACTATGCCCAATTCCGAAGTTAGTTCGATACATATGACCAGCAATGAGAAAAATAAATGCAATAGCTAAATGATGATGAGCAATATCGGTTAGCCACAAACTTTGTGTTTGTGGATGGAATCCCCCAAGAAGGGTTAGAATGGCAGTTCCCGCTCCTTGAGTGGTACCAAATAAATGATTACTCGAATCAGGATTTTGGGCATAAAGATTCCACTGACCCGTCAGAAGGGGACCCAACCCCTGGGGATAGGGTAATACATCTAAGAAATTATTCCATCGAACGTACTCCCCCCTGGATCCGGGAATAGCGACATGAACTAAATGTCCTGTCCAAGCCAAAGAACTTACCCCGAAAAGTCCTGACAAATGGTGATTGAGACGAGATTCTGCGTTTTTGAACCACGAAAGGCTTGGCTTCCATTTCGGTTGTAGATGTAACCAACCCCCTATTAAGGATAGCGTAGAAAGAAATAATAGAAAAAGAGCTCCAGTATAAAGATCTTCATTGGTGCGCAATCCAATTGTATACCACCACTGATAAACCCCAGAATAGGCAATATTCACTGGACCGGCAGCACCCCCTCGAGTAAAAGCTTCCACGGCGGGTTGACCAAAATGAGGATCCCAAATCGCATGAGCAATAGGTCTTACGTGTAAAGGATCCTGTATCCATGATTCAAAATTTCCTTGCCAAGCTACATGAAACAGATTTCCGGACGTCCATAGAAAGATTATTGCTAACTGCCCAAAGTGAGAAGCAAAAATGTTCTGATAAAGACGTTCCTCAGTAATATCATCGTGACTTTCGAAATCATGTGCGGTAGCAATACCAAACCAAATACGACGAGTAGTGGGGTCCTGAGCTAAGCCTTGGCTAAACCTGGGAAATCTTAATTCCATTGGATCTATAAATTTTCCTTTTCAACATAAAAATTTTCGATCTGGTAAAAATGAAATTAGTACTATATAAGTTAGATGTATTGTAGACACCAGACGAAGCAATGATTTATCCAAACTTTAATAAATAATGCAATATATTTCTTAACCTGTTTGTGAGAAAGCGTGAAAAGAGCCAAGAGACTTGAATTTAAGACTTCAACAGCCATAATTATACTAATTCTACATACTAATTTGAATTAGCCATTGGCTATCATCTTTTCAATAATTATTGCAATATTCAAATTGCAATATCAATATTTCTATTCATCTTAATGTTCCATATTATTATATATGTGGCTTTGTTTAGCGGATTCAATGTTCAATAAGATAGAGCCATGCTACGGGTTGTTTCAGGCCCTAAATAAACGCGTACACTTAAAAAATCTGTTGGGCAGGCAGATTCGCATCTCTTACAACCCACACAATCCTCGGTTCTCGGTGCAGAAGCAATTTGCTTGGCTTTACATCCATCCCAAGGTACCATTTCTAGTACATCTGTTGGACAAGCTCGTACACATTGAGTGCATCCTATACATGTATCATAAATTTTTACAGAATGTGACATAACCGACGGGGCCAAATTTTCTCAATGTATTTCCAGGATCATAATACGGATATTTTTTAGTGTAAG-----TAATATGATAGGGTATGTAGCTCTTTCTACACACAAATGAAAAAATGCAGATATAGGCTACGAGCATAAATGCATGCATATGCGTAGCCGAATATAGCGAGTTTTTTAAGTGGATCCACGAATTTTTTTGAATAGAAAGTCAATGTATCTAACCAACTATTTCACAGGAGTACTAGCTGCTGAAGGCGATTTCAGAATCAAAAAAGTAAAGTCAAAATCATTTAGCTTATTCTCTCAATTTCAATTAACCATAGCTGGATTTTGTATATCTAATATGACAGATTTGAACTTACCCTCTATTTTCGTGCCTTTAGTAGGCTTAGTATTTCCGGCAATTGCAATGTCTTCTTTATTTCTTTATGTGCAGAAAAATAAGATTGTCTAGTTCTAGTTATTCCTATCCGAGAGATCGAATTCTTTGTGACATGACGAAAATTTTCCTGCAATCTTTTTTTAGTATACGAAGCAAAAAGAAAGAAAAGATGGATTGGGTTGAATCTCAGAGTCATGAAAAATTCGGTAAATCCCCTTTCAATTTAATTAAAAGGGGTATCCAAGCTAAGTCAGGCCTCACAAAGAGCTGGGCTTGCTACTAAGGATTGTATTCTTTAATTATTTCTCTATTTTTTAGTCTATTGGATTTTATTCTTCTTCTTCGGATCCAAAATAGAAGAATAAAAGAATAGGTATAAGAATTAAGTTAAGTCGATCCAAAAAGGAAAGGAGGTTCGGTAAGATCTTGGTTTATTCAAATTGCAAGGACTCCCAAGCACACATATTAACTAGAAAAATATAGATAATAGAAGGCTTGTTATTTAACAGTATAATATAGACTATATACCAATGTCAACCAAGCCAGCCCCAACGATTGGATTTCCATATAACTAAATTCACTAAAAATTTTTTAAAATGAAGTGAGTGAAAATTTAAAACTCAGATTGCTCTTTTCTATAAGGGTCTTAGATACGATCGAAATCCAAAAATCGATGGAATTACACCGGACGCTCCTGTCAAAACGTTGAATTAGCAAGACATCAAAAGAAAGATTTTATAACCCATTAAAAACACTCAAATACCAAAATAAATGGATCCGTTAAATTTAACTAAGGTTAAGAGCAGCCCCAATCACAATGGAAAAATTGTTTAAATAAATAAGTCTTGTATGAGAGTACATGCAAGGGGACAACCCCTCATTTGGGCGAAGTGTAGAGAGAAATACCTAATATGGAGTGACGATAAAGAGACCTATCTATCTACAAATTCTATTTGTTCAATAGACCTTTGTCAATGGAAATACAATGGTAAGAAAACCAATTAGATACAAAAAAGAAATAAAAAAAGGGCTTTTGTTGGATTGGCACGACATAAATGCAGCAAAAAAATGGGACTAAAAAAGGGCATGTGTCTAAATAATTAAGTTCTTCAATTATCCATTAAGAGATGGAACTTCAAGAGCAGCTAGGTCTAGAGGGAAGTTGTGAGCATTACGCTCATGCATTACTTCCATACCAAGATTAGCACGGTTGATGATATCAGCCCAAGTATTAATAACGCGGCCTTGGCTATCAACTACAGATTGGTTGAAATTGAATCCATTTAGGTTGAATGCCATAGTACTAATACCTAAAGCAGTGAACCAGATCCCTACTACAGGCCAAGCAGCCAAGAAGAAGTGTAAAGAACGAGAGTTGTTGAAACTAGCATATTGGAAGATTAATCGACCAAAATAACCGTGAGCAGCCACAATATTATAAGTCTCTTCCTCTTGACCAAATTTGTAACCCTCATTAGCGGATTCATTTTCAGTAGTTTCCCTGATCAAACTAGAGGTTACCAAGGAACCATGCATAGCACTGAATAGGGAACCGCCGAATACACCAGCTACACCTAACATGTGAAATGGATGCATAAGGATGTTGTGCTCTGCCTGGAATACAATCATAAAGTTGAAAGTACCAGATATTCCTAAAGGCATACCATCAGAGAAACTTCCTTGACCAATAGGGTAAATCAAGAAAACAGCAGTAGCAGCTGCAACAGGAGCTGAATATGCAACAGCAATCCAAGGACGCATACCCAGACGGAAACTAAGTTCCCACTCACGACCCATATAACAAGCTACACCAAGTAAGAAGTGTAGAACAATTAGCTCATAAGGACCGCCATTGTATAACCATTCATCAACAGATGCAGCTTCCCAAATTGGGTAAAAATGCAATCCGATCGCCGCAGAAGTAGGAATAATGGCACCAGAGATAATATTGTTTCCATAAAGTAAAGAACCAGAAACAGGCTCACGAATACCATCAATATCTACTGGAGGGGCAGCGATGAAGGCGATAATAAATACAGAAGTTGCGGTCAATAAGGTAGGGATCATCAAAACACCAAACCATCCGATGTAAAGACGGTTTTCGGTGCTAGTTATCCAGTTGCAGAAGCGACCCCACAGGCTTGTACTTTCGCGTCTCTCTAAAATTGCAGTCATTACCACATTGCTATAGTATCTTTCACCTCTCTTTTTTTGGGAAACCTCTCCTGTCCTTTCTTTGACTCTTTTTTATATGGGAAATGACCCCAAATGACAAGTGAATAGGTGTGGAAGTTATAATTGTAAATAAACCACGATCGAATCTATGGGTTTGCCTTGGTATCGTGTTCATACTGTCGTATTGAATGATCCGGGTCGATTGCTTGCGGTGCATATAATGCATACAGCTCTAGTTTCTGGTTGGGCTGGCTCGATGGCTTTATACGAATTAGCGGTTTTTGATCCCTCTGATCCTGTTCTGGATCCAATGTGGAGACAAGGTATGTTCGTCATCCCCTTTATGACTCGTTTAGGAATAACCGATTCGTGGGGTGGTTGGAGTATTTCAGGAGGAACTGTAACGAATCCGGGTATTTGGAGTTATGAAGGTGTGGCAGGTGCGCATATTGTGTTTTCTGGCTTGTGTTTCTTGGCAGCTATCTGGCATTGGGTATATTGGGACCTAGCAATATTCACTGATGAGCGGACAGGAAAGCCCTCTTTGGATTTGCCCAAGATCTTTGGAATTCATTTATTTCTTGCAGGGGTGGCTTGTTTTGGCTTTGGTGCATTTCATGTAACGGGTTTGTATGGTCCTGGGATATGGGTGTCCGATCCTTATGGACTAACTGGAAAAGTACAAGCTGTAAATCCTGCGTGGGGTGCAGAAGGTTTTGATCCTTTCGTTCCGGGAGGAATAGCTTCGCATCATATTGCTGCGGGTACATTGGGCATATTAGCGGGTCTATTCCATCTTAGTGTCCGTCCGCCTCAACGTCTATACAAAGGATTACGTATGGGCAATATTGAAACTGTACTTTCCAGTAGTATCGCTGCTGTTTTTTTTGCAGCTTTCGTAGTTGCCGGAACTATGTGGTATGGATCAGCAACTACCCCAATCGAATTATTTGGGCCTACTCGTTATCAGTGGGATCAGGGATACTTTCAGCAAGAAATATATCGAAGAGTTAGCGATGGGTTAGCTGAAAATCTTAGTTTATCAGAAGCATGGTCTAAAATTCCCGAAAAATTAGCCTTTTATGATTATATTGGTAATAATCCGGCAAAGGGGGGATTATTCAGAGCAGGTTCAATGGACAATGGGGATGGAATAGCTGTTGGATGGTTAGGACATCCCGTCTTTAGAGATAAAGAAGGGCGTGAGCTTTTTGTACGTCGTATGCCTACTTTTTTTGAAACATTTCCGGTAGTTTTGGTAGATGAAGAGGGAATTGTGAGAGCGGACGTGCCTTTTAGAAGAGCAGAATCCAAATATAGCGTTGAACAAGTAGGCGTAACGGTGGAGTTCTATGGTGGCGAACTTAATGGAGTAAGTTATTCCGATCCTGCTACTGTAAAAAAATATGCGAGACGTGCCCAATTAGGGGAAATTTTTGAATTAGATCGAGCTACTTTGAAATCGGATGGTGTTTTTCGCAGCAGTCCAAGGGGTTGGTTCACTTTTGGTCATGCTACCTTTGCTTTGCTCTTCTTTTTCGGACACATTTGGCATGGCGCTCGAACCTTGTTCCGAGATGTTTTTGCTGGCATTGATCCAGACTTGGATGCTCAAGTGGAATTTGGAACATTCCAAAAAGTTGGAGATCCAACTACAAGGAGACAGACAGTCTGAGATTTTCTTATTTATACCTGTTCTACTGTTTTTTCTGTTCTGGCTCGGTTATTCCATCTAGCCGAGCCATTCACTTTTTTATGATATAAGGGGGCAGAACAAAGAAAAACATATAAAGAAACAAATGTATTCAATAAACAAAACAGCCTAATTCCTATTTTATTCCTACAAATCGAACATAGCCATATGAAATGATCCACTAACTTCTAGAAACATCTCAGATGCAAGCCCACTTTCAATATATCTCTGTGTACTGTATACACGGATACAGAATCTGCTATATCCATTTGTGAAATAAAAGCTAACCCCAATAGCGGTAAGAAAAAAGTTTTAAAGAGAAGAATCAATGGATTCATGATTAAACCCCTCCTACTTCTTGTATTTTAGTACAATTTTGATTAAGTGAGGGATCAAATATAAATATGCAGTCAACTTTATTTGATGGTAGCTTGGAGGATTATAAATATGACTATAGCCCTTGGTAGAGTTACTAAAGAAGAAAATGATCTATTTGATATTATGGACGACTGGTTACGAAGGGACCGTTTCGTTTTTGTAGGATGGTCCGGCCTATTGCTCTTTCCTTGTGCTTATTTCGCTTTAGGGGGTTGGTTTACAGGGACTACTTTTGTAACTTCTTGGTATACCCATGGATTAGCAAGTTCCTATTTAGAAGGTTGCAATTTCTTAACCGCGGCGGTTTCCACTCCTGCCAATAGTTTAGCACACTCTTTGTTGCTACTATGGGGCCCGGAAGCACAAGGAGATTTTACTCGTTGGTGTCAATTAGGTGGTCTGTGGACTTTTGTCGCTCTCCATGGGGCTTTTGCACTAATAGGTTTTATGTTACGTCAATTTGAACTTGCTCGGTCTGTTCAATTGCGGCCTTATAATGCAATTTCATTCTCTGGTCCAATCGCTGTTTTTGTTTCCGTATTCCTTATTTATCCACTGGGACAATCCGGTTGGTTCTTTGCGCCGAGTTTTGGCGTAGCAGCTATATTTCGATTCATCCTTTTCTTCCAAGGATTTCATAATTGGACGTTGAACCCATTTCATATGATGGGAGTTGCCGGAGTATTAGGCGCGGCTCTACTATGCGCTATTCATGGGGCTACCGTAGAAAACACTCTATTCGAAGATGGTGATGGTGCAAATACCTTCCGAGCTTTTAACCCAACTCAAGCGGAAGAAACTTATTCAATGGTCACTGCTAACCGCTTTTGGTCCCAAATATTTGGTGTTGCTTTTTCCAATAAACGTTGGTTACATTTCTTTATGCTATTTGTACCCGTCACCGGTTTATGGATGAGTGCTATTGGAGTAGTTGGCCTGGCTCTGAACCTACGTGCCTATGACTTCGTTTCCCAGGAAATCCGTGCAGCGGAAGATCCTGAATTTGAGACTTTCTACACCAAAAATATTCTTTTAAACGAGGGTATTCGTGCGTGGATGGCAGCTCAGGATCAGCCTCATGAAAATCTTATATTCCCTGAGGAGGTTCTACCACGTGGAAACGCTCTTTAATGGAACTTTCGTTTTAGCTGGTCGTGACCAAGAAACCACCGGCTTTGCTTGGTGGGCTGGGAATGCCAGACTTATCAATTTGTCCGGTAAACTACTTGGAGCTCACGTAGCCCATGCCGGATTAATCGTATTCTGGGCCGGAGCAATGAACTTATTTGAAGTAGCCCATTTCGTACCAGAAAAGCCCATGTATGAACAAGGGTTGATTTTACTTCCACACTTAGCTACTCTAGGTTGGGGAGTAGGGCCGGGGGGAGAAGTTCTAGATACTTTTCCATACTTTGTATCTGGAGTACTTCACCTAATTTCCTCCGCAGTCTTAGGCTTTGGCGGCATTTATCACGCGCTTCTGGGACCCGAAACTCTTGAAGAATCTTTTCCATTCTTTGGTTATGTATGGAAAGATAGAAATAAAATGACTACAATTTTGGGTATTCACTTAATTTTGTTAGGTATAGGTGCTTTTCTTCTAGTACTCAAGGCTCTTTATTTTGGCGGTGTATATGATACCTGGGCCCCAGGAGGGGGAGATGTAAGAAAAATTACCAATTTGACCCTTAGCCCTAGTGTTATATTTGGTTATTTACTAAAATCCCCTTTTGGAGGAGAAGGATGGATTGTTAGTGTGGATGATTTAGAAGATATAATTGGGGGACATGTATGGTTGGGTTCCATTTGTGTATTTGGCGGAATTTGGCATATCTTAACCAAACCCTTCGCATGGGCTCGCCGTGCATTTGTATGGTCTGGAGAAGCTTACTTGTCTTATAGTTTAGCTGCTTTATCTGTCTTTGGTTTTATCGCTTGTTGTTTTGTCTGGTTCAATAATACGGCTTATCCAAGTGAGTTTTACGGACCCACCGGGCCAGAAGCTTCTCAAGCTCAAGCATTTACTTTTCTAGTTAGAGACCAGCGTCTTGGAGCTAATGTAGGGTCGGCCCAAGGACCGACAGGTTTAGGTAAATATCTAATGCGTTCCCCAACGGGAGAGGTTATTTTTGGAGGGGAAACTATGCGTTTTTGGGACCTTCGTGCTCCATGGTTAGAACCTCTAAGGGGCCCCAACGGTTTGGACTTGAGTAGGTTGAAAAAGGACATCCAACCTTGGCAAGAACGACGTTCGGCAGAATATATGACTCACGCTCCTTTAGGCTCTTTAAATTCCGTGGGTGGCGTAGCTACCGAGATCAATGCAGTTAATTATGTCTCTCCTAGAAGTTGGTTATCGACTTCCCATTTTGTTCTAGGATTCTTCTTTTTTGTGGGCCATTTGTGGCATGCAGGAAGAGCTCGGGCAGCTGCAGCAGGCTTTGAAAAGGGAATTGATCGTGATTTGGAACCTGTTCTTTACATGACCCCTCTTAACTAAGCTGAGCTCCCCAAATTTTTGTACATTCAAAAAAGGAATTGATTCCGTAAAAGATGGGATCAACCAGTAAATAGAAAATTACTGATATTTCATCCTTGTGAGATTGTCAATTTTGTACCAAAGGTGTATTTTGAGTATACCAAATTAGTATAGCTATCCTTCCTATGGCACAGCAATCCAGTTTCGCTTGGTCCCGAAACAGAATTCCTTCTTTGTTCCTTGTCTATAGGGAAACTACATGTTATTCAAGGCATCA--AGAAACCCCCAATTTGGGTCCTACTTATTTTCATTGTCTTCGGAATAGTAGAATAATTTAATTTGGAATAGCGGCAAGATCTTGGGAAAACCCAAGTTAATGATCAAAGGTTTGGATAAAGAATTTAGGAAGAGTATTCTCATATTGACACAATACTTTCCCTTTTCGGGGACCCTTCGGGAGTCGTGGAATGCTTTTCTTCTCCTCAAAAAGAGGATTAAATTTATTGAAAAAGAAATAATCTGAAATAGAAAGAACTTTTTCAAAAATCTAATTTCATTTTTCAATGGGTTTAGATGATCTAGTTCTTAATATTATTACTTTACTTAACTGACAAATTCCACAACAAATCTCTTGATTCGGAATTAGGGATTCATGTCCCATCTGATGAATCGATTTTCTTTTACTTCTGTATCTCGCTCTATCTTGTTTTTTAGTATTATCTAAAATAACCAATGAATTATGAATTTTCCATAACTTAGGTAAGTGCTTTACCAACATATGTAGTGTAGTAAATAAATGGAATTTAACCCCTTCCTAAAAGGATCTACTAAATTCATCTAGTTGTTCTAAAGAATCAAAACGGTCGGTTATTAATGGAATTCCTTGTCGGCTTTCCGTGAAATACTCGTTTGGCCGAGGACTTCCAAACACGTCATAAGCTAAACCCGTACTGACAAATAACCAACCCGCAATGAATAGGGAAGGTATAGTAATGCTATGAATAACCCAGTATCGAATACTGGTAATAATATCAGCAAAAGAACGTTCTCCCGTGCTTCCAGACATTTATCGTTGGATGAACTGCATTGCTGATATTGATCCCAAGAAAAAAACCGTGGGTACAGCTAATCCGTGAATAGCCAGCCATCGCACTGTAAAAATAGGATAGGTTCGATCTATGGTCATGTTTCTACTAACTAAAACTACGAAGTCATAGTTTTTCCATCCAAAAAAGGACTTTCTACTTTAAGCTCCACATTTATAGACATTCTGGTAGTTCGACCGTGGATTTTTTGTTTCGGTATCTCTGGAATATGGCAACACAAACCGTTGAAGATAGTTCTAAAGCTAGGCCAAAACGAACTGGCGCAGGTAGTTTATTGAAACCCTTGAATTCAGAATATGGGAAAGTGGCTCCGGGTTGGGGGACTACTCCTTTTATGGGGGTCGCAATGGCTTTATTCGCGATATTCCTATCTATCATTTTAGAAATTTATAATTCTTCCGTTTTACTGGACGGAATTTTAATGAATTAGAAATCCCAAATTTTTTGGAATTTTTTCTTACAAATCGGATTTATTTCGTAATTTATCTATGAGAAAATCCGGGGGTCAGAATTCCTTACAATTCGAAAGTCCCAAATGATCCGAGGGGGCCGTTCCAAATCGAAAGGTTTTCGTGATATGACAGAAGCAAGAAATAACGATTGCAAAAAATCCTTCTTTTTCATTTCAAAAGTGCATAAAAATTATATTGCCAATTCCATTTTTGTTATATTCTTTTTTCTTAATGTTAATAAAAAAAAGAAGAAAATTCTTTTTTTAAAAAGGTTCTTATCAAACCCACCATAAAATTGGAAAGAAAGATAAAGTAAGTAGACCTGACCCCTTGAATGATGCCTCTATCCGCTATTCTGATATATAAATTCGATGTGGATGAAATTGTTGTATAAGCAGATTTTTTTTATTTCCTTAGACCGCAAGAATTTTTCACTAATTATGATTTCATATTCTTGTTACTAGACGTTCTATAGTA-TAAGAAAAATT-------------------------------------------------------------------------------------AATAG---TATAATAGT---------------------------------AGTATAAGAAAAATTAATCGAATGAAATTCATGGATTTACCATAACCTTGGTTGTGACCCCATAGATAAAAATGCAAAATTTCTATCTTCGAGACCATTGAAAAAAGGCATTGAACGAGAAAGAAATCGTCCACGGATAATCAAACTATCGTATGCCTAGTAATATGAGGTGCTCGGAAATGGTTGAAGTAATTGAATAGGAGGATCACTATGCTTACTCTCAAACTTTTTGTTTATACAGTAGTGATATTCTTTGTTTCCCTCTTTATCTTTGGATTCTTATCTAATGACCCAGGACGTAATCCTGGGCGTGAGGAGTAATTCCCCTACTTTCCTCCACATTTTCTCAAGTGGTCATGCTAGAGACAAAAACAGTCATGGATAGTTATAAGGATAGTATCCTTCCAAATGGGATCAGAGAATTCTTACTACTCTCTTTCTTTCTCCTATAGAGACGAACCCAATCCAGAATACGAACCGTAAAAGAAAACACCTATTAAACCAATCACAGGAATACCAGTTACAGTACCTATCAGCCAAAGAGGAATTCTTCCAGTAGTATCGGCCATAATCTTTACTATTCTGTCTGCCAAATTGAATGATGTATTCATTCCAAAAAAATTAAAAAACCAAAAGTATTATATTATGAATCTTCGATTCTAAAATTCAAATTCTTCTACATTGAATGTATAGCTGCAGCAATAAATTTGATCAGCCTTTCTACCCCTGCACCTACGTTGAGCATTTAGGTACCCAAACAATACCTAAACTAATTTTTGATATTGATAGCTTATTATAAAGAAATTTTTTTTATTTATTTTTTTAGGTGTCAAAAAAAACCATCCTAGTGGATCTGTGTGGTAAGGAAAAACGGGTAATCTATTCCTTAAAAAAAAATCTTGGAGATTATGTAATGCCTAATATACTTAGTTTAACCTATATCTGTTTTAATTCTGTTCTTTATCCGACTAGTTTTTTCTTCGCCAAATTACCCGAAGCTTATGCCATTTTCAACCCAATCGTGGATTTTATGCCTGTCATACCTGTACTCTTTTTTCTATTAGCGTTTGTTTGGCAAGCTGCTGTAAGTTTTCGATGATCAATTGAAGAAGTAATTGGAAAATAAAACAGCAAGTACAAAAATGAGTAATAAACCCCAGTATAGACTGGTACGATTCAATTCAACATTTTGTTCATTCGGGTTTGATTGTGTCATTTGGAATTCCAATTAATCATTGAAGAAATGAAAAAGGGATTAAAGAAAATAAGAATCTAAGTCTTAAATGAAAGGATCCGGTTGGAATCATAAAGTGTGGTAGAAAGAACTACATATAGTTTTTTCTACGACACTTTAGATTCTTTCTATTATATTATCTTGAATCTACATAGAATAGATTAGTAGATTAAAAAAGTAGTCTAATTCCACTTTTTTTTCACTGCATCCACTTAATTTCAATCAAGTCAAAATAAAAAAATCGAAGAAAATTCTTCATTGAAGAGTTGATACTACAATTCGACTACTCAATCAATTAGTAGTATCCATGGAAGTAAATATTCTCGCATTTATTGCTACTGCATTGTTCATTCTAATTCCTACTGCCTTTTTACTTATTATTTATGTAAAAACAGCCAGCCAAAAGGGTTAATCAACCATGAATTGATTTGATAGATCCGATATTCCTAATATTGAATTGGTTCAGTATTATCAGAATGCAAGTCCTCCACAGGACACCCTTTTTTCCTCTCCATGGGATTACATCCCGAGTTATTGTGAAAATGAGGTTATGGAAGTAAATATTCTCGCATTTATTGCTACTGCATTGTTCATTTTTTTAGAATTTCAGGATTACAATGGATCTATGAAAAGATCGTGTATTTACAACTACAACGGAATAGTATACAAAGTCAACACCAATGATTAAATAGAATTTATGGGAGACTTCTTACTTCAATTAGTCCCCATGTTCTTCGAATGGGTCTCTTAATTGTTGAGAGGGTTGCCCAAACGCGGTATATAAGGCATACCCAGTAAAGCTTACAAGTAAACCAGATATGGAGATGGCGACTAAAGTTGCTGTTTCCATATGGAAGCATTGGTTTATACGTTCCTTTTAGTTTCGACTTTAGGGATAATTTTTTTCGCTATCTTCTTCCGAGAACCTCCTAAGGTTCCAACCAAAAAATGAATTGGTTTAGTATTTAGTAGCCCGATACAAAAGAAATAAAAGAAAACTCTAATAGAAAATGAAACGGTCGACCCAGACATAGACGGTCGACCCAGGCGGATATACCCTATAAAATATAGGCCGTAAACTAGGGTTCAATGAATGGAAAAATTCATCTTTTCTTTTTCAACAAAAATTTCCCTGAAAAGGGGGACAGGAGGCAAGATCAAATATCTATGGGTGCCCTTTTGATAAGGAAAGACTTACATATCATAATTAGTTCCAACTTGTGTATGTTCAATGAATAATCTACCTCATTCTCAGTCCATTTTATGGATCCGCTCTCATCTTTAGACCCAAAAAGCAGATATTGATAGTACCCTATAAAAATCAAACCCTCTTTTCTCCATCTCATTTCTACTTCTACTGCTTATTTGGATGTCTATGTGACCCATAGAAAGTCGGTCATATAATACATACATAATTGTATGTATAACTATGGGGGTTCCGAATCCAATCAAAAAACCCATTTTGGTCTTAGTATGGATAAAGGATCTTCCTATGTTATATTATTCCACTAGGGAGTATTATAAAAAGAGGTTAATCATAGATTATCAAAACCCTAGAATAAATTCTTCCTCTGTAGATCCGAAAACTGGTGGACGAAAAAGTTGAATACAAGTTTCTACCATGTCTAGACAAATAGAATAGTTTTTTTTTACAGAATGGAGCTTAATTTAGTAAGGTACTATGATAAAAAATTCCGTCTAGTTGACTACTTATATTAAATTAAGTAGTTGTTAGTCTAGTACCGTATCCCTTCTTAT----T--TTTGGACTCGACTAAAAAAAAAAGAGTGCTTCGGGGGCGAAAATAGAACTTGCCAAGGGGGTTCCCTAAACGGGGGATTCACCGAGACAAACAGGAGAAAACTGTTTTAAGGAGATAGACTGTGCCTTTCTTTTATTTCTTTTTTTCTGCCTGCTGAATAAAAAAAGGTTGGATATAGCCCTCTATCATATCTATACAAATAGAATAGTCCATTTATATGGACTGCTAATACATATAGATTATGATACCAACGCTACCCTTTGTCAAGGATAGCTTTTCGAGAAATTCCACCTACGGAAA-AAGTGAGCGATTGGTACTTCAATCGCGGGCCTTTACTTTAGGATTTAGATGGCCCTCTCTAGTCTGTAAAATACATTTCTTCTTACCATGCTAATAGCGTATGAACTAAATGTATGCATTTCAATTAGGATCGTATTCTATAGTTTGATTATTCCTACAATATACACTAAGAGATATGGGGGGCAGTACCCATAAACCCCTTTCTTCCTTTTTTGGTAGAATAATTTTTATACTCTGCAGTATAAATTCTACTGCCCGCTTTTTAGAATAAAATTGTTGATAAAACTCCAACACAAAACAGATAAGAAGTATATCACTGAAAATTAATACCCATCCATATGGGTATATGAAGAGCGGGGATTCCTTTATACACCTAATTAGAAGGGAAATAAAACATAAATGGAGAAGCTCTCATCATAAGATCAGCCAATAGAAAAAAGTCCTAATTCAGAAGATTCTGAGCACGTGAAAAATACCTCCACATCTCGATATTATATATATAATATTATGTACATTATGCAGTAGACCCATAATGGTAAACGAAAGTGGCTAATTGAATAAAAATACTTTTCTACTAAATTCATTGATATTTTTTCTTTCATTTTATGACTTAGTTTAGTGCGAGATGCCACATTTTAGGTCTGAACACTAAACGAAGCACAGAGTTTAAATTGCAAAAAAGAAATGAAATCGGGCTCTTTTTCCTGTTAGAGCAATCAAATCAATACTGAACTAATCTAGAATCCTTTTTATTAATCTATTCTGAATTTCCCTAAAAAGTAGGG--------------------------------------TATGAAAGCATAACAGAAAAGTAGGAAAGACTCTTTGCTTTGATCTAGTTATACTCTTAGAGTATATTGACAATTCCAAAAAACTGCTCATACTATCATTATAGTATAATGACGAGTGGTTGTATATAGCGCTATCGTCTAGTGATAAAGTTTAGGGCTTCGTGAATATGAACTAAATCAATTTTTTATGGAGAAAAAAATATCTGATCCATAGAAAAAAAGGATTTTTTTAGAATCCATATCTCTCTGATTCTTTTCTTACAAAGAAAGGAGTTTTCTTATTGAAAGGTGGATTATCTTTTATTTTTAGGGATAAAAAATCGCGACATACTAGTTATGCCACTCTCACTATATCCGCATATCCTATGTGGGTATGTAGTATATGATTCGTCTATTTCTTAGAGTACGACAGACGAATCTTCTTATGGTTCTATTTAAGAATAGGTATGCCATACACCCCGCAATGACTATTGCTTTCCAATTAGCTGTTTTTGCATTAATTGCAACTTCCTCAGTCTTAGTAATTAGTGTACCCCTTGTATTTGCTTCTCCTGATGGTTGGTCAAATAATAAAAATGTTGTATTTTCCGGTACATCATTATGGATTGGATTAGTCTTTCTGGTAGCTATTCTTAATTCTCTCATTTCTTGAAAAGAGAAAAAATAAGTTACGAAATGCAGTAATTCTTCTTTATTCTTCTAATTGATTGCAATGAAATTCGGCTCAATCTTTTAAAAGATTGAGCCGATTTAAAATAGATCTTGATACGATCATGAGACTTGACAAATCGAGATTCTTCTATTCTATATATCTAGAATATATAAAGGTATAATACAATAAAAAAATACAAATAAAAATATAGTATTATCATACGATAATGGAATCAAATACGCAGTATTTACAGAAAAGAGTCTTCGTTTATGTTAAGGTAGTAGCTGTGAATAGCCATCGACTACCCGAAAGGGTAGAATTACCCTTCAACCGGATATTCTATTCACTTCGGGTATTCTGAAAGAGGTATTTCTTTCATTTTATCCCTTTCTTCTGAATCCAATTTAAAGTTCGATTAGAAGGATAGAAAGGCCATGAGAATAGGAAAAGAAAAATCAAATTTTTTTTTAGATATATAATACTTAAAAAATATTTTTTTTGCAAACTAAAAAATACAATAGTCAATATTCCTTATAATAGATATACTTAATTATATCATAAGAATCTTAAGATATATTTTGAATAGATAGAAAAAGTAAATTTGAATTGAGACACCTATTCTATGTCACCACAAACAGAAACTAAAGCAAGTGTTGGATTTCAAGCCGGTGTTAAAGATTATAAATTGACTTATTACACTCCAGAGTACGAAACCAAGGATACTGATATCTTGGCAGCATTCCGAGTAACTCCTCAGCCCGGGGTTCCCCCTGAAGAAGCAGGAGCTGCAGTAGCTGCGGAATCTTCTACTGGTACATGGACAACTGTTTGGACTGATGGACTTACCAGTCTTGATCGTTACAAAGGACGATGCTATCACATCGAGCCCGTTCCTGGGGAGGAAGGTCAATATATCTGTTATATAGCTTATCCATTAGACCTATTTGAAGAGGGTTCTGTTACTAACATGTTTACTTCCATTGTGGGTAACGTATTTGGTTTCAAAGCCCTACGTGCTCTACGTTTGGAGGATCTACGAATTCCTCCTACTTATTCAAAAACTTTCCAAGGTCCGCCTCATGGTATCCAAGTTGAAAGGGATAAGTTGAACAAGTATGGCCGTCCTTTATTGGGATGTACTATTAAACCAAAATTGGGATTATCCGCAAAAAATTATGGTAGAGCGTGTTATGAGTGTCTACGCGGTGGGCTTGATTTTACCAAAGATGATGAAAACGTAAACTCACAACCATTTATGCGCTGGAGAGACCGTTTTGTCTTTTGTGCCGAAGCACTTTACAAAGCACAAGCCGAAACCGGTGAAATCAAGGGGCATTACTTGAATGCGACTGCAGGTACATGCGAAGAAATGATGAAGAGAGCTGTATTTGCGAGGGAATTAGGGGTTCCTATTGTAATGCATGACTACATAACTGGAGGATTCACCGCAAATACTAGTTTGGCTCATTATTGCCGCGACAACGGCTTACTTCTTCACATTCACCGAGCAATGCATGCAGTTATTGATAGACAGAAAAATCATGGTATGCATTTCCGTGTATTAGCTAAAGCATTGCGTATGTCTGGGGGAGATCATATCCACGCCGGTACAGTAGTAGGTAAGTTAGAAGGGGAACGCGAAATGACTTTAGGTTTTGTTGATTTATTGCGCGATGATTTTATTGAAAAAGATCGTGCTCGCGGTATCTTTTTCACTCAGGACTGGGTATCCATGCCAGGTGTTATACCGGTGGCTTCTGGGGGTATTCATGTTTGGCATATGCCAGCTCTGACCGAAATCTTTGGAGACGATTCCGTATTACAATTTGGTGGAGGAACTTTAGGACATCCTTGGGGGAATGCACCAGGTGCAGTAGCTAATCGAGTGGCTTTAGAAGCTTGTGTACAAGCTCGTAACGAAGGGCGTGATCTTGCTCGTGAAGGTAATGAAATTATCCGACAAGCTTGCAAATGGAGTCCTGAACTAGCCGCAGCTTGCGAAGTATGGAAGGCGATCAAATTTGAGTTCGCGCCGGTAGATACTATCGATATTATTTTTATTTCAATTTGTTATTTCAATGCAAAAGGGTGAAAGAAATATTGTCTTTCCAGAAAGAAAACCTGGGTTTTTATCTTTATAATACTTCAGGAGCTAATGATACTATTTTAGTAAAATTCAATTCTCTCAATTCCTCGGCAATCGCGCCAAAAACTCGAGTTCCTTTTGGATTTCCTTTTTGATCAATGATAACTGCTGCATTGTCATCATAGCGTATTATTATACCGTCTTCGCATTTGAATTCTTTACATGTACGTACAATTACAGCTCGAATTACTTCGGATCTTTCTAAAGGCATTTGGGGCACTGCATCTTTGATTACAGCAACAATAACATCACCAATACGAGCATATCGCTGATTACCGGCAGCTCCTATGACTCGAATACACATCAATTTTCGAGCTCCACTGTTATCCGCTACATTTAAAAGGGTCTGAGGTTGAATCATAGCAATTATATTAAAAGATTTATCAATTTTCATTAAATCTTATAGAAAGAGGTATAATTTCTTCTTTTTTATGGGATTTCGGTCTTGTATTTTTTATTTTATCATTGGGCAGAATCGGAAGACAAGGTTAGCTATATCTCTAATCGAAGAAATTGACTTCGTATGGGCATTTTACTGGCAGCTATGGAGATAGCTGCTCTAGCTACAGTTTCGGATACTCCGCTCATTTCATAAAGTATTCGACCTGGTTTAACAACGGCTACCCAATATTCTGGGGATCCTTTTCCCGAGCCCATACGTGTTTCTGTAGGTCTTATTGTAACTGGTTTGTCGGGAAATATACGTACCCATATTTTTCCACCACGACGTGCATATCGTGTCATTGCTCTTCGTCCTGCTTCTATCTGTCTCGCTGTGATCCAAGCGGGTTCAAGTACTTGAAGAGCATATCTACCAAAACAAATACGATTGCCTCGGCAGGATTTTCCCTTCATTCTTCCTCTATGTTGTTTACGAAATCTAGTTCTTTTAGGACTAAGCATGTTATAGTCGATGGTTCTTTCTTAGTTCCATCTCTACTGCAAAACTGGACATGAGAGTTTCTTCTCATCCAGCTCCTCGCGAATGAAATGAGAAAGCGTGCAAATTTTCTAATTCCATAATATTCAAAAATTCTTAATAATGTAATCATTC-TTTTATAAAGAATCTCCTTTTTTTACTCTTATTGAATTATGGTAAAGTATTCTAATCCAATAAATTTTCGCGGGCGAATATTTACTCTTTCCTGTCTTATTTGTTAATTTATAACCTTACCAAATAAAGCAATTTTTGGGGTTTGTTCCGCCATCCCACCCAATGAAGTATTAGGATTCTTTTCAATAAAATCCTATGCAGTCATGGGTTTTGTCGTTCCCACAGCTTCTCCTTTAATGGTTAGGTTTGAATCCTGCAATGGAGCTTCAAAACTTTCCGAGTCAATTTTCTCAGTTTTATTAACCCGGGCTGCTCTTTATTATTTCTTTAAATTTTATTTGTTGTTTCATTACGATTTTGAATTCTCTCTTATTTTTATTATTTTATTATATTGATGCTTTATCACATTGCCTTTTATGATGTAATTCATAGACCATACACATTGGAATCCTATATCCTTCTTATTCTTCTTCCTTCTATCTATCATCCCTCCTTTTATCCACATCCTTTTAGTTTTGCTTCACAACCTAAAATCTGGTTTCTTTTTTAGAGAAAAATGCAGTTGCTACAACTATATGATCGATCTACTCATTTATGATAGATTTATTTATTCATATAGTGACTGTTCCTTAGTTAGGATCTCGACAATACGAAGCAATAGGTTGTTATTAGTTAATTTTCTATAATTACTAAGTTTTTTCTATTTTTAGTAGGGTTCGGTCAATTTCCGTTTTTGATCCTAAAGAAAAACCAACGAGTCACACTGAATCAAATTAACCTTAATGAATAACTAATGATTTTTCTTCTTTTAACTGCTTTTTTCCCATTAATAATAAAACGGATTATTCCGATATATAAAATATTAATTCCAATGGCTTTTGCTACTATAACCTTCCCAACCACGATTTTTTATTCTATTCTTTTCAGTTATTTCGCATAGAAATAAGAAATTTTAACGATACTAAAAAAACAGTGGGTTCCATCGTTTCTATGGTTACCTTTTAAACGGCGAGGCCCTCTCTATACACCGGAGCCCTTTCTTTCATTAAAAGATATTGTGAACTTGTATAGTTCACATTCTTTGGCTCTACCTATCCATTATAGAGTAAATAGCTCTTTTCACAATAAGAGTTATTCATACAGTGACGGTATTTAATTATGAAAGTTGGCTAAGTAGCTGACCCTTTAGTCCGTTCTTTTAAGATAAAGGAGCATAAGCCTTTTTCTTTTATTACTATTTCCTCCGCTTAATGGATAACCATTTGCTACCAATGGGGGAATTGCTTCTTCCAATCTAGATGATTGGATTTGCACCAAAGGAAACCATAAATTTCATATACCATAGAAATCTAAGTAGAGCTTCTCTATCCTATTCATTGGTACCGATCATGGATACTTAAAAAACTGTCTTATTTGTTTAAACTCATGATCTGAACGAGTCGCACTTAATTGATAGTCTTTATTTTATTGGAAATTGTGTAAAGATTATTTGGATTTGATACAGCTACTTGTGCAAGCATTTTACGATTAAGAATCAATTCCTTCTTGTACAGATTGTGTATTAATTTACTATAACTATCGAATACTTTATATATTCGTGTTGCTGCATTTATACGAGTGATCCACAAACGACGAAAATCCCTCTTTTGCCTGCCTCTATCGCGATGAGAAGAAACAAAAGCTCTTTTTACTTGTTGAGTAATCATTCGATTAAGTCTTAAATGAGCCCCTCTAAAGTTTGAGGCAAATGAACGCATTTTTGTTCGCCGTCTCCGAGCTATATATCCTCGCGGAACTCTGGTCATAAATAAGGTTATTACCCGCCTACCTTTACTTTATTTGATCCTATAAATTTGTTTATTCTGAATTTTTCTATTCTGAATTCAGTTAATTAGATTTCTTTACTATATTTAGTACAATTGTTATATGACACATGGTTTTTTTTATAGGATAACCACGTCCTCGAGCCCGAGGTCTTAATTTTTTCATAATAGTACCCCTACTGACTTCGGCTTTAGTTATGAATAAATTTGCTTTGTCGAAATCCCTATAATGAGTAGCATTTGCTGCTGCCGAATAAACCAACTTTAAGATGGGATAAGATGCTCGATAAGGCATGAGGTTCAGTATCATAACAGTTTCCTCGTAGTAACGCCAGCGAATCTCATCAAGAACTCTTTGTGCTTTGAAAACAGACATATGTATGCGTTTTTGTGCTTTGAAAACCCGTTCGAACTTAAGTAGACGATCGGTTGGAACTTTTCTTGCGAGTTTCCTTAGCCCGTTCTTCTTCTTCTTTATCCTAGGGGTATACTTTACTAATTTGAAACTTGTCATAAATCGACTTTCCCTCCTATGCTCTGAGTTCCAGTATCGATAAGAATTCGAGTTCTTATTGTTCTTATGTTATGGTATGAATATACCATACCAATTCGTTATGTATGGATGATGGATGAGATTCCATGGATAGAGAGCCAGTTCCAATAGACTTATGGAACGTTCCCGTTCGCGTTAACAGGGATCATCGTACATCGTAAATAACCAATTTTCATATAGAAAGACATATCATAGAAAAATGAAATCAAAATATTCGGAGATGGCAAATATTCGGAGATGGCTATGAAAACACCTCTCTGGATCCTCGAATTGAAAGAGAGATTGAGAGGGATCAAGAATCCTAATTCTCGCTATTTGGAATGGATCCAATTCTATTGAGTCTGACTCATAGTGATCATTTCTCTTTAGCAAAGAATGACCTTGGTTATCAAAGGATTGAACAACCGGGATCCAATACCTAGTTGACATTGCTAACAAGGATCTAATGAATTATGAGTTTAATAGATCCTCTTTAGCGGAAAGACGTATATTCCTTGCTCATTATCAGACAATCACTTATTCCCAAACCTCGTGTGGGGCTAATCGTTTTCATTTACCATCTCATGGAAAACCCTTTTCGTTCCGCTTAGCCCTATCGGGTATTTTAGTGATAGGTTCTATAGGAACTGGACGATCCTATTTGGTCAAATACCTAACGAAAAATTCCTATTTTCCTTTCATTAAGGTACGAGGGCTTCTTATTCCACAAGAACGAAAGCACCTTTTCATTCTTTCTAGGGTACTTGGAAAAGACAATGTTCCATACTAAAGGATTCGGGTCCATAACCACGAGTTCCAGTGCACTAGATCTTGTAGCACCTAGCAACGAGGCGCTATCCATTAGTATTCCACATAAGAAATCCATTATAGAAACTAATACAATTAGATTAGCTCTTCATAGACAAACTTGTGGTTTCCTCGGTTTCTGTTTTCTTATTCGGGATCTTGCTTTTCATGGTTCTCATCTCTGCAACTCGTGATTTTCGCGAGAGAACCAAATCCAAGTTGGTGAAGATCATGATTTGGGCTGGCATAGTAGTTATTACCTTTGCAATTGCGGTTCGAATCTATCCGATCTTTATTTTTTTGCTCAAAGAACGAATAAAACCCCTTGTCGAAGCCCTTTATGATAAGCTTCCCTGGATCTGGGAAGTTTCTCTTTCACGGTATTGGGATCGTTTGATCGATTTCCTTGATCGCTACTTATGGGCGTGCGCTCAAAGGATACAAACAGGGATTCGCAAACAAAAAGGGAATTCGTAGTCACTTTTTCCTGTCGCGTA---AAGGCTTTACGCGAGAGCAATAGAGGTTGGGATACATCTAGCTCTTCTGAGCAACCTCTTTTGGATTCTTAAGACCACCCTTGCAGTAGGATACCGTCTGCTTTAGGTTCTTTATTATCTCCTTCGAGGGGTTTTTAGGATCGTTCAGGCTATATTTAGTCTATTTTGGCTTTTACTGTCTACTTTTCTCAGGGAGATGGTTAAGGACCTCCGAAGATAGAGGAGAGCGCCAGGCGCGGATTTCCGGAATACTTCTACGGGGAATGCTCATTCAATGAGCATTTTCCATATTAATCTTGAAAGTGAATCGTATTCCATGAATATGATATCTATCGAATGTGATATATGGAATATATGACAAAGGTGGAGTCTTGGAGTATTTCGATCGATCGGTCATATAGGCCTGAGTCAGACATCAAATAGCTTCGATTTGCATTATCCGTAGGACACCTTATATGTATCAAAATCGATATCAAAATCAAAAAGATGTACAATCCAATTTCTCGATTCAATAGAAGCCCAAAGAGGTGCATATGGTACCCAAATAAGGATAGATATGTCAAAAGCAGGTCTGATTACACCTATTCCTAGAATGTAAGGACGTAGGGATTTCTATGTAAACAGAGTATCCTATTTCCATAGGCTCGAATGACCCCTTCTCATAATAAGAATGTGCACGGTCTGGTCCGGTATGGAATGAACTTATAATCTGATGATCGAGTCGATTCCATGATTATAAGTTCATAACCCTAGCACCCATTCCCATTTTGGGCGGAACAGATCTACTAATTCTTTTATTCCAGTTAGTAAGAGGGATCTTGAACTAAGAAATAGACCTAGCAGTTAGTTCTTTTCTCTATCTAGAAGTGGAATAGAATAACCCGGTTGAAGGGTAATGATCATACGTCTGTAATGCATTGTATGTCCCAGAATAGGTCCCATTCTTCTACCCTTTCCGGGTAGTCGATGGCTATTCACAGCTACTACCTTAACACCAAAGAAGAGTTCGACCCAATGCTTTATTTCTGTCTTAGTGAATCCCGATTCGACATTAGAAGTATATTGATTCTTTCCCAATAAACGAAGACTCTTTTCTGTAAATACTGCGTATTTGATTCCATCCATTTACTTACGGCGACGAAGAATAAAACTATCACTATATTTTTTCCTTTTCCTAGTTCTTCTTCCAAGCGCAGGATAACCCCAAGGGGTTGTGGGTTTTTTTCTACCAATGGGGGCTTTCCCTTCACCGCCCCCATGGGGGTGGTCCACAGGGTTCATAACTACCCCTCTTACTACGGGGCGTTTACCTAGCCAACACTTAGATCCGGCTCTACCCAAACTTTTTTGGTTCACCCCAACATTACCCACTTGTCCGACTGTTGCTAAGCAGTTTTGGGATACCAAACGGACCTCCCCAGATGGTAATCTTAAAGTGGCCAATTTACCCTCTTTTGCAATTAGTTTCGCTACAGCACCTGCTGCTCTAGCTAATTGCCCACCCCTTCCACGTGTTATTTCTATGTTATGTATGGCCGTGCCTAAGGGCATATCGGTACTCAAAGGTAGGGCATTTCCCATTGATATAGGAACTTTTGTACCAGAAACAATAGTATCTCCAATTATAGCCCCTCTGGGATGTAAAATATATCTCTTCTCACCATCCCCATAGTGTATGAGACAAATGTATGCATTTCGATTAGGGTCGTATTCTATGGTTACGATTCTACCAGATATGTCTTTTTGATTCCGTCGAAAATCTATTTTACGGTATAGGCGCTTATGACCTCCCCCTCTATGCCTTGCGGTAATGATTCCTCTGGCATTACGACCTTTACTACAACGGTGCCGTCCATGGATCAATTTATTTCGTGGATTGGATTTCACTTGCCTGTCTACGGTTCCCTTGCGTGTGCTTGGGATAGGTGTTTTGTATAAATGTTTCGCCGTTGAAGTAGATTCTTCTTTTTTCTCAAAAAACCCCTTCCCAAACTGTACAAGCTTCTTCCAAAGCATACGGCTTTCTAGATGTATATGACGATCTCTAGACAGATGGATCTTATATGAATCGTATGATGAAGTACCACATAAGTGGATATATAGAAAAGGAATCCAAATCCGCCGAATCGCTCATGTTATGATCTTCTACATCCTAGGTCTCCGCGTTCCGTCATCTGGCTTATGTTCTTCATGTAGCATTCAGATCGAATGACTCTATGAAATTACGTCGATACTTCCACATATTATGGGTAACGTAGGAGACATCCCTATTTTAACCCGGGGGTCTTAATTACCACTGTTTAGCTTTCAATTCGCCTCTGACCATCAAATTAAATGTGAATAACCCGTCCTCCTCTCTTTGAAACAAGGGGCGCTTCCGGTTCTGTGCGTGCTTCAAACAATTTTGTCTTCTCCATATTACCATATCTCTAGAGTCAATAATTTTCTATGAGGAACTACTGAACTCAATCACTTGCTGCCGTTACTCAACAGTTTTCTGTTGAGGTCTATCCCGTAGAGGTAGTCAAATTGGATCAGTGATCGATTTCTAGGTTTCGTCGTAAACCTAATTGGTTACTTCCAATTACGTAAATCAATAGTTCAAACCGCTCTGACTATCCAAAAGAAATTCCAATTATTTAATATTTACTTTATGTGCCGAATTCCTCGGTACAATATTCTTAGAATTAATCCCTCGTTATATAGAACAATTTAGTATATTGTGTCCTCAGTATTCTTTTCCTATCTTATAATAGAATCCTCATTATATTATGAGGATTCTATTATAAAAAGTAGAGTATTCTTGCAAATGGACTCTCCCAATCTCGACGATTCACAAGAAAATCACTATTATTCTTTAAAGTTCACTTTTATTTCAAGTTATTCTCGAAAAAGAATACAATAGATTAGAAAATGGATTCAATTCGAAATTTCCAATTTTGTAATGGGACTTTCTCCTTATGGCAGTTCCAAAAAAACGTACTTCGATGTCAAAAAAACGCATTCGTAAAAATATTTGGAAGAAAAAGACTTATTTTTCCATAGTACAATCTTATTACTTAGCAAAATCAAGATCATTTTCTAGCGGCAACGAGCATCCAAAACCAAAAGGTTTTTCTGGACAACAAACAAATAATAAGGTTTTGGAATAAGAACATCGTGTGTTCGATTTTTCCAAAACTTCTTATAATATATAGAACATAGATAGAATACAAAATAAATTAACTTTAGGTAGATATTATTTCATATGTATAGATATATATAGTATATGAATAAAATAATATATGGACCAAAGAAAGACTACTTCTTCTGGATCCAAAATTAATAAAATAAAGAAATCCTTTTTCAAATTTTAAAATAAGGAATAAATCATGGCCAAGGGCAAAGATGTTAGAATCAGAGTTATTTTGGAATGTATCAGTTGTGTTCGAAAGGGTACCAATAAGGAATCGACGGGGATTTCTAGATATAGTACTCAAAAGAATCGTCACAATACACCCGGACAATTAGAATTAAGAAAATTTTGTCGTTATTGTCGCAAACATACGACTCATAACGAAATAAAGAAATAGATTTGGGTATTCCTTTCTTAAACTATGAATCTACTCTTTGGGAAAAAATAAGTCTCTTCACTTAAATTTTGAAACTTGGAATTTATTACCCTAGAAAACTTACCCCTGTCTTTGTTTATGCTTCGGATTGGAACAAATTACTCTAATTCGCCCACGCCTACGAATCAGTCGACATTTTGTACAAATTTTACGAACGGAAGCTCTTATTTTCATAATAGACTAGTATTTATTTGATCAATGAATCGTTTATTTCTCTTGAAAGCGGTTTAATTCTTTTAAAGCGAGAACTTGTTCTTAGGTAAATCAATTGGGAGATGCTTCTCTAGAGTGTCCCATATAAGTTTTCCATCTTCCATACGAAAACTGTCAATTCTCATAAGATCCTCTTCAGTCTTACTCAAAAGGTCCAATAGTGTATGTATATTGGCCCTTTTGAGACAATTATACGTTCTAGAAGGCAATTCTAATTGATCAATAAAAATACAATTCAATGGAATTCCTTTTTTGTTTTTCTTTAGATTAGTGAATCTTTTTTGAAAGGTTATAAGGGGCGGAGTAAACCTGTTTTTATTTTTTTCGAAACAAGTGCCCTCTTCCTCTGCGTGTAGAAAAGGAAGAAATAAATCAATCAAATTACGAGAAGCTTCATAAAGGGCTTCTTTAGGGGTTAAACTTCCATTCGTCCATATTTCGAGAAAAAGTATCTCGTGTTTTTCATTTCCATTCCCACAAGAAAAAATACTATAATTCACATTTCGAACAGGCATGGATACAGCATCTATAGGGTAACTTCCATCTTGAGAGTTCTTTCTGAGTTCCGTATGATATCCGCGATCTCTCTTGATCTGTAACTCAATACAGAAATCAATGGGGTCTCTCAAGTTAGCTATAGGTTGTGTCGTATCAACGATTTCTACGGAAGGTGGTAAGATTATATCTTGAGCGGTTATGTATCTAGGACCTTTGACGCAAATTGATGCGTCTCTAACTCCATAGAGATTACTTCTCAATACAATTTCTTTCAAGTTTAGTAAAATTTCTTGTATGGATTCTTCAATACCTACTATTGTAGAATATTCGTGTGGCACATTCCCAAATTTTGCGCGTGTGATACATGTTCCTTCTATTTCTCCAAGTAAAGCTCTTCGCAAGGCAATACCGACAGTATCCGCTTGACCTTTTCTAAGCGGGGACAGAATGAAACGGCCATAATAAAGACGCTTACTATCTACTCTTGATTCAACACACTTCCACTGTAGTGTTTGGGTGGATCCTGTTACGTCCTCTCGAACCATTCGGAATAAATATAAATTCTTTTCTTATTTCTATTTTATGCTCCGGAATGGAAATGAGGGAATGTCCACAATACCCGGATTTAGTCAGATCCAATTCGAGGGGTTTTGTAGGTTCATTAATCAAGGCTTGGCAGAAGAACTTGAGAAGTTTCCAACAATTAAAGATCCAGATCACGAAATTTCATTTCAATTATTTGCGAAAGGATATCAATTGCTAGAACCCTCGATAAAAGAAAGGGATGCTGTGTATGAATCACTCACCTATTCTTCTGAATTATATGTATCCGCGAGATTAATTTTTGGTTTCGATGTGCAAAAGCAAACCATTTCTATTGGAAATATTCCTATAATGAATTCCTTAGGAACCTTTATAATAAATGGAATATATCGAATTGTGATCAATCAAATATTGCTAAGTCCTGGTATTTACTACCGCTCGGAATTAGACCATAAGGGAGTTTCTATATACACCGGAACTATAATATCAGATTGGGGAGGAAGATCGGAATTAGCAATTGATAAAAAAGAAAGGATATGGGCTCGCGTGAGTAGAAAACAAAAGATATCTATTTTAGTTCTATCATCAGCTATGGGTTCGAATCTAAGAGAAATTTTAGATAATGTTTCCTACCCCGAAATTTTCTTGTCTTTCCCGAATGCTAAGGAGAAGAAGAGGATTGAGTCAAAAGAAAAAGCTATTTTGGAGTTTTATCAACAATTTGCTTGTGTAGGTGGGGACTTGGTATTTTCGGAATCCTTATGTGAGGAATTACAAAAGAAATTTTTTCAACAAAAATGTGAATTAGGAAGAGTTGGTCGACGAAATATGAATCGGAGACTGAATCTTGATATACCTCAGAACAATACATTCTTGTTACCACGAGATGTATTGGCCGCTACGGATCATTTGATTGGAATGAAATTTGGAACAGGTATACTTGACGATGACGATATGAATCACTTGAAAAATAAACGTATTCGTTCGGTTGCGGATCTGTTACAAGATCAATTCGGACTGGCTCTTGGCCGTTTACAACATGCGGTTCAAAAAACTATCCGTAGAGTATTCATACGTCAATCGAAACCGACTCCACAAACTTTGGTAACTCCAACTTCAACTTCGATTTTATTAATAACTACTTATGAGACCTTTTTTGGCACATACCCTTTATCTCAAGTTTTTGATCAAACCAATCCATTGACACAAACGGTTCATGGACGAAAAGTGAGTTGTTTGGGTCCTGGAGGATTGACGGGGAGAACTGCAAGTTTTCGGAGCCGAGATATTCATCCGAGTCACTATGGGCGTATTTGTCCAATTGACACATCCGAAGGAATCAATGTTGGACTTACTGGATCCTTAGCTATTCATGCGAGAATTGATCACTGGTGGGGATCTATAGAGAGTCCGTTTTATGAAATATCTGAGAAAGCAAAAGAAAAAAAAGAGAGACAGGTGGTTTATTTATCACCAAATAGAGATGAATATTATATGATAGCAGCAGGAAATTCTTTGTCCTTGAATCAGGGTATTCAGGAAGAACAGGTTGTTCCAGCTAGATACCGTCAAGAATTCCTGACTATTGCATGGGAACAGATTCATGTTAGAAGTATTTTTCCTTTCCAATATTTTTCTATTGGAGGTTCTCTCATTCCTTTTATTGAGCATAATGATGCGAATCGGGCTTTAATGAGTTCTAATATGCAGCGCCAAGCAGTTCCACTTTCTCGGTCCGAGAAGTGCATTGTTGGAACTGGATTGGAACGCCAAACAGCTCTAGATTCGAGGGTTTCCGTTATAGCCGAACGCGAGGGAAAGATCATTTCTAGTGATAGTCACAAGATCCTTTTTTCAAGTAGTGGGAAGACTATAAGTATTCCTTTAGTTGCCCATCGACGCTCTAACAAAAATACTTGTATGCACCAAAAACCTCGGGTTCCGCGGGGTAAATCCATTAAAAAAGGGCAAATTTTAGCGGAGGGAGCCGCTACAGTTGGTGGGGAACTTGCTTTAGGAAAAAACGTTTTAGTAGCTTATATGCCGTGGGAGGGTTACAATTTTGAAGACGCAGTACTAATTAGCGAACGTTTGGTATATGAGGATATTTATACTTCTTTTCACATCCGAAAATATGAAATTCAGACGGATACGACAAGCCAAGGCTCCGCTGAAAAAATCACTAAAGAAATACCACATCTAGAAGAACATTTACTCCGCAATTTGGACAGAAATGGAGTTGTGAGGTTGGGATCCTGGGTAGAAACAGGCGATATTTTAGTGGGTAAATTAACGCCTCAGATAGCGAGCGAATCATCGTATATCGCGGAAGCTGGATTATTACGGGCCATTTTTGGTCTTGAGGTATCCACTTCAAAAGAAACTTCTCTCAAACTACCTATAGGTGGAAGAGGGCGCGTTATCGATGTGAAATGGATCCAGAGGGACCCCCTCGACATAATGCTTCGTGTATATATTTTACAGAAACGTGAAATCAAAGTTGGGGATAAAGTAGCCGGAAGACACGGGAATAAGGGGATCATTTCCAAAATTTTGCCTAGGCAAGATATGCCCTATTTGCAAGATGGAACACCTGTTGATATGGTCTTCAATCCCTTAGGAGTACCCTCACGAATGAATGTGGGACAAATATTTGAAAGCTCGCTTGGATTAGCAGGGGATCTGCTAAAGAAACATTATAGAATAGCACCCTTTGATGAGAGATATGAGCAAGAGGCTTCAAGAAAACTTGTGTTTTCGGAATTATATGAAGCCAGTAAACAAACAAAAAATCCATGGGTATTTGAACCCGAGTACCCGGGAAAAAGCAGAATATTTGATGGAAGAACAGGAGATCCCTTCGAACAACCTGTTCTAATAGGGAAGTCCTATATCTTAAAATTAATTCATCAAGTTGATGAGAAAATCCATGGACGTTCTACTGGGCCCTATTCACTTGTTACCCAACAACCCGTTAGAGGAAGAGCCAAGCAAGGGGGACAACGAGTAGGAGAAATGGAAGTTTGGGCTTTAGAAGGATTTGGTGTTGCTCATATTTTACAAGAGATACTTACTTATAAATCTGACCATCTTATAGCTCGCCAAGAAATACTTAATGCTACGATCTGGGGAAAAAGAGTGCCTAATCACGAGGATCCTCCAGAATCTTTTCGAGTGCTTGTTCGAGAACTACGATCTTTGGCTCTAGAACTGAACCATTTCCTTGTATCTGAGAAGAACTTTCAGGTTAATAGGGAGGATGTTTGAATTCGGCGATGCCCCCTTCGGGGGGCATTCCGATTTCGCTAGTACCATCTTCAAATCCAGATTGAGATTGAGAAAAGGGAGTAAATTAAGTTTTCGAATCACTGACTCAGGCCCATTGTCGAATCCTACTCAGCAATTGTCGAATCCTACTCAGCAAAAAAGGGGGTATTTATGTATGATTGACCAATATAAACATAAACAACTTCAAATTGGACTCGTTTCCCCTCAACAAATAATGGCTTGGGCTAACAAAATCCTACCTAATGGGGAAATAGTTGGCGAAGTCACAAGGCCCTCCACTTTTCATTATAAAACCGATAAACCAGAAAAAGATGGATTGTTTTGCGAAAGAATCTTTGGACCCATAAAAAGCGGAATCTGTGCTTGTGGAAATTCTCGAGCGAGCGTAGCTGAAAACGAAGACGAAAGATTTTGCCAAAAATGCGGGGTAGAATTTGTTGATTCTCGGATACGAAGATATCAAATGGGATACATCAAACTGGCATGTCCAGTGACTCATGTATGGTATTTGAAAGGTCTTCCTAGTTATATTGCGAATCTTTTAGATAAACCCCTTAAGAAATTGGAGGGCCTAGTATATGGCGATTTCTCTTTTGCTAGGCCCAGCGCTAAAAAACCTACTTTCTTACGATTACGAGGTTTATTCGAAGACGAAATTTCATCCTGTAACCACAGCATTTCTCCCTTTTTTTCTACCCCAGGCTTTGCAACATTTCGAAATCGGGAAATTGCGACAGGAGCGGGTGCTATTGGAGAACAATTAGCGGATTTGGATTTGCGAATTATTATAGAGAATTCCTTGGTTGAATGGAAGGAATTAGAAGACGAGGGGTATAGTGGAGATGAATGGGAAGATAGAAAAAGACGAATAAGAAAAGTTTTTTTAATTAGACGCATGCAATTGGCGAAACATTTTATTCAAACAAATGTAGAACCAGAATGGATGGTTTTATGCTTATTACCGGTTCTTCCTCCCGAATTGAGACCCATTGTTTATAGGTCTGGGGATAAAGTAGTGACTTCAGATATTAATGAACTTTATAAGAGAGTTATCCGTCGAAACAACAACCTTGCCTATCTATTAAAAAGAAGTGAATTAGCACCAGCAGATTTAGTAATGTGCCAGGAAAAATTGGTACAAGAAGCCGTGGATACACTTCTTGATAGTGGGTCCCGCGGGCAACCGGCGAAGGATGGTCACAATAAAGTATACAAGTCACTTTCAGATGTAATTGAGGGCAAAGAGGGGAGGTTTCGCGAGACTCTGCTTGGGAAACGGGTTGATTACTCAGGGCGTTCTGTCATTGTTGTGGGCCCTTCGCTTTCATTACATCAATGTGGATTACCTCTAGAGATAGCAATAAAGCTTTTTCAGCTATTTGTAATTCGCGATTTAATCACGAAACGTGCTACTTCTAATGTCAGGATTGCTAAAAGGAAAATTTGGGAAAAGGAGCCCATTGTATGGGAAATACTTCAAGAAGTTATGCGGGGGCATCCTGTACTGTTGAACAGAGCACCCACCCTGCATAGATTAGGCATACAGGCCTTCCAACCCACTTTAGTAGAGGGGCGTACTATTTGTTTACATCCATTAGTGTGTAAGGGTTTCAATGCGGACTTTGATGGGGATCAAATGGCTGTTCATCTACCTTTATCCTTGGAAGCTCAGGCGGAAGCCCGTTTACTTATGTTTTCTCATATGAATCTCCTGTCTCCCGCTATTGGAGATCCTATTTGCGTGCCAACCCAAGACATGCTTATCGGACTTTATGTATTAACGATTGGAAACCGTCGAGGTATTTGTGCAAATAGATATAATAGTTATGGAAACTATCCAAATAAAAAAGTAAACTACAATAATTATTAGTATACGAAAGATAAAGAACCCCATTTTTCTAGTTCCTATGATGCACTGGGGGCTTATAGACAGAAACGAGTCGGTTTAAACAGCCCCTTGTGGCTCCGGTGGAAACTAGATCAACGCGTCATTGGGTCAAGAGAAGTTCCGATTGAAGTTCAATATGAATCTTTTGGGACTTATCATGAGATTTATGCCCACTATCTAATAGTGGGAAATAGAAAAAAAGAAACCCGTTCTATATACATTCGAACCACTCTTGGTCATATTTCTTTTTATAGAGAAATCGAGGAAGCCATACAAGGATTTAGTCGGGCCTATTCGTACACTATCTAAATAAGGAAGTTAGGGATACATAAAGCTTTTTTTAGTTTAATTTAAACTGGACTTTTGACCTTAGAATACTAACAGGTCTGATTTTAGATTTTTAAAAGAAGTCAGTTAATTCATTAAGGCTGTGTTTATACCGTGTATCAATGGCCAATTCTGAGTAGAAGGTTTCATCGGAACAATTATTATTTATTTCAAGCTATTTCGGCTCTTTCTTAATCTTCAAAAAGAAATAAATTCCGTAATGGTAAGACAAAAAAAA-AAAAAAAAGGAAGTGTGGAAAAAATGGCGGAACGGGCCAACCTGGTCTTTCATAATAAAGAGATAGACGGAACTGCTATGAAACGACTTATTAGCAGATTAATAGATCATTTTGGAATGGGATATACATCCCATATACTGGATCAAATAAAGACTCTGGGCTTCCATCAAGCCACTACTACATCGATTTCTTTAGGAATTGAGGATCTTTTAACAATACCCTCTAAAGGATGGTTAGTCCAAGACGCGGAACAACAGAGTTTTCTTTTGGAGAAACACTATTATTATGGGGCTGTACACGCGGTAGAAAAATTACGCCAATCCGTTGAGATATGGTATGCTACAAGTGAATATTTGAAACAAGAAATGAATTCGAATTTTCGGATAACGGATCCTTCTAATCCAGTCTATTTAATGTCTTTTTCAGGAGCCAGAGGAAATGCATCTCAGGTACACCAATTAGTAGGGATGAGAGGGTTAATGGCGGATCCTCAAGGACAAATGATTGATTTACCTATTCAAAGCAATTTACGCGAGGGACTTTCTTTGACAGAATATATAATTTCCTGCTACGGAGCCCGCAAAGGGGTTGTAGATACTGCTGTACGAACCGCCGATGCTGGATATCTTACACGTAGACTTGTTGAAGTAGTTCAACATATTATTGTGCGTAGAAGAGATTGTGGTACTATCCAAGGTATTTCTGTGAGTCCTCAAAATGGAATGACGGAAAAACTTTTTGTCCAAACACTAATTGGTCGTGTATTAGCAGACGATATATATATTGGTTCAAGATGCATTGCTGCTCGAAATCAAGATATTGGAATCGGATTAATCAATCGATTCATAACTGCCTTTCGAGCACAACCGTTTCGAGCACAACCAATATATATTAGAACCCCCTTTACTTGCCGGAGCACGTCTTGGATCTGTCAATTATGTTATGGGCGGAGTCCCACTCATGGCGATCTAGTCGAATTAGGGGAAGCTGTAGGTATTATTGCGGGTCAATCGATTGGGGAGCCAGGGACTCAACTAACATTAAGAACTTTTCATACTGGTGGAGTATTCACAGGGGGTACTGCCGACCTTGTACGATCCCCCTCGAATGGAAAAATCCAATTCAATGAGGATTTGGTTCACCCCACACGTACCCGTCATGGGCAGCCTGCTTTTCTATGCTATATAGACTTGCATGTAACTATTCAGAGTCAGGATATTCTACATAGTGTGAATATTCCGTTAAAAAGCTTGATTCTAGTGCAAAATGATCAATATGTAGAATCCGAACAAGTAATTGCGGAGATTCGTGCCGGAACGTCCACTTTGCATTTTAAAGAAAAGGTACAAAAGCATATTTATTCCGAATCAGACGGGGAAATGCACTGGAGTACTGATGTTTACCATGCGCCCGAATATCAATATGGTAATCTTCGTCGATTACCAAAAACAAGCCATTTATGGATATTGTCGGTAAATATGTGCAGATCTAGTATAGCATCTTTTTCGCTCCACAAAGATCAAGATCAAATGAATATTTATTCTTTTTCTGTTGACGGAAGATATATCTTTGACCTCCCAATGGCTAATGATCAAGTAAGCCATAGACTGTTGGATACTTTTGGTAAAAAGGATAGGGAAATTCTTGATTATTTAACACCAGATCGAATCGTGTCCAACAGTCATTGGAATTTTGTCTATCCTTCTATTCTTCAAGATAATTCGGATTTGTTGGCGAAAAAGCGAAGAAATAGGTTCGTGATTCCATTACAATATCATCAAGAACAAGAGAAAGAGCTAATATCCTATTTTGGGATTTCGATTGAAATACCTTTTATGGGTCTTTTACGTAGAAATACTATTTTTGCTTATTTTGACGATCCACGATACAGAAAAGATAAAAGGGGTTCAGGAATTGTTAAATTTAGATATAGGACCCTAGAGGAAGAGAGAGGACGAATATGAAACCCTAGAAGCGAGGACTCTAGAGGACGAATATGAAACCCGAGAAGATGAATATGGGATCCTAGAGGACGAATATGAAACCCTCGAAGACGAATATGGGATCCTAGAGGACGAATATAGGACTCTAGAGAAAGACTCAGAGGAAGAATATGGGAGCCCAGAGAACCAATATAAAACCCGAGAGGACGAATATGGAATTCTAGAGGAAGAAGAATATGGGAGCCGTGAAGATGGTTCAGAGAACGAATATGGGACTTTAGAAGAAGACTCAGAGGAAGACTCAGAGGACGAATATGGGAACCCAGAGGAAGATTCCATCTTAAAAAAAGAAGGTTTTATTGAGCATCGAGGAACAAAAGAATTTAGTCTAAAATACCAAAAAGAAGTAGATCAGTTTTTTTTCATTCTTCAAGAACTGCATATCTTGCCGAGATCCTCATCCCTAAAGGTACTTGACAATAGTATTATTGGAGTGGATACACAACTCACAAAAAATACAAGAAGTCGACTAGGTGGATTGGTCCGAGTGAAGAGAAAAAAAAGCCATACGGAACTCAAAATCTTTTCCGGAGATATTTATTTTCCTGAAGAGGTGGATAAGATATTAGGTGGCAGTTTGATACCACCAGAAAGAGAAAAAAAAGATTCTAAGGAATCAAAAAAAATAAAAAATTGGGTTTATGTTCAACGGAAAAAAATTCTCAAAAGCAAGGAAAAATTTTTTGTTTTGGTTCGACCTGCAGTCGCATATGAAATGGACGAAGGGAGAAATTTAGCAACACTTTTCCCGCAGGATCTCCTGCAAGAAGAGGATAATCTCCAACTTCGACTTGCCAATTTTATTTCTCATGAAAATAGCAAGTTAACTCAAAGAATTTATCACACGAATAGTCAATTCGTTCGAACTTGCTTAGTAGTGAATTGGGAACAAGAAGAAAAAGAGGGGGCTCGTGCTTCCCTTGTTGAGGTAAGAACAAATGGTCTGATTCGAGATTTCCTAAGAATTGAGTTAGTCAAGTCCACTATTTCGTATACACGAAGAAGATATGATAGGACAAGTGCAGGACCGATTCCCAATAATAGATCAGATCACAACAATACCAATTCCTTTTATTCCAAGGTGAAGATTCAATCACTTAGCCAAGATCAAGAAGCTATTGGCACCTTGTTGAATCGAAATAAAGAATATCCCTCTTTGATGATTTTGTCGGCATCCAACTGTTCTCGAATTGGTTTATTCAAGAATTCCAAATATCCCAATGCGATAAAAGAATCGAATCCTAGAATTCCTATGCGAGATATTTTTGGGCTCTTAGGCACTATTGTACCTAGTATATCAAATTTATCTTCATCTTACTATTTATTAACGCATAATCAGATCTTGTTAAAAAAATACTTGTTCCTTGACAATTTGAAACAAACCTTCCAAGTGCTTCAAGGACTTAAATACTCTTTAATAGATGAAAATAAAAGGATTTCAAATTTCGACAGTAACATCATGTTGGATCCATTCCATTTGAATTGGCGCTTTCTCCATCATGACTCGTGGGAGGAGACATCGGCAATAATTCACCTTGGACAATTTATTTGCGAAAATGTATGTCTATTTAAATCGCACATAAAAAAATCTGGTCAAATTTTCATTGTTAATATGGACTCCTTTGTTATAAGAGCAGCTAAGCCTTATTTGGCCACTATAGGAGCAACTGTTCATGGTCATTATGGAAAAATCCTTTACAAAGGAGATAGGTTAGTTACCTTTATATATGAAAAATCGAGATCTAGTGATATAACGCAAGGTCTTCCAAAAGTAGAACAAATCTTCGAAGCGCGTTCAATTGATTCACTATCGTCGAATCTCGAAAGGAGAATTGAGGATTGGAATGAGCGTATACCAAGAATTCTTGGGGTTCCCTGGGGATTCTTGATTGGAGCTGAGCTAACCATAGCCCAAAGTCGTATCTCTTTGGTTAATAAGATCCAAAAGGTTTATCGATCCCAAGGGGTACAGATCCATAATAGACATATAGAGATTATTATACGCCAAGTAACATCAAAAGTACGGGTTTCCGAAGATGGAATGTCTAATGTTTTTTTACCTGGGGAATTAATAGGACTATTGCGCGCGGAACGAGCAGGGCGGGCTTTGGATGAATCGATCTATTATCGGGCAATCTTATTGGGAATAACAAGGGCTTCCCTGAATACCCAAAGTTTTATATCCGAAGCAAGTTTTCAAGAAACTGCTCGAGTTTTAGCAAAAGCTGCCCTACGAGGGCGTATTGATTGGTTGAAAGGCCTAAAAGAAAACGTAGTTCTGGGGGGGATTATACCTGTTGGTACCGGATTCCAAAAATTTTTGCATCGTTCCCCACAAGACAAGAACCTTTATTTCGAAATTCAAAAAAAAAATCTATTCACGTCGGAAATGAGAGATATTTTGTTTCTCCATACAGAATTAGTTTCTTCTGATTCTGACGTAACAAACAATTTCTATGAGACATCAGAACCCCCGCCCCATTTATACGATTTAAATTTTATTATCTCATAAATATGAGTTAGAAATAACAAAAAGAAAAAAGATACAAAGATATCCATTTCCGGTTAAAATATATCCTTTACTTAAATTTTGAATTTGTACATTTCTGTGAGTACTATTTTTCCTTTTTAAAAAGGAAAGCTCCTTTTCGAAGATTACAGACGTCTTTTTTTAGGAGGTCGACATCCATTATGCGGCATAGGTGTTACATCGCGTATACAACTTAACCGTACACCACTTTTAGCAATGGCTCGTAATGCGGCATCTCTTCCGCTACCAGCACCTTTTACCATAACTTCTGCTCGTTGCAAACCCACTGTACGAATAGCATCTACTGCTGTTCTTTGACCAGCATAGGGTGATGCTTTTCTTGAGCTTTTGAATCCACAAGTACCTGCGGAGGACCAGAAAACCACCCGCCCTTGCGGGTCTGTAACAGTTATAATGGTATTGTTGAAACTGGCTTGAACATGAATAACTCCTTTTGTTATTCTACGTGCACTCTTGCGTAAACTAAAACGGGCATTCCTACGCAAACCAATACGCACTCTCTTACGTGAACCTATTTTTGGTATAGCTTTTGTCATGTCGTATGTATATAGAAAAAATGGATTGGTTTAGATCGATCTTAACCTGATTCATCATCATGAAGTATTTCTATTTTTTATAAAATCGCATAAAACCCGAATTTAGGTTTGAAATAAATTTATAAGAAATCCAGCCAGGAAAAGTCGACAGATAAGTCACCCTTACTGTCCCTCTACAGAACCGTACATGAGATTTTCACCTCATACGGCTCCTCGTTCAATTCTTTCGAAGGGATCCTTTTCCTCGTTCGAGAGTCTCCGCCCTTCTTCCACTCCGTCCCGAAGACTAACTAAGACCAATTGAGTCACGTTTTCATGTTCTAATTGAACACTTTCCATTTATGATTAAAGGAGAAGATTGTTCTTTTACCAAACACATGCGGATCAAATCACGTCTTATAATAAGAAGAAATCTTTCTCGGTATCAATCCCCTTGCCCCTCATTCTTTGAGAATCAGAAGGATCCTTTTCGAGTTTCCATTTCTTCATTTGGAATCTGGGCTCTTCTATCTTCGACTTATTTTTTTGGCTTTATTCTTTATTTATTTCATTTCGATTTTTCCCTCTTCCTCTATCCCTATCCTCTAGGTACAGCGTTTGCATCAATAGAGAACTTTTTCCTCTGTATGAATCAATATTATTCCAATTTCTTCCCGAAACTTCCCAAGAAAAATCCCGAATTGGATCCAAAATTGACGGGTTAATGTGAGCTTATCCATGCGGTTAGGCACTCTTCAAATAGGAATCTATTTTCTAACTGGCTTTCGTGCTTTGGTGAGTCGTCCGAGATCCTTTCGATGACCTATGTTGTGTTGAAGGAATATCTATATGATCCGATCGATTGCATAAGACCCGCGGTAGCAATAGAACGGGGAAAGTATACAGAAAAGACAGTTCTTTTCAATTTTGATTATCTATATATTAGTTCGTTTCTATTTCTAGATATCTATTTCTATATATTAGTATTAGTTAGTAGTAAATGGGAGGGCTGCCATTATCCTTTTTCTTGTATGTGTTCCTAAGAGAAGAAATTTGTCCATTTCATGTTTCGAGGTCTCAAGGGCGTGGAAACAGATAGAAACTCTTGAATGGAAATTGAAAAGAAATGTAGCCCCAGTTCCTTCGGAAATGGTAAGATCTTTGGCGCACGAAGAAGGGGCGACCCATATCATCTTGACTTGGTTCTGCTTCCCCTGTTTTTTTAAGAATACCGAGTCGGGTTCTTCTCCTACCAGTATCGAATAGAACATGCTGAACAAGATCTTCTTCATGGAAACCTGCTCGATTTAGATCGGGAAAATTGTACAGATTTTATGAAACCATGTGCTATGGCTCGAATCCATAGTCAATCCTATTTTCGATAGGACCGGTTGACAATTGAATCTAATTTTTCCCATTATTTAACTATCCATAATAGTGCGGAAAGAAAGCCCGGAGGAAGAGTGGCCTGGCCTTGAGTTTCTCGCCCCTTTGCCTTAGGATTCGTTAATTCTCTTTCTCGATGGGACGGGGAAACCCAATGTGAGTTTTTTCTATTTTGACTTACTCCCCCACCACGATCGAACGGGAATGGATAAGAGGCTTGTGGGATTGACGTGATAGGGTAGGGTTGGCTATACTGCTGGTGGCGAACTCCAGGCTAATAATCTGAAGCGCATGGATACAAGTTATCCTTGGAAGGAAAGATAATTCCGAATCCGCTTTGTCTACGAATAAGGAAGCTATAAGTAATGCAACTATGAATACACCCTAGCACATGTTCCCCGACGCTGAGGACATCCCTTAAGCGCGGGCGTTTTTCTAGCATTTCGTATTGACTGTCTTGCATTTCTAATAAGTTGTTTAACTGTTGGCATTTATTTTTTTGGCTTTTTGACCCCATATTTAGAACGCCCTTGTTGACGATTCTTTACTGCGACAGCATCTAGGGTTCCTCGAATAATGCGATATCTCACACCGGGTAAATCCTTAACCCTTCCTCCTCTTACTAATACTACAGAGTGTTCTTGTAAATTATGGCCAATACCAGGTATATAAGCAGTGATTTCAAATCCAGAGGTTAATCGTACTCTGGCAACTTTACGTAAGGCAGAGTTGGGTTTTTTGGGGTTGATAGTGTAGGGTGGATCTCGAAAGATAGGAAAGATCTCCCTCCAAGCCGTACATACGACTTTCATCGAATACGGCTTTCCACAGAATTCTATAGGGATCTATGAGATCGAGTATGGAATTCTGTTTACTCACTTTAAATTGAGTATCCGTTTCCCTCCTTTTCCCGCTAGGATCGGAAATCCTGTATTTTCCATATCCATACGATCGAGTCCTTAGGTTTCCGAAATAGTGTAATGGAAAAAGAAGTGCTTCGAATCATTGCTATTTGACTCGGACCTGTTCTGAAAAAGTCGAGGTATTTCGAATTGTTTGTTGACACGGACAAAGTAAGGGAAAACCTCTGAAAGAATTTCCATATTGACCTTGGACATATAAGAGTTCCGAATCGAATCTCTTTAGAAAGAAGATCTTTTGTCTCATGGTAGCCTGCTCCAGTCCCCTTACGAAACTTTCGTTATTGGGTTAGCCATACACTTCACATGTTTCTAGCGATTCACATGGCATCATCAAATGATACAAGTCTTGGATAAGAATCTACAACGCACAATGTGCCGTTCCTATTATTACCAAGTATATGGTTCTAATCCTAGATGAAAAAATAAATAGAAAAAATCTAAAGTAATAGGTTCTGATACAGTACAAAAAAACGAACTAAATTACCAACTTGATCTTGTTGCACCCGGTAACAAACATGCATAAACCATTTCTCGAAGTATGTGTCCGGATAGCCCAAAGTCTCGATAGTTAGCTCTAGGTCTTCCGGTTAAAAAACAACGTCGATGAAGGCGTGTAGGTGCACTATTACGTGGTAGGGATTGCAATTTTTCTTGCATTTTCGTTTTTTCGCTCAAAGGGGAAACTTTGCTTCTTATCTTGTTTTTTGAGGATCGACGAATCAAATGATATTTTTGTTCTAATTTCTGCCGCTTCTTCTCCCTCTGAATCAAACTTTTTTTTGCCATATGAAAAAGAAAGGAGGTAGAAAAAATTTTTGAATGGTTAAAGAAGAAAAACAAGAAAACAGGGGTTCTGTTGAATTTCAAGTATTCAGTTTCACCAATAAGATACGGAGACTTGCTTCACATTTGGAATTACACAAAAAAGATTTTTCATCGGAAAGAGGTCTACGAAGACTTTTGGGAAAACGTCAACGTTTGCTGGCTTATTTGGCAAAGAAAAATAGAGTGCGTTATAAGAAATTAATAAGTCAGTTGGATATTCGGGAGAAGTAAACATTCCTCTAATTTCATTGCAAAGTGGTATCGAGAATTGATCCAATATAGATGGAATCATGAATAGTCATTGGTTTTGTATACTAATTCAAACTTGCTATCTATGGAAAATAAAAAGAAATAAGTATTTCTCAGGAAAGACTCTGCAAAGATCCAATTTATTTAAGCCCATATTCTATCATATGAATGAAACATAGTTTGAAAAAGAGGAATAAAATAGTTTGCTTAAGACTTTTTTATTATTGAATTTCCATCCTCAACAGAGAACTCGAGATGATCAATCCTGAAATGAGAAAGAGCCACTCTTCTCCAACAAATAAACTATGCTAATGAAAAGATTGGCAGTTTTTTGGTAGTTCTAAAATTCTCATACTTCTTTGACTGGAGTAACAAAAGAAAGAAAAAAGTAAGTAATAATAATAATATTTTTTTACTTTCTTTGATTTTTTTTCTGAAAAAGAAAATGAATGCTTAAAAATGCATCTAATTTAAGAGTTGATAACAGAAAATTTCTTTTATGCGACACTAATAAACAGTATTATTTTTATATATTATTCGTCAATCCCACTTCAATTACCTAAAAAATGAGGGATATTTTCTTGCTAGGATTCTAGACATGCAGATAATATAGAATCCAAAAAATGCATTGATCATTACATAGAATTCTATTAAGATATTATATGAAAGTCGAATTTATTCCATTCTCGTTTGAGAATGCGAATACAAGGAGGTATTTTGTGTTTGGGAAAGTCCGAAGAAAAAAGAATTTTGAATCCACCTTTTCTTTTCCTTTTTCCCTTAGAAAAATAACTCAATCAAAATCTAATTATCTACTCTACAAGAACGAAATGCTTGTTTTAACTCAAAGTTCTTTCTTTATCTTTAAAGAATTCTGCCTTCCTTAAAATATCATAAACAGTTCTTGTAGGTTGAGCACCCTTTTCAAGGAAATAGAGAATAGCTGGAACATTTAAACAAGTTTGATTCTTTATTGGATCATAAAAACCCACTTTTCGAAGATCTCTTCCTTCTCTTCGAGATCGAACATCAATTGCAACGATTCGATAGACAGCTTGTTGCTTTCTACCACATCGTTTTAAACGAAGTTTTACCATATTGGGATAGATGTAGATAAACAATGCCCCCCCTAGAAACGTATAGGAGGTTTTCTCCTCATACGGCTCGAGAAAATAATTTGAATTTCTGTCTATAATACAAGAATTAGACTATGACTTGCATTAATTTCCTTAAAGAAGAAAAAACAAATTTCATTTATACTCATGACTCAAGTTGGCTAATTTTGACTGAAAGACTTCAAAAGCAAAATCCTTCGAAATTTTTTGAGTCGTCTCTAAACTCTTTTCTTTATCTCATCTCGAACAAATTTCCTTATTCTGATCTAATTCTATTGTTGAGACGGTTGAAAATCGTGTTTACTTGTTCCGGAATCTTTATCTTTGATTTGTGAAATCCTTGGGTTTAGACATTACTTCGGGAATTCTTATTCTTTTTTCTTTCAAAAGAGTAGCAACATACCCTTTCTTTTTTTTTCCTTCGATAAAGCATTTTCCTCTTCTATAGAAATCGAATATGAACGATCGATTCTGATAGACTTTTAATCAAAAAAGTTTTTCAAAATTGGACTTTTCTTATTTTAACCTTTAGATTTCTATATTAAGGATAGACTTACAAAGTTGGCCTAATTTATTAGTTTTCACTAACCCTAGATTCTTTCCCTTGATAAAAAAATTCTGTCTTCTCGAGCTCCATCGTGTACTATTTACTTACAAAGAACCCAGCGGAAATTCCGTTCGGAATGAATAGAACAGACTATGTCGAGCCAAGAGCATTTTCATTACTATGGAAAATGATGGATAGCAAAATCCACAATTGATCATGTCCTTCAAGTCGCACTGTTTTATTCGAAAGGGCCAGACCCATATATAAAGAAAGTAACTCAGTTTTGATTCTTGTGTTTGTTATAAGAAAGAAAAAAGGGAAAAAAGAAATAGTTTTTTATTTATTGCAACATGTTCGTTGATTCCTACCACTTAATCTTAATTTATTGTATCTTCCCGGAGTTCCCTCTCCGGGAATTCCTTTTTAATTATTCCTGTATATTACTTTTTTATCCCTATGTATATATCTAAACAACCTTTTCGTAAATCTAAGCAACCCTTTCGTAAATCCAAACAAACTTTTCATAAATCCAAGCAAACTTTTCGTAAATTAAAACAACCTTTTCGTAAATCCAAACAAACTTTTCGTAGGCGTTCTCGAATTGGCCCGGGGGATCGAATTGATTATAGAAACATGAGTTTAATTAATCGATTTATTAGTGAACAAGGAAAAATATTATCCAGACGAATAAATAGATTAACCTTGAAACAACAACGATTAATTACTCTTGCTATAAAACAGGCTCGTATTTTATCTTTCTTACCATTTCGTAACTATGAGAATGAGAAGCAATTTCAAGCCCAGTCAATTTCAATAATTACTGGTCCTAGACACAGAAAAAATAGACATATTCCTCAATTAACACAAAAGTTCAATTCCAATCGAAACTTAAGAAACTCCAACGAGAATTTAAGAAACAACAATCGAAACTTAAGTTCCGATTGTTGACTGAATTCAGAATAGAAAAATTCAGAATAAACAAAGAAATACCCAATATCTTGTTTCAACAAGATATTGGGTATTTCTGGCTTTCCTTCTTTTAAAAATTCCTATATATTAGTAGAAAAACCAGCTGATTACTCCTTTTTTATTTTAAAGAGTGGCATCCTATGTCCACTATCTCGATCGAGGTATGGAGGTCAGAATAAATAGAATAATGATGAATGGAAAAAGGAGAAAATCCTTTAGCTGGATAAGGCATCGCATTATTGCAATGCAATTTTCCGTATTCCTAGTTACATATTTAACGACGAGATTTAGTATCCTTTCTTGCACTTTCATAACTCGTGAAATGCCGAGTAGGCACAAATTCCCCCAATTTGCGACCTACCATAGGATTTGTTATGTAAATAGGTATATGTTCCTTTCCATTATGAATCGCGATTGTATGGCCAACCATTGCGGGTAGAATGCTAGATGCCCGGGACCACGTTACTATTGTTTCTTTCTCCTCCTTCATATTGACCTTTTCTATTTTTGTCAATAAATGAGGAGCTACAAAAGGATTCGTTTTTTTTCGTGTCACTTAAGAAGAATAGTTAATTCTTGAGCAACTGCGTAGATTTATGGGATCAGTTATTTTTTGTTTTGCATAGATAAAAGAAGGGGAATATTGATATATATTAGAGGGTATTGATATATTATGATCTGATGTGATTTCTTGGTATCCTAAATATAATATTAATACTTCAGCTGAGTTAAGAAAGAGATGGTTGAATCAAAAGAATTCCTTTTTTGAAGTTCAATTTTTATCAGAGGACAATATGACAAGAAGATATTGGAACATCCATTTGAAAGAGATGATAGAAGCGGGAGTTCATTTTGGTCATGGTATTAAGAAATGGAATCCTAAAATGGCCCCTTACATCTCGGCAAAGCGTAAAGGTACTCATATTACAAATCTCGCTAGAACTGCTCGTTTTTTATCAGAAGCTTGTGATTTAGTTTTTGATGCAGCAAGTCAGGGAAAAAGCTTCTTAATTGTTGGTACCAAAAAAAGAGCAGCGGATTTAGTAGCATCAGCTGCAATAAGGTCTCGTTGTCATTATGTTAATAAAAAGTGGTTCAGTGGTATGTTAACGAATTGGTCGATTACCAAAACTAGACTTTCCCAATTTAGAGACTTAAGAGCAGAAGAAAAGATGGGAAAATTCCACCATCTCCCAAAAAGAGATGTGGCAATTTTAAAGAGAAAATTATCTACCTTGCAAAGATATCTTGGCGGGATCAAATATATGACGAGGTTGCCTGACATTGTAATTGTCCTTGATCAGCAAAAAGAGTATATAGCTCTTCGGGAATGTGCCATTTTGGGGATTCCCACTATTTCTTTAGTCGATACAAATTGTGACCCAGATCTCGCGAATATATCGATTCCTGCCAACGATGACACTATGACTTCAATTCGATTGATTCTTAACAAATTAGTATTTGCAATTTGTGAGGGCCGTTCTCTCTATATAAGAAATCGTTGAATTTTTCTATTCTTTTTTTTTTACTGGGAATTGAAATCTTAGATTGATCTAAAGATTATTCTTCTACGAATATCCAAATTTTTACACCTAATACTCCATAGATAGTTCGAATTGGATAGCAGCAATAATCGATTTTAGCGCGAATTGTTTGGAGGGGAAGTCTACCCTTTTTAATGCATTCGGCACGTGCAATTTCTTTCCCTCCTAGACGACCCGCAATTTTTATTTTTACTCCCTTTATATCTGCTTTTTTAGTTAATTCAATGGCTTTTTTCATTGCCTTTCGGAATGAAACTCTATTTTTTAATTGGAAAGCTATATATTCTGCAAGAATGTTAGGCTGTCTATAAGGTTCTTTCACTTTTTCGATAGCAATATTAAGTCTCTGGTTTACAGAATTAACTTCCTTTTGGAGATCTTTCTCTAATTCTTCGATTGCTCCTTTTTTTTTTAATAAATTGGGGAACCCAATATGGATTATGACGTGGATTGTATCAATTTCCTTTTGAATTTCTATATGTGTAATTACTTCCGAACTTGGGTCTGATTCTATTTTTCTATTTGAGCCTTTTTTCCTATTCTTTTGTATATAGTTCTTGATACAATTCCGTATTTTTTTATCTTCCTGTAGACCTTCAGAATAATTTTTTGGTTGTGCGAACCAAAAGGAATGGTGATTTTGGGTTGTACCAAGTCTGAAACCGAGTGGATTTATTTTTTGTCCCATGAAAACTCCTTATTTTATTGAAATTATATTTTACACAATAAATTTCATTGTATTTACATTACAGAATACATCGAAATTAAAACTGAATTAAACTAAAGGATAAAAGCGTAAAATCTACTAAAGTACCACAAAAAATGGAATTTCATCAACATCTGGATTTTTTGTATATATATTATTTATTTTAATGTTTTGTATCTAGCAAAATTATAAGGTAGAACGACATAATAAACCCTGGACTCCCCATTTTATTCGGAGAAAAAGAGAGATTCTTGTTCATGGAACATCGATAGAGAAAAATTACATAACAGAAATAGTGTAACAAATAGAAATATATATAGGAAATCTGTAAAACGTCAGATCTTAATTATTAATCTTAGTTATTAACTAGTTCGAAATTTGAAGTTCTACAAAAAAAGAATGAATATCAAGCGTTATAGTATGATTTTGAATACTCTAAAAAAGGAATGCGGGAGGGGAGAGAAAAACTTTTGGATATATTGATTCCAATTGAATTGGAAATATATCAACGATAGAATGAATTAAATTCTGAATTGCAATAAGCGGGGTCTCTCAAATAGAGAGGAGC---------ACGTCGAATAATGAATTCAATGGTTCAAAGAGATGGATAAAATTACACAAGGAATCCAGGTTTCAAAAAAGGAAAGTAACCCTCTTTTATTCCCTAACCATAGTATTTATCCTATTTTTGATTTTATCAATGGGTTTAAGATTCATTAGCTTTCTCATTCTACTCTTTCACAAAGGAGTGCGAAGAGAACTCAATGGATCTTATGCTATTCATTAAAAAGATTTCTTTTTTATTAGAGTATCGGCATCTCCATTATTAATTAGATTTTAAAGTATTATTAAGTAAGCCATCCACAATGCATAGGACTACCCCATTTCCAAATTAGGAATGGAAAACTTTATTGATTTTTAATCCCTTTAATTGACATAGATGCAAATACTCTACTAGGATGATGCACAAGAAAGGCAGAAAAAAGAATCTACCGAATATAATACAAATATCTCGAGATGGATTGAGGTATATTCAATCTAGATAGTATAGACTAAGTAGATAAATCTCTAAACACTGTTTAGAAAAGGGTCTGGTTCTTTATGGTATAAAAGGAGGTGAGATTAGGTGCCCTTTTCATCATTTTTTTATTTCTTATTAATTTTGTATTCCGCTATTCCGAAGAATATTTGATTCTTGTTACTTACTTTCCTAGTTGTTCTAAGTAATGTGCGCGGTACAAAGTTCGTAGTAGGAACTTCTTTATTGAAAAATCGAAGCCCTTTTTTGATTAGTCTATCTGGACCTTTTTGTATAATAAAATAGGCATTTCGTCTAGGAACAGAACATAAAAATATTCTTGACTTGAATAAAATCTGGAGTTGTGTTGTATAAGTGAGCATGAATTTATTATCATTCAAGTCTGACGAGAGTAATATTCTACAACTAACAACTCATTTATTTTGAGACCGACCCACTTCCTATCTAGGATTTTTTGTACTAGTCCTTTATATAGCAATGTGTCAACCGTCAAATGCTTTGGCAATTTGCCCGGATCGGATGAAGCAATAGAATTTTGAACCAGACGTTTTGATCTTTGGTTATCCTTCGTAGTAATAATATCTCGGGGTTTGCAACGAAAACTTGGTATATCAACTATACGACCATTAACTAAAATATGTCTATGGTTAACTAATTGGCGGGCTCCAGGAATGGTTGAAGCCATACCCAATCGAAAAACAATATTATCCAAACGCATTTCAAGTAATTGTAGTAAAACCTGACCTGTTGACCTTTTTGCTTTTCCAGCGATATGTACATATCTAAGTAATTGTCGTTCTGTCAGACCATAATGAAAACGCAATTTCTGTTTTTCTTGAAGACGAATACGATATTGCTCTTTTTTCCCAGAATGGAATTTCTTTTTCAGATTACTTCCGGATTTAGGCGTTTTTCTAGTAAGTCCTGGTAAAGCTCCCAGACGGCGTATTTTTTTTAAACGAGGTCCTCGATAACGGGACATTTAACGAAAATGTGCAAGAGCTCTATTTGCCTCTGCCATTCTATGAGTCGCTTCCTTTTTGCGTATGGCACCCCCACTCCCTTTGGCAGCATCTACTAATTCGGAACTTAATTTGAAAGCCATATTTCGACCCGGACGCTTTTGGGATGCTTCTAATAACCAACGAATGGCAAGTGCTCTTCCTTGTTTAGATCCTATTTCAATCGGAACTTTCCGCGTCGATCCTTTTTTATTACGTCTTGTTTTTACTCCTATATTGGGAGTTACTCTACGTATTGCTTGACGTAAAACCAATAGTGGATTTGTTTCTGTCTTTTGTTGAATCTTTTTCACGGCTCGATAGAGAATTTGATAAGCCAATGATTTTTTTCCGTCTTTCATAATACGGTTAACCACCATGTTAACTAATCGATTACGAAAAATTGGATCGGATTTTGCAGTTCTTTTTTCTGCAGTACCTCGACGTGACATAAGACTCTAATTCTAGGTTCCTCCTAATTTTTCTATAATCAACATGTTTTCCTTTTTTATTTTAAAGCATATACGTGAGACACAATCTACTAATTTTTTCTTTGATCTATATCTCGTCTACTATATTTACCATATATAACATAAGACTTCTCCCCCAATTCTGTTTAGTCGAGCTTCTCGATCTGTCATTATACCTTTAGAAGTAGAAAGAATAGCAATTCCCATTCCGCCCAAAACTTTAGGAATTCCTTGATAGTTGGCATAAATTCGTAAGCCAGGTCGGCTGATACGCTTTAAAAAGGTTCTAGTTCTATATATTCCCTTTCTAGTATTTCTCTTTTGATGTCGCAAAGTTGAAACCAAGAAATATCTGTTACTTTCCTGATGTTTCCGAACACTTTCAATAAAACCCTCTCGTAGAAGTATTTTAACAATGTTTTCGGTAATATTTGTAGATACTACCCGAACAGTTCCTTTTTTATTCATGTCTGCGTTTCTTATAGAGGTTAGTAAATCAGCAATAGTGTCCTTGCCCATTCAGGGAGAGCTAATGCTTATGCTTATTGGGTATTTTGGTTTGACACTGCTTCACACCCAAAAAGAAGGCAGCTACGTCTGAGCTAAACTTGGATATGGAAGTCTTCTTTCATTTAGGGTGAAGTAAGACCAAGCTCATGAGCTTATTATCCTAGGTCGGAACAAATTAGTTGATAGTGATAGGATCCCCTTTTTGACGTCCCCATGTCCCCCCGTGTGGTGTGGCGGCATGGGGATGTCAAAAGGAAAGGGATGGAGTTTTTCTCGCTTTTGGCGTAGCAGGCCTCCCTTTGGGGGGCCCGCGCGACCCTCCGACTTCCCTAGAGCCTCCGGTAGCACAGCCGAGACAGCGACGGGTTCTCCACCCATACGGGGATGGAGCGACAGAAGTATGGAAATAGGACTTGTTCCTACACGACCTGATCAAATCGATCAGGCACTTGCCATCTATCTTCATTGTTCAACTCTTTGATGAAAAGATGAAAAAACCAAAAAAAAGCTCCGCCCTTCCATCTCTTGGATAAGAGAGGGAGGGCAGAGTCCTTTGGTGTCTCTTCCAGTTAAGAATTGGGGCTTCACAATTACTAGCCAATATTTATCTCATGCCTTTTCTCGTTCATGGTTCGAGATAAAAAGCTTAACACCTCTTATTTTACTTTTTCACTATTTTGAAATACGAAAAAGATCCAAATCCAAAACGCAAAGGTCGTCTTATTCAAAACCTCAATCATCACATCCCCTCTCTCCCACTTCACACCTCAGAACGCACTGTTCTTATAGAGAGAAAGGCGCTTTCCCATCTTCTTAACCCGAAATAAAATGGCTGAGGAGAAGAAGGTTCCTTTTGGGGGGTACCCCCGGGAAGAGATCCAGTGGAGACGGGGTCAGCCTTCCAAAGGGGGAAGGGCCTTTACTTTCTCCCTGAGGGTAGGAAAATCATGATCGGAATAGCAGACGTAAAGCTATTGAACTTGGGTATGCTCTTTCCTTTTGTCGAAGTGGAATCGTAGAACAGAATGTGATACGATGAGATAGAATGCAATAGAAACAAGGATAGCGAACGGATTACCTACTCCTAAGGGTCAAAGCAAGCCTTTTAATTCAATTCTTTATTCTTACATTAAAGAATGAATCAAATACAAGGGGAGATTCGACCTCCTAGAGTTCAACTCCCGCTCTCAACCCATGAACAATATGAGTCCGAAGCTTCTTTCGTAACTCCCGGAATTTCTTCGTAGTGGCTCCGTTCCATGCCTGATTTCATAGGGAAACCCAAAGTGGCTCTATTTCATTCTATTTCACTTCCTAGCACTTCCTATCATTTAATATCCATCCCTTTGGTCTTATTGACATAAGAGATGTCATTTATAGTCTATCTCTTTCTATATATGGAAAGTCAAGAAATTCTCATCGAAACATCGAGAAATTGTGCATATAGAAAACTCTAAAGAAAGAAAAAAGGAGACCCGTGCCATTATTTTCAAATCTTTTCTACTTAGTAGTCTAAGTTTCTCGATGAGGATAATTAATTCGGTCGTTGTGGTCGGACTCTATTATGGATTTCTGACCACATTCTCCATAGGTCCCTCTTAGATCTTCTTTCTCCAATCTTGGGTTAGGGAAGAAGGAGATATTCGCGACTACTGGCGGTTTCATTATGGGGCA-CTCATGATCTTCATATCGATCTATTATCCACCTCCGCATCTATTCTTTCTTAGCTAAACGGGTGTAAGATCCATCCAATTTGGTTATATCATGGACTCGAAAAACGGATCTGAATGTGACTGAAATGCACGATCTTCACAGGTATCACTTTTCACGATACCTAAACCTAAAAGGTGGAATAGCGATTTTCGAACCATTTCCTATAAGAGAATGATTTCCATTACTTTGAGAAATGGATTCTATATCAAACTATAGCTATTGCATTAAAGAAGAAAAGAAACTAATAGAAGTCGAAGACGCGGAATGGTAGTGAATAGAGAAAAGATTCTTCTGATTTTCTTTCCTGAAAATATTCTATCTATCTCCTAGACGCCGTAGAGAATTGAGAATTTTCATGTCTTTCAATTCTCGTACTCGTAATTGGAAAGTTACGGAAGGAGATCCATCATTTTGCAATGAAAACAACATAAAAAACTCTGGACAATTTCGAAATCAGACCAAGCGTCTTAATACATATGCAAAAAAATTCATTATTGGCCCACATTGATTACAAGATTTAGCTTTTATTAATCGCTATTGGTTTGATACGAATAATGGCAATCGTTTCAGTATGTTAAGGATACAGATGTATCCACAATTCATTTAGAGTTACTTAATAGCCTATTTCTTATACTATATCTCTATCCCGTGAAATTCTCGAGCCGAAAGATGGATGCATATGCTGTGTTTCATTTTGCTAAATGATATCAATTAAATGGTGTATCAATTCTATAAATTGGATATAGCAATAAATAAATCAGCAAAATTCTTTTATTTTAGATAGAAGAAATGTTTCTTCTATCTAAAATAAAAGAATGTACCCTTCTATCCAAATCCTATTTGCATCGATAAAATAAATCCAAATCCTAGATTCCAGCAGTAGATGAATAATTGCAAATTTTTGTGTGTACGAGATTCAAATAACTTCAAAATAACTGACATAATTTTTTATTTTTCCTGATCAGAAAAATACTTCAAAAGAGGAAAGGCTTGCGGTGGATACCTAGGCACCCAGAGACGAGGAAGGGCGTAGCAAGCGACGAAATGCTTCGGGGAGTTGAAAATAAGCATAGATCCGGAGATTCCCAAATAGGTCAACCTTTTGAACTGCCTGCTGAATCCATGAGCAGGCAAGAGACAACCTGGCGAACTGAAACATCTTAGTAGCCAGAGGAAAAGAAAGCAAAAGCGATTCCCGTAGTAGCGGCGAGCGAAATGGGAGCAGCCTAAACCGTGAAAACGGGGTTGTGGGAGAGCAATACAAGCGTTGTGCTGCTAGGCGAAGCGGTTGAGTGCCGCACCCTAGATGGCTAAAGTCCAGTAGCCGAAAGCATCACTAGCTTACGCTCTGACCCGAGTAGCATGGGGCACGTGGAATCCCGTGTGAATCAGCAAGGACCACCTTGCAAGGCTAAATACTCCTGGGTGACCGATAGCGAAGTAGTACCGTGAGGGAAAGGTGAAAAGAACCCCCAGTGGGTAGTGAAATAGAACGTGAAACCGTGCTGAGCTCCCAAGCAGTGGGAGGGGAAAGTGATCTCTGACCGCGTGCCTGTTGAAGAATGAGCCGGCGACTCATAGGCAGTGGCTTGGTTAAGGGAATGGAACCCACCGGAGCCGTAGCGAAAGCGAGTCTTCATAGGGCGATTGTCACTGCTTATGGACCCGAACCTGGGTGATCTATCCATGACCAGGATGAAGCTTGGATGAAACTAAGCAGAGGTCCGAACCGACTGATGTTGAAGAATCAGCGGATGAGTTGTGGTTAGGGGTGAAATGCCACTCGAACCCAGAGCTAGCTGGTTCTCCCCGAAATGCGTTGAGGCGCAGCAGTTGACTGGACATCTAGGGGTAAAGCACTGTTTCGGTGCGGGCTGCGCGAGCGGTACCAAATCGAGGCAAACTCTGAATACTAGATATGACCCCAAAATAACAGGGGTCAAGGTCGGCCAGTGAGACGATGGGGGATAAGCTTCATCGTCGAGAGGGAAACAGCCCGGATCACCAGCTAAGGCCCCTAAATGACCGCTCAGTGATAAAGGAGGTGGGGGTGCAAAGACAGCCAGGAGGTTTGCCTAGAAGCAGCCACCCTTTAAAGAGTGCGTAATAGCTCACTGATCGAGCGCCCTTGCGCTGAAGATGAACGGGGCTAAGCGATCTGCCGAAGCTGTGGGATGTCAAAATGCATCGGTAGGGGAGCGTTCCGCCTTAGAGGGAAGCAACCGCGAAAGCGGGGGTCGACGAAGCGGAAGCGAGAATGTCGGCTTGAGTAACGAAAACATTGGTGAGAATCCAATGCCCCGAAAACCCAAGGTTTCCTCCGCAAGGTTCGTCCACGGAGGGTGAGTCAGGGCCTAAGATCAGGCCGAAAGGCGTAGTCGATGGACAACAGGTCAATATTCCTGTACTACCCCTTGTTGGTACGGAGGGACGGAGGAGGCTAGGTTAGCCGAAAGATGGTTATAGGTTTAAGGACACAAGGTGACCCTGCTTTTTCAGGGTAAGAAGGGGTAGAGAAAATGCCTCGAGCCGAGGTCCGAGTACCAAGCGCTGCAGCGCTGAAGTATGAGCCCCGTGGACTAGCTATTGCTTCTCCACGAGGCTCATACCAGGCGCTACGGCGCTGAAGTATGTAACCCATGCCATACTCCCAGGAAAAGCTCGAACGACCTTCAACAAAAGGGTACCTGTACCTGAAACCGACACAGGTGGGTAGGTAGAGAATACCTAGGGGCGCGAGACAACTCTCTCTAAGGAACTCGGCAAAATAGCCCCGTAACTTCGGGAGAAGGGGTGCCCCCTCACAAAAGGGGGTCGCAGTGACCAGGCCCGGGCGACTGTTTACCAAAAACACAGGTCTCCGCAAAGTCGTAAGACCATGTATGGGGGCTGACGCCTGCCCAGTGCCGGAAGGTCAAGGAAGTTGGTGAACTGATGACAGGGAAGCCGGCGACCGAAGCCCCGGTGAACGGCGGCCGTAACTATAACGGTCCTAAGGTAGCGAAATTCCTTGTCGGGTAAGTTCCGACCCGCACGAAAGGCGTAACGATCTGGGCACTGTCTCGGAGAGAGGCTCGGTGAAATAGACATGTCTGTGAAGATGCGGACTACCTGCACCTGGACAGAAAGACCCTATGAAGCTTTACTGTTCCCTGGGATTGGCTTTGGGCCTTTCCTGCGCAGCTTAGGTGGAAGGCGAAGAAGGCCCCCTTCCGGGGGGGCCCGAGCCATCAGTGAGATACCACTCTGGAAGAGCTCGGATTCTAACCTTGTGTCAGACCCGCGGGCCAAGGGACAGTCTCAGGTAGACAGTTTCTATGGGGCGTAGGCCTCCCAAAAGGTAACGGAGGCGTGCAAAGGTTTCCTCGGGCCAGACGGACATTGGTCCTCGAGTGCAAAGGCAGAAGGGAGCTTGACTGCAAGACTCACCCGTCGAGCAGAGACGAAAGTCGGCCTTAGTGATCCGACGGTGCCGAGTGGAAGGGCCGTCGCTCAACGGATAAAAGTTACTCTAGGGATAACAGGCTGATCTTCCCCAAGAGTCCACATCGACGGGAAGGTTTGGCACCTCGATGTCGGCTCTTCGCCACCTGGAGCTGTAGGTGGTTCCAAGGGTTGGGCTGTTCGCCCATTAATGCGGTACGTGAGCTGGGTTCAGAACGTCGTGAGACAGTTCGGTCCATATCCGGTGTGGGCGTTAGAGCATTGAGAGGACCTTTCCCTAGTACGAGAGGACCGGGAAGGACGCACCTCTGGTGTACCAGTTATCGTGCCTACGGTAAACGCTGGGTAGCCAAGTGCGGAGAGGATAACTGCTGAAAGCATATAAGTAGTAAGCCCACCCCAAGATGAGTGCTCTCTTTGGGTCGTTGCGATTACGGGTTGGCTGTCTAATTGTCCAGGCGGTAATGATAGTATCTTGTACCTGAACCGGTGGCTCACTTTTTCTAAGTAATGGGGAAGAGGACTGAAACATGCCACTGAAAGACTCTACTGAGACAAAAAGATGGGCTGTCAAAAAGGTAGAGGAGGTAGGATGGGCAGTTGGTCAGATCTAGTATGGATCGTACATGGACGATAGTTGGAGTCGGCGGCTCTCCTAGGCTTCCCTCATCTGGGATCCCTGGGGAAGAGGATCAAGTTGGTCCTTGCGAATAGCTTGATGCACTATCTCCCTTCAACCCTTTGAGCGAAATGTGGCAAAAGGAAGGAAAATCCATGGACCGACCCCATTGTCTCCACCCCGTAGGAACTACGAGATCACCCCAAGGACGCCTTCGGCGTCCAGGGGTCACGGACCGACCATAGACCCTGTTCAATAAGTGGAACACATTAGCCGTCCGCTCTCCGGTTGGGCAGTAAGGGTCGGAGAAGGGCAATCACTCGTTCTTAAAATCAGCATTCTTAAGTTAAGATCAAAGAGTCGGGCGGAAAAAGGGGAGAGCTCCCCGTTCCTGGTTCTCCTGTAGCTGGATTCCCCGGAACCACAAGAATTCTTAGAATGGGATTCCAACTCAGCGCCTTTTGTTTTGAGATTTTGAGAAGAGTTGCTCTTTGGAGAGCACAGTACGATGAAAGTTGTAAGCTGTGTTCGGGGGGGAGTTATTGCCTATCGTTGGCCTCTATGGTAGAACCCGTCGGGGAGGCCTGAGAGGCGGTGGTTTACCCTGTGGGTTATAGTCGACGTTGGTTGATTATTTTTAACGTCTCTAATTCAAAACCGAACATGAAATTTTTATTTCATTCGGCTCCTTTATGGGTATTCTCACCACTTAACATCTATGTCAGCTTTTCTGTCTGAATGGAACCAAAGCTCTCCGCTTTCTAGATGATCCTTATAGAGTAGGAGATATAAATTCTACTAAATATCTATCTAATCTACTTACTTCGTTCCCTAATTTCATTCAAGAGATCCTGAGGAAAAGCGTTGGGTTTCCACCGAGCTGAAACAATATACTGATGGTTCTAGTAAACCAAAACTATCGTTTTTTAGCTATTGGGCTTCCATTTCTTTTTTAAAGAAAAGAAGATTTAGTTACGATTGGAAATAAACTTTTTTGTATCTTAATCCATAGACCCTTTACTCATATTTATTCAATTGGAATACTTAATCCAATGCAAAATTATGCTTCGCGACTCTGTACCCATAATTGAATTTGTATTTTGCATGCAAATTCAATTAGTCTTTGGATACTAATTGCGAGAATGTATATTCTTCCTCAATATGCTATTGAGAGGAAAAGGATTAAACCCTTTATAAGAACTAAAGTTTTCCTCGAAATATGAATATAAAAAACTTAAGGATGCCTTAAGTATATCATTTCAAATTCAGTTATTAATAGAACGAATCACACTTGCGTCGTTGTGCCTGGGCTGTGAGGGCTCTCAGCCACATGGATAGTTCAATGTGCTCATCAGCGCCTGACCCGAAGATGTGGATCATCCAAGGCACATTAGCAGTGTCTAGGGTTGGGCCAGGAGGGTCTCTTAACCCCTTCCTTTTTCTGCCCATCGGAGTTATTTCCCAAGGACTTGCCATGGTAAGGGGGAGAAACACACTTGAAGAGCGCAGTACAACGAGGAGTTGTATGCTGCGTTCGGGAAGGATGAATCGCTCCCGAAAAGGAGTCTATTGATTCTCTCCCAATTGGTTGGATCGTAGGGGCGATGATTTACTTCACATGGAGTAGATAATTCTTCCTTGTTACAATAGAAAAACCCCTCCCCAAATCGTGCTTGCATTTTTCATTGCACACGACTTTCCCTATGTAGAAATAACCGATTTCTATTCCGAGGAAGAAATCCACTAATTTTTTTAGGGGAACATTTCAGAATGGAAAATGTGAAAGTTTTATCTTGATATCAATCATTTCTAGTTTATTAGTTTTATCTAATAATTGTATTTTTACTTGAATCAGAGAAAAAAACATTTCTCGATTTAGCAAATACATAGTGCAATATGGTCAGAACAGGGTGTTGCATTTTTTAATAACTCTGGAAAGAAAGGAACTCTAACCCATAGGTTTTTTTCTGTTCCTTTTCTATCGAATTAGTTTATGTTTGTTCTAATAAAAAAAAAGAACAAATATTTTATTTTTGCAGGCCAATCGCTCTTTTGACTTTGGAATACAGTCTCTTTATCAATATACTGCTTCTTTTACACATTCAATTCATAACATCCCTTTCAATTCCTAATTCAAGAATAATTAGGATTTCTAAAAAAAGTAAGGGGTCCACTCATAGGAAAACCCAATCTTTCCCCGCATCAGGCACTAATCCATTTTTAACATCTAATTAGATCGGGGAATCATTCCAATTAAGAAGTTAAGCTCGTTGCTTTAAATTTTACCAGAATTAGAGCCAGGCTCTATCCATTTATTCACTAGACCCAGAAAATCAGAATTTTTTTATTCAAAAAAAAATTGATTTTATTACGACATGCTATTTTTTCCATTCATTACCTTTGAGGATCAGTCGTGGTCTTCTAGACTCTACCAAGAGTCTGGACGAATTTGTTGCTTCATCCAAATGTGTAAAAGATCATAGTCGCACAATTGTATTGAGCCTTGGTATGGAAACCTGCTAAGTGGTAACTTCCAAATTCAGAGAAACCCTGGAATTAAAAATGGGCAATCCTGAGCCAAATCCCTTTTTTGAAAAACAAGTGGTCCTCAAACTAGAACCCAAAGGAAAAGGATAGGTGCAGAGACTCAATGGAAGCTGTTCTAACGAATCGAGGTAATTACGTTGTGTTGGTAGTGGAACTCCTCTAAATTAGAGAAAGAAGGGCTTATACATCTAATACACACGTATAGATACTGACATAGCAAACGATTAATCACAGAACCCCTATCATAATATAGGTTCTTTATTTATTTTTTAGAATGAAATTAGAAATGATTATGAAATAGAAAATTCTGAATTTTT------TTATTGTGAATCCATTCCAATTGAATATTGAGTAATCAAATCCTTCAATTCATTTTTTTGAGATCAAAAAGCGGATTAATCGGACGAGGATAAAGAGAGAGTCCCATTCTACATGTCAATACTGACAACAATGAAATTTCTAGTAAAAGGGTAAAACAGATCAAACGGGTTTTTATCGAAATGATTCGAACTGTTTCAAAGACCCAACATGCATTTTTCTGCATTGGGCTCTTTCATCAACTGATGTAAAGATCAGTTAATCCGCCATTGTTTTTCTTTACGGAAGATAATAAGATGGCTCCCTATGCTCTGATTAATTGTTTGTATTATGGTCTATCTAGGAGCAATACCAAAGTGTTTCAAAGGAGGATTACCTTGACTTAGGTCTGCCTCCGGCCTAAATTAAATCAACCTAAGTGAAATGGAGTCTCTATCGTTCCGCTGCAAGAGTTGACTATGAGACTTCATACACCTTAAAGTTCATAGAACGAAAAGAAGTTTTTTGGAGGCCCTTATCCTCTTACGCCTAGCATTGAGTGGGCTGGATATTTACCTTATCAACTAGCAAATCAATAGGGGTTCTATTTGATTAGGCACCAGAATTAGCACCTGAATCGGACTGAACCGACTGTTTGTCAGGCTACTGTTCTCCTATTCTCTCGAATTCATGAAGTAAGACATTGATTTTGCAATTATGTTCATTGCATAATAAGTTCCCTTGAAAAGCATTGGCGCACAATTCCCAATCCATTCTATATAGAATTCTGTTCATTCTATCACAAAATAACATAAAAAAATCGATCCATATGCTCTAAATGGATAAGAGAGGTATGGATTTTCTGCTCAACTCAAATTGTTCCTTTTCCTTGGGCAAGAAGAGATATGAAATATTTTACTAAGATTGGATTTCATTCCACTTTCCTATTTCTCAACAACAACTTCTCTCATTAGCTATTTCGCGTTTTCAAAATTATCCCATATTTATTTTAAATTGCATGGCGTAACGTACCCTATACAAATAGAATTCTAGTTCCTTTATTTTCTTATAGAGAAAAATCATTTTTCCAATAAAGCCATGGAATCCCCAAGCGGTTGTGGCTGTACCTGTGGTGCAGGAATAGGAAAACTCGCTATTCACTCAGTTTATTTTTCATAATAAGATTATGTATTTCTCTTAATTCATCAACGTTACCGGTATCAAATCAAATAACAATTTATTTCAGCAATAATACCTTTATTTAATAGAATTCTCTATACCAAATTACTGTGGTATGCAAAATATACAAAAAAGAAAAAAGATCCTAGGGTTAATCCATTTTTGCTAGGTGAATGGGAAAATACGAATTAAGAGCCTTAGGTCGATTTAGTTCGGGGAAAGGAGAAGGGGAAAAAAATTCTATGAACCTTTCTTTTTTCGTTAAGCTTATTCAAATTCAAAGCGCTTCGTAATCTTCAACCAGTTCTGTGCTTCAATATAATTTCCCGGAGTAAGCGCTATAGCTTGTTTCCAATACTCAGCAGCTTGATCAAACCAAGCTTCCGCTATTTCCGAATCACCCTGTAGAATGGCCTGTTCTCCTCGGTAATGACAGATCACGGCCATATTATTAAAAGCTTGCGGTAAGAAGGGGTTTCGTTCTAGCGCCCGGAAATAATATTCCAAAGCCTTTGTATGCTCTCCATTGCTTGTGTGTATAAGGCCTATGTTATATAGTATATAACTTCGATCATAGGGATCAATTTCTAGTCGCGTAGCTTCATAATAATTCTGCAAAGATTCTGCATAATTTCCTTCGGATTGAGCCAACATCCACCATCTCTATAATAAGTAAATGCCCTTTTTTCTCCTGAGGTTGTCGGAATTATTTGCAATAAAATATTGGCCACAATCGAGGAGGTCTTATCAATGAAATTTCCATTTATACGGGATCTAGGCATGTCGGAATAGGCAGTTCCTTCCCCTAGAACCGTACTTGAGAGTTTCCTACCTCATACGGCTCAGAAATTGCTATCTTAATTTCCCCTATCTTAACTGAATTCGATTTCTCAAAAATCGACCCAATTTCTTCTTAGGTTAAGCAGAAGAAGTTAATTACCTAAGTTTCAAACCCTAATTTTGATCCATAATCAGTTTGATCTTTTCTCCCACCTTCAGAAGAATGAAGCATAGATAGACCTATATCCTTCGTTCGAATTTTCTGAAAGGTAACTATCTCGGTTTCGTTTCTTTCATATATGAAATTTCTATAGAATCCTTGAAAAAGACTTTTTCCCATAAGAAAGAAAAAAGAACTTACTATCTTTGGGATCTGATACTACACCGCTGCTTAATCCTTTAGTGGATCGACTCTATTACATAAGCGGATTCCTAAATTTTGCCCCATATCATGATATAATTAAGCAGTTTTTTTAGTTGTATCGACCCAGTCGCTCACTAATTGATCTTTACGGTGCTTTCTCTATCAATTTTATACTTTATCCATAGAGTAGTAGTATAGGCTCTTCTTCCTATTTTGATTCTCGTGAAGTGTCTTTCCTTCCTACAGCTGATAGGGCAAAATCGTTGTTTTGACGATCCCTATGTAGAAAGCCCTTTTCTAGTATTTACTAGAAAATTTAATCCTTTTTTTCTTCTTTCTATAGTGGAGATAGTCGCACGTTACGGTCGTTCATTCTATTCAAAAAATCTCCGTTCCAAAACCGTACATGAGGTTTTCATCTCATACGGCTCCTCCCTTCTGTACATAGTACTAAGCGAAAAATCCATAGAATGAAAATCGAATTAGTCCCACTCGTTATGGACCGAAAGGGGCTGGTATTTTTCCAAGAAATCTCTAGCCAACCTTCCCCAAGAGGTTTTTCTTAACACCAATGAATTTTATTAATGCTAGAGGAAAACGATAGCTCCAAGAATTTATTTGTTCTCAACGCCTCCTATTTATAGGAATTAGCCACTTCAACGACCTTTGATGGTTATAAGGGTATCCAAAGTACAAACCTGATGGTTGTTTGTTATCCCAACCATTCTTCCTAAACCTGATACCGATCAGGAAAGGGCTAATTTTTAACAAAGTTTTTCTCTTGTTGATTCCTATTTCGAGGTGTAGTGCTTTTCTCCCCTATGCTGCCTATTGGTAGTAGGTGTAATACAGAACCTATCCTGTAGGTGTAACCTTTCGCTCAATACTCAAATCTACAATTGAAGCATCTGAGGCCACATCAATCGAGGATACACGACAGAAGGAATTGTTAGTTCACCTCACCTTCCCCAAGCGTGGGTTTCCTTTACTAATTTTGTTTTCTCTATGCGAACCCCCTCTCTTTCTCGTAAGACTGAGATGTAAGTAGGGCTAAAAAAAAAGAGTCAAATCGCTACCAAGGTTGAGTATTTATCTAGAGGAAGGAACAAATGAGGATAAGAGAAAATTGCTTCTAAATATTCTTCCTTTTTCATATGAAAGTTTTTTATTCTATTTCTCTATTCCACTCCATTTAGATCTAAGAAAGAACCCAATACAAAGAAATTCCACTATATAAAAAAGAAATATCATATAGAGTCGGCAACAACTCAATTTACAGATCAAAAATGAATTGGCGATCAGAACACATATGGATAGAACTTCTAAAGGGTTCTCGAAAAAGAGGTAATTTTTTCTGGGCCTGTATTCTTTTTCTAGGTTCATTAGGATTCTTAGCGGTTGGGGCCTCCAGTTATCTTGGTAAGAATATGATATCTGTACTTCCATCTCAACAAATTCTTTTTTTTCCACAGGGGGTTGTGATGTCTTTCTACGGAATCGCGGGCCTATTCATTAGTTCCTATTTGTGGTGCACTATTTTGTGGAATGTAGGCAGTGGTTATGACCGATTCGATAGAAAAGAGGGAATAGTGTGCATTTTTCGTTGGGGATTTCCTGGAATAAAACGTCGTATCTTCCTTCGATTCCTTGTGCGGGATATTCAATCAATTAGAATTCAGGTTAAAGAGGGTCTTTATCCTCGTCGTATCCTTTATATGGAAATCCGGGGCCAGGGGGTCATTCCCTTGACTCGTACTGATGAGAAGTTTTTTACTCCACGAGAAATTGAACAAAAAGCTGCAGAATTGGCCTATTTCTTGCGCGTACCCATTGAAGTATTTTGAGCTGCGCCAGGGAAAAGAATAGAAGAAGCATCTGACTCTTTCATGCATACTCCACTTGGCTCGGGGCCCGTGAACTTAGCGGATACTATGATAGCACCGAATTTTGCCAATTCGGCAGTTCGATCTATGATTTCGCATTCATGGACGTTGATAAGATCCTTCCATTTAGTAGCACCTTAGGATGGCATAGCCTTAACGTTAATGGCGAGGATGGCGTACTCCTCCTGTTTGAATCGGAGTTTGAAACCAAACAAACTTCTCCTCAGGAGGATAGATGGGGCGATTCAGGTGAGATCCCATGTAGATCTAACTTTCTATTCACTCGTGGGATCCGGGCGGTCCGGGGGGGGGCCACCGCGGCCCCTCTCTTCTCGAGAATCCATACATCCCTTATCAGTGTATGGAGAGCTATCTCTCGAGCACAGGTTGAGGTTCGTCCTCAATGGGAAAATGGAGCACCTAACAACGCATCTTCACAGACCAAGAACTACGAGATCACCCCTTTCATTCTGGGGTGACGGAGGGATCGTACCATTTGAGCCTTTTGACTCGAAATGGGAGCAGAGCAGGTTTGAAAAAGGATCTTAG
[truncated: 2,845,175 more chars]
