# Supplementary material for: Recent range expansion in Australian hummock grasses (Triodia) inferred using genotyping-by-sequencing
Source: AoB Plants. 2019 Mar 28;11(2):plz017. doi: 10.1093/aobpla/plz017 (PMC6481909; doi:10.1093/aobpla/plz017)
Supplement: Supplementary Data1 [file plz017_suppl_supplementary_data1.zip › alignments/all_grasses.nex]

#Nexus

Begin Data;
	Dimensions Ntax=39 Nchar=62005;
	Format Missing=N Datatype=DNA Gap=-;

Matrix
Anomochloa_marantoideaMOD_NC014062		ATGACAACCCTTCGAGTCGACGAAATTCATAAAATTCTCCGCGAACGTATTGAACAATATAATAGAAAAGTCGGGATTGAGAATATAGGTCGCGTAGTTCAAGTGGGTGACGGGATTGCTCGTATTATAGGTCTTGGTGAAATAATGTCAGGTGAATTAGTCGAATTTGCAGAAGGGACTAGAGGTATTGCTCTGAATTTGGAATCCAAAAATGTTGGGATTGTATTAATGGGCGATGGGTTGATGATACAAGAAGGAAGTTTTGTAAAAGCAACAGGAAGGATTGCTCAGATACCCGTGAGTGAGGCTTATTTGGGTCGTGTTATAAATGCTCTGGCTAAACCTATTGATGGGAAAGGCGAAATTGGAGCTTCGGAATCTCGCTTAATTGAAGCCCCTGCTCCGGGTATAATTTCCAGGCGTTCCGTATATGAACCCCTTCAAACAGGGCTTATTGCTATTGATTCGATGATCCCCATAGGGCGCGGTCAGCGAGAGTTAATTATTGGGGACAGACAGACTGGCAAAACAGCAGTAGCCACAGATACAATTCTCAATCAAAAAGGGCAAAATGTAATATGTGTTTATGTAGCTATCGGGCAAAGAGCATCTTCTGTGGCTCAGGTAGTAACTACTTTCCAGGAGGAGGGGGCCATGGAATACACTATTGTAGTAGCTGAAATGGCGGATTCACTTGCTACATTACAATACCTCGCTCCTTATACCGGAGCGGCCCTGGCTGAGTATTTTATGTACCGCGAACGACATACTTTAATAATTTATGATGATCTCTCCAAACAGGCACAAGCTTATCGCCAAATGTCCCTTCTATTAAGAAGACCCCCCGGCCGCGAAGCTTATCCAGGGGATGTTTTTTATTTGCATTCACGCCTTTTAGAAAGAGCCGCTAAATTAAATTCTCTTTTAGGCGAAGGGAGTATGACCGCTTTACCAATAGTTGAGACTCAATCTGGAGACGTTTCTGCCTATATTCCTACTAATGTAATTTCCATTACAGATGGACAAATATTCTTATCCGCAGATCTATTCAATGCCGGAATTCGACCTGCTATTAATGTGGGTATTTCTGTTTCCAGAGTAGGATCCGCAGCTCAAATTAAAGCCATGAAACAAGTAGCTGGCAAATTAAAATTGGAACTAGCTCAATTCGCAGAGTTACAAGCCTTTGCACAATTCGCCTCTGCTCTCGATAAAACGAGTCAGAATCAATTGGCAAGAGGTCGACGATTACGGGAATTGCTTAAACAATCCCAATCAAACCCTCTCCCAGTGGAAGAGCAGATAGCTACTATTTATACCGGAACGAGAGGATATCTTGATTCGTTAGAAATTGAACAGGTAAAGAAATTTCTGGATGAGTTACGTAAACACTTAAAAGATACTAAACCTCAGTTCCAAGAAATTATATCTTCTAGCAAGACATTCACCGAGCAAGCGGAAATCCTTTTGAAGGAAGCTATTCAGGAACAGCTCGAACAGTTTTCACTTCAGGAACAAACATAATCATTTCTTCAATTTGTTCTCCTCTTCTAAGTTTATAGCTTTCGTGCTAGCTTCGTCGATATTGCCCACCAAATAAAAGGCCTGTTCGGGTAGAGCGTCTAATTCTCCGGAAAGGATCAGTTGAAAACCCCTAATGGTTTCTGCAAGACCAACGTACTTTCCTGGGGAACCGGTAAAAACTTCTGCCACAAAGAAGGGTTGTGATAAGAAACGCTCAATTTTGCGTGCTCTTGCTACAGTTAAACGATCCTCTTCTGATAATTCATCCAACCCAAGAATTGCGATAATGTCCTGCAATTCCTTGTAACGTTGTAAAGTTTCCTTAACTCTTTGCGCAGTTTCATAATGCTCGTTGCCAACGATCCGAGGCTGTAACATAGTGGAGGTTGAATCTAAAGGATCGACTGCTGGATAAATACCTTTGGAGGCTAATCCTCTGGAAAGTACGGTAGTAGCATCTAAATGTGCAAATGTCGTGGCAGGAGCAGGGTCGGTTAAATCGTCCGCAGGTACATAAACCGCTTGGATCGAAGTTATGGAGCCCTTTTTGGTAGAAGTAATTCTTTCTTGTAAAGAACCCATTTCTGTACTAAGAGTAGGTTGATAACCTACTGCGGAGGGCATTCTCCCTAATAAGGCGGATACCTCCGATCCTGCTTGAACAAAACGAAAGATATTATCGATGAATAGAAGCACGTCTTGCTTATTAACATCTCGGAAATATTCCGCCATAGTTAGGGCAGTCAAACCAACTCTCATACGAGCTCCCGGCGGTTCATTCATTTGACCATAGACTAGAGCTACCTTTGATTCTTCAAAATTTTTTTCATTAATTACTCCGGATTCTTTCATTTCCATATAAAGATCATTTCCTTCACGAGTCCGTTCCCCTACTCCGCCAAATACGGATACGCCTCCATGAGCTTTAGCAATGTTGTTGATTAATTCCATGATGAGTACTGTTTTACCTACTCCAGCCCCCCCAAATAGTCCGATTTTTCCTCCACGCCGATAAGGAGCTAAAAGATCGACCACCTTAATCCCTGTTTCAAAGATAGATAATTTCGTATCTAACTCGATAAAGGCAGGTGCAGATCTATGAATAGGGAATGTTGCGCTAGTATCTACAGGACCCAAATTGTCAACAGGCTCTCCAAGAACGTTGAAAATTCGTCCGAGAGTAGCTCCGCCGACGGGAACACTGAGAGGAGCTCCCGTGTCAATCACTTCCATTCCTCTCATCAGCCCGTCTGTAGCACTCATAGCTACAGCTCTAACTCGATTATTTCCTAATAATTGTTGTACCTCACAAGTCACAGTAATTTGCTTACTGGCAGTGTCTCGACTCTTGACTACCAAAGCGTTATAAATATAAGGCAACTTGCCCGGGGGAAAAGTGACATCCAGCACCGGTCCAATAATTTGATCGATACGCCCTATGCTTTTTTCTTCAATTGTGGAAACCCCGGGACGAGAAGTAGTAGAATTGGTTCTCATTCAATTGGATGGAGGAATCCAATTGACAGCCTCGACTCGTATCCTAGCTCGTCTGAGAGCTAGCTTCGCTTCAACCAATTCTTTCGTACCCTCAGCTCTACTCAAGTTAGCTTCGGCTATTTCAAGCGCCTGTTGAGCTTCTTCCGGATCAATGTCACTACCGAGCTCCGCATCATTTCCTAAAATGATGATCTCATTATTAACTATTCTCGCAAAACCGCTCCACAGAACCGCCGTTAACCATTGGTCGTTGAGGAGGCGTATTCTCAAAGGACCCATATCTACAGCGGTGTTAATGGGGGCGTGGTTTGGTAATACGCCAATTTGGCCACTATTAGTAGATAAAATGATTTCTTTCACTTCACAATCCCAAATAATTCGCTTAGGAGTCAGTACATAAAGATTTAATTTCATATGCAAAATGTAACCCATTCTTTTATTTTTTTGGGTCAATGGCCATCCGCTGGGAGTTTCGGGCTTAATACCGATATTTTAGCAACAAATCTAATAAATCTAACTGTAGTGATTGGTGTATTGATTTTTTTTGGAAAGGGAGTGTGTGCGAGTTGTCTATTAAAGGATTTATTAGATAATCGAAAACAGAGGATCTTGAGTACTATTCGAAATTCGGAAGAATTACGTAGAGGGACCGTTGAGCAGCTTGAAAAAGCTCGGATTCGATTGCAGAAAGTGGAACTAGAAGCAGATGCGTATCGAATGAATGGGTACTCTGAGATAGAACGAGAAAAAGCAAATTTGATTCATGCTACTTCTATTAGTTTGGAACAATTAGAAAAGTCTAAAAACGAAACCCTTTATTTTGAAAAACAAAGAGCGATGAATCAAGTCCGACAACGGGTTTTCCAACAAGCCGTACAAGGGGCTCTAGGAACTCTGAATAGTTGTTTGAATACCGAGTTACATTTCCGTACGATTCGTGCTAATATTGGCATTCTCGGGTCCATGGAATGGAAGAGATGAATCCACTAATTGCTGCCGCTTCCGTTATTGCTGCTGGATTAGCCGTAGGGCTTGCTTCGATTGGGCCTGGAGTTGGTCAAGGTACTGCTGCAGGACAAGCTGTAGAGGGTATTGCGAGACAGCCAGAAGCAGAAGGTAAAATACGAGGTACTTTATTGCTTAGTCTAGCTTTTATGGAAGCTTTAACAATTTATGGACTGGTTGTGGCGCTAGCACTTTTATTTGCGAATCCTTTTGTTTAAATGAAAGTTATACCATGTTCCATTAAAACACTCAAGGGGTTATACGACATATCGGGTGTAGAAGTAGGCCAACATTTCTATTGGCAAATAGGAGGTTTACAAATTCATGCCCAAGTACTCATCACTTCCTGGGTCGTAATTACTATTTTGCTAGGTTCAGTCATCATAGCTGTTCGGAATCCACAAACCATTCCGACCGATGGTCAAAATTTCTTCGAATATGTCCTTGAGTTTATTCGAGACTTGAGCAAAACTCAGATTGGAGAAGAATATGGTCCTTGGGTTCCCTTTATTGGAACTATGTTCCTTTTTATTTTTGTTTCGAATTGGTCGGGTGCTCTTTTCCCTTGGAAAATTATAAAGTTACCTCATGGGGAATTAGCTGCGCCTACGAATGATATAAATACTACTGTTGCTTTAGCTTTACTCACGTCAGCGGCATATTTTTATGCAGGTCTTAGCAAAAAAGGATTGAGTTATTTCGAGAAATATATTAAACCAACTCCAATCCTTTTACCAATTAACATTCTAGAAGATTTCACAAAACCATTATCTCTTAGCTTTCGACTTTTCGGGAATATATTGGCGGATGAATTAGTAGTTGTTGTTCTTGTTTCTTTAGTCCCCTTAGTAGTCCCTATACCGGTCATGTTTCTTGGATTATTTACTAGTGGTATTCAAGCTCTTATTTTTGCAACGTTAGCCGCAGCCTATATAGGCGAATCCATGGAGGGTCATCATTGAATGCTATTTGCAACTTTAGAACATATATTAACTCATATTTCTTTCTCAACTATTTCCATTGTGATTACGATTCATTTGATAACCTTATTAATTCGTGAACTTTTGGAATTACGTGATTCGTCAGAAAAGGGGATGATAGCTACTTTTTTCTCTATAACGGGATTCCTAGTTTCTCGTTGGGCTTCCTCGGGACATTTTCCATTAAGTAATTTATACGAGTCATTAATCTTCCTTTCATGGGCTCTCTATATTATTCATATGATTCCTAAGATACAAAGTGCTAAAAATGATTTAAGCATAATAACAGCACCAAGTACGATTTTAACTCAAGGCTTTGCCACGTCAGGTCTTTTAACGGAAATGCATCAATCCACAATACTAGTACCTGCTTTACAATCTCAGTGGTTAATGATGCATGTAAGTATGATGTTATTAAGCTATGCAACTCTTTTGTGTGGGTCCTTATTTTCAGCCGCTCTTCTAATCATTAGATTTCGAAAACATTTCGATATC-----TTTTGTGAGATTGAATATTTTAATGTAGAAAGAAGTGCTTTAAAAAACACCTCTTTTCCTTCATTTCCAAATTATTACAAATACCAATTAACTGAGCGTTTGGATTATTGGAGTTATCGTGCCATTAGTCTAGGGTTTACCCTTTTAACCATAGGTATTCTTTGTGGAGCAGTATGGGCTAATGAGGCATGGGGATCCTATTGGAACTGGGATCCCAAGGAAACTTGGGCATTTATTACTTGGACCATATTCGCGATTTATTTACATAGTAGAACAAATCCAAATTGGAAGGGTACGAATTCGGCACTTGTAGCTTCTATAGGATTTCTTATAATTTGGATCTGCTATTTTGGTATCAATCTTTTAGGAATAGGTTTACATAGTTATGGTTCATTTACATTACCATCTAAATGAATGAAAAAAAAGAAAGCATTGCCTTCTTTCCTATATCTTCTATCTATCGTACTTTTACCCTGGTGGGTCTCTTTCTTTTTTAACAAATGTCTGGAACTTTGGATTAAGAATTGGTGGCATACCAGGCAATCCGAAACTCTCTTAACTGATATTCAAGAGAAAAAGGTTCTAGAAAGATTCGTAGAATTAGAAGAACTTTTTCTCTTGGACGAAATGATAAAGGAGTCCCCGAAGAAACCTCTTACTGGAATACACAGGGAAACAATACAATTGGCCAAAACAGATAATGAGGATTATCTCCATATCATTTTGCATTTCGCGACAAATATAATCTGTTTGGCTATTTTAAGTGGTTCTTTTTTTCTGGGTAATGAGGAACTTGTCATTCTTAATTCTTGGGTTCAGGAATTCGTCTATAATTTAAGTGACACAATAAAAGCTTTTTTCATTATTTTAGTTACTGATTTTTGGGTTGGATTTCACTCGACCCGCGCTTGGGAACTAATAATTAGTTGGGTCTACAATGATTTTGGATTGCCTCATAACGATCAAATTATCTCTGGTCTCATTTCTACTTTTCCAGTGATTCTAGATACAATTGTGAAATATGGGATCTTCTATTATTTAAACCGTCTATCTCCTTCGCTTGTAGTCATTTATCATTCAATGAATGAATGACTACCACTCCTTAAACATTTCTGGATCATAAATGGGCCTAGGATTGTAGTGCTCGTCAATCATTTCATCCCCTACAGCATCGACAAGCCCATACGCTTTGGCTTCGTCTGCTGACATAAAAACATCTCTTTCCATGTCTTCGGATACAACCCAAAAAGGCTTCCCTGTTCTTAGTGCATAAACCCTTGTGATCATGTCTTTTACTTTGTGTAACTCTTCCACTTCTGCAAAAAATTCTCGCGTTCTTGCCCGATAATAAGCACTAGCAGGTTGGTGAAGCATATTCCTAGCGTGGGGGAATGCTATACGACAGGCGGGTTCTCCTCCAAGCAGAATGAAAGACGCCATGGACGCGGCTATTCCGATGCATATTGTATATATATCTGGTGTCACCGTTTGCATCGTATCAAAAATAGCCATTCCTGAGATTAGCCAACCGCCGGGAGAGTTTATAAACAAATAAATATCGCTATTTCCATCTTCTATGCTGAGATATACCATGAGACCTGTAATATGACCCGTGATCTCGGCACGAATCTCTTGTCCTAAAAAAAGTGTCCTTTCTCGATACATAACATTGTACAAGTCAACCCAAGTCGCGTCTTCATCCCCGGGAATCCGGTATGGTACTTTTGGAACACCAATAGGCATCTAATCTTCGGAATCC------------------TTCGAGTCTTCGGCACACTTCGAAGATTTAGGAGGAAGTCTGTAAATTATACGTCCCTTGCTTGAATCATAACGACTTACTTCAATTTTTACCCTATCCCCCATCAGTATTCGTATAGAACTACACCGGATCTTTCCTGAAATATAGCCGAGGACGATAGTGTCATTCTCTAGACGAACGCGGAACATTCCGTTGGGTAGGGCTTCCGTAACTAAACCTTCGAAAGTGATTTTTGCTTCTCTCGGTTTTTTTTTTTTTCAT---ATGATTAATTAAGA--ATTCACCAGATCATTGATACGAATGATATCCAAATACCAAATACGTTTACTATGTGATCCATGGAAAGAAAAGGGGATTGTTTTGGTGAAAATCAAAGAAAGAACTTGCTCTTCTTCCGTAAAAAATTCTTCTAAAAATACCGAACCTAATCGTTGCATAAAAGTGCGTACCGTGCTTTTATGTTTACGAGCTAAAGTTCTCGCACATGAAAGTCGAAGTATATACTTTATTCGATACAAAGTCTGTTTTTTCGAGGATCCACTATAATAATGAAAAATATTTCTACATATCCGACCAAATCGATCAAGAATATACCAATCTGATAAATCTGTCCAAATGGGTTTACTAATAGGGTGCCCCGATCCGGTACAAAATTGGGCTTTTGATAAAGATCCAATGAGAGAAATCGCGGGGACTATGGTATCCAATTTCTTAATTCGAGTATCTATTAGAAATGCATTTTCCAGCATTTGATTCCTTACTACCAAGGGATTTCTTGTTACACTGGAAAGATAACCCAGAAAGTCGAAGCAAGAGTTTGCTAATGGTTTTTGCTGGATCCTTCGCGGTTGAATCCAAAAATGGAAATAATATTGCCAAAAATTGGCAAGGTAACATTTCCATTTCTTCATCAAAAGAGGAGTTCCTTTTGATGCAAGAATTGCCTTTCCTTGATATCGAACATAATGCATAAGAGGATCCATAAAAACCCATAGGGTTTTCCGAAAAAAACCAGGGTACATTACCCAAAAATGTTCCTTCTTTCTATAGAAGTGGATTCGTTCAAGAAAGGTTCCATAAGATGTTAATCGTAAGCAAGAAGATTGTTTACGAAGAAAAAAGAAGAAAAATTCACATTCTGATACATAAGAATTATATAGGAATCTAAATAGTCTTTTATTTTCTTTTTTCAAAAGAAAAATCAATTTCATTGAAATAATGAGACTATTCCAATTAGAATAGTAGTTGAGAAAGAATCGCAATAAATGCAAAGATGCAACATCTTGGATCCGGCATTGAAGGAGTTGAACCACGATTTCCAAATGGATAGGATAGGGGATTTCTATATGTGATATATAATGTAAATGCAAAAATTGGTCTTCTAAAAAGGGAAATAGTGAATGAATTGACCGTAAATTCTGAAACTTTGGTATTTCTTTTTCTTCCGGGCAAAAAACCACCCCTAACGAGAATGGAATTTCTACAACAATCGCAAACCCCTCAGATAGAATATGAGAATAAAACTGAGAATAAAAATAATTGTTGTGATCCAACAATCGATTTTGGTTAGGATGATTAACCGAATTAATCCCAAAATTCTGCTGATACATTCGAATAATTAAACGTTTCACAAGTACTGAACTAAATTTATTGTTATTACGACCAAGAATTTCCACGGGTTCGGAACCATTTAAACCATGATCATGAGCA-ATGCATAAATATACTCCTGAAAGAGAAGTGGGTAGACGAAGTATTGTTGACGAAATTTCTGTTTTTCTAAATATACTTCTAATTTTACCATTTAGAGTGAAACAAGTTGGGAAGAAGTTGTTAATAAGAGATTACCCAGGGAAATAGGTAAAAGAAATTTCCATCCAAGATTTAATAATTGATCCATTCTCATCCTGGGTAAAGTCCATCTTATTGTGATAGAAACGAAGAGAAATAAATAAGCTTTAGTGAATGTAATAAGGATACCCATTGTCATTTCAAAAATTCGAACTATTTTATTCATTTGGAAAAACCCCAAAATGGGGATGTAGGGGATAGATAAATTCCACCCGCCTAAGTAAAGAACTGTGACAAATAAAGAGGAAACTAATAAATTTAGGTAAGAAACAAGAAAAAATAAACCATATTTGATACCGGAATATTCGGTTTGATAACCTGCTACCAATTCTTCCTCTGCTTCTGGTAAATCAAAGGGTAATCTTTCACATTCGGCCAAAGAAGAAATTAGAAAAACTAAAAAGCCTATAGGCTGACGCCAAATATTCCACCCCCAAAAACCATATTTTGACTGCGCTTCCACTATATCAACTGTACTTAAACTGTTAGATAAGTAGAGATATCGCTAGCACACAAAAAGTTAATGGTATTTCATAACTAATAGATTGAGCCGCGGCTCGTAGACCACCTGAAAAAGAATATTTATTATTTGAGCTATATCCTGCCATAAGAAGACCTATAGGAGCAATACTTGAAATAGCAATCCATAAAAAAACACCAATACTAAGATCGGCTAAAACAAGATGATATCCCCACGGAATAACTAAAAAACTTAGTAGAATGGAGATAACTGCTATAGAGGGTCCGATGCTAAATAAAGGAATATCTCCCCGGGATGGTAGAAGATCTTCTTTAAAAAGTAGCTTAGCCCCATCTGCTATAGCTTGAAGAAGTCCCAAAGGCCCAGCATATTCAGGGCCAATACGTTGTTGTATCGATGCAGATATTTCTCTTTCTAACCACACAATTACGAGTACTTCTATTGTGATTCCCACTAAGAGGGTCAAAATGGGTAGAATCCATATCAGTCCATAGACTTCTTTTAAAAATTCCGATTTCGAAAAAGAATGGATAGTTTCTACCTCTACTCTATCTATTATCATCTAAAAGAGGGTATCCTGAGCAATTGCAAGAATTGGGTTCATTGCTATTCCTGGTATAGTAGATGCTATCACACAGACAGTCATACTCAATTCGATGGAATTGTTTGATCTTAAAGGGGATCTTCTATAATTTCGCACATAAAGGGTTATTTCTTGGTTTCGTCCAGTCATTAATAACTTTATTATTTTGAGATAATAGTAGATAGAAAGAACGCTCGTAAGGAGTCCTATTGAAACCAAGAAATATAGGCCTGCTTGCCATCCACACCAGAATAGATAGAGTTTTCCGAAGAAGCCTGCTAGTGGAGGAAGGCCTCCTAGGGATAAGAGACATAGGGCTAAAGAGAGAGCCAAAAAAGGATCTTTCGTGTATAATCCTGCATAATCTCGAATGTTATCAGTTCCGGTACGTAGACCAAATAATACAATGCAAGCAAAAGTTCCTAGATTCATGGAGATATAGAACAGCATATAAGTTATCATGCTTGCATATCCATCATTTGAGTCTCCAACAATTATTCCAATAATTACATATCCGATTTGCCCTATGGACGAATATGCAAGCATACGTTTCATGCTTGTTTGAGTAATAGCAAGGAGATTCCCCAATATCATGCTAAGAATAGCTAGGATTTCCAGAAGAAGATGCCATTCGTTTGATGAGAAATAAAAAGGAATATCGAAAATTCGCGTGGCTGAAGCTGAAGCAGCTACTTTCGAAGTAACAGAAAGAAAAGCAACGACTGGAGTGGGGGAGTCAGAGTCGAAAAGAGGATTCCTCACTTCTTTCTCTCATGCAAAACCGTGCATGAGACTTTCATCTCGCACGGCTCCTAAGTGATAAAAGAAAGAAGAACTCGTCTTCTTTCTTTTTTGATTACCTTCCTCGCGTATGTATAAGACCGAATCCATTCTTTTTCGAAATCGATTTCGAAAAAGAACTACTAATCCTTAACTTTTCGAGGAATCCTTCATCAGTGGTTGTGAATGACTGACTTTTTCAATCCTTTCGACCTCGGTTCCGTAGGAGCAAGTCAGAAAGGTTGAGAAATAGAACCCTCTGATTTGATTCGTTCTCAATAGCCATGAGATGATCATCTTAGGGTGATCCTTTTGTCAACGGATGCTCCTATTACACTCGTAGTCTCTGAAGGATGAGAACCTACTATGTAGGATCTACATCGCTAATTCAAGCATGGTATACGTCATTAGTCCGATTCTTTGTAGGAACTACCCGTAATAACGAGCTTGCAAAATGGATCTGTTTATCATAAAGAGATTCGTTGTTCCTGACCCTGCTTCACCTTAATTGTTATTTGAACAAAAAGATCACAAAAAACTTTTGGTAAAAGTTCTGTCTTGGTCGGAGTGGGGATAGCATTTCTCTTCTGCATGTCTATGGAGTTTTGCAAAATCCAAACATCTCAGAGATAGATATAGAGGTAGGAATTTATCGAACGAACCACACTCCTTCGTAGACGTCAGGAGTCCATTGATGAAAAGGGGCGGGGGAAAGCTTGAACCCAAGTCCTACAGTGATGGATATAAGCGCAATTGAAATTCCTGGGGAGTTATACATTTGTGTATTGATAAGACCATTCACAATTTCTTGAAGCTCGATCTCCCCCCCAGATGAACCATATAGCCAAGAGAAACCATGAACCAGAATAGAAGAGCTTGCCCCACCCATGAGTAAATATTTCATAGTAGCCTCATTAGACCGTAGATCTCTCTTGGTATATCCAGACAATAGGTAGGAACATAAACTGAAACATTCTGGAGCTACAAAGATAGTTATTAAATCGTTAGCACCACATAAAAACATTCCCCCTAGAGTAGCTGTTAATACGAATAACAGAAACTCTGGTATAGCCATTTCTGTACATTCAATGTACTCTACGGATAGAGGAATACATAGAGTTGAACATAATAAAATAAGAAATTGAAAGATTTCGTTGAAATTGTTCGTTTGGAAATTTCCCGAAAAGCTAATTATAGGTTCTTCTCTCCATCGGAACAATAGGGCCGTTATGCTTATTACTAAACTTGTTGAAGAGATGAAATAGAACCAAGGTCTATCTTTTTGATCAGAGGTTAAATCGATCATCAGAAGAAGAATTAGGCCAAAAATTAGGATACATTCTGGGAAAATGAAACTTCCATGGAAGAGAAGCAAATGAGACGCTTTCATAAAAATTCTCGTAGAATCGAGAATGAAGTTTTCATTCTGTACATGCCAGATCATTTAAGACCATTCCAATGCTCCTTTGCGCCATGCATAAACTAAACCAACAATTAGGATAAGCACGAAAATGAAAGCTTCGATAAAAACGGATACACCCAATACATCAAAACTCATTGCCCACGGGTAAAGAAAGACCGTTTCAACATCAAAAACAACAAAAACTAGAGCAAACATGTAATAGCGTATTCGGAATTGTAACCAAGCTTCTCCCATGGGTTCTATACCCGATTCATAACTAGAAAGCTTCTCTGGTCCTTCACTAACCGGGGCTAAAAGTCCTGAAATCCAAAATGCCAAAATAGGAATAAGGCTTGCTATTATTAGAAATGTCCAGAAAATATCATATTCGTGAAGCAGAAACATCTATTTAAGATAAAAATTAGATAAGATAGCCTCTACCCTCTCAACGGATAGTGAGAGAACAAAATCTGGATAAATACCAATTCCTATGACTGGTAAAAAGATACAGATTAAAAGAAAGAGTTCTCGTGGTCCAGAATCCACAAAATTCAAGTTTGGAACATTAAAGAGCTTGTATCCATAGAACATCTGACGTAACATAGATAATAAATAAATAGGAGTTAAGATCATTCCAATTGCCATTACAAAAGTAATTACCATTTTTGGTATTAAAAGAAATTTAGGACTAGTAATTAGTCCAAAAAATACTAGTAATTCTGCAACAAAACCACTCATTCCTGGCAAGGCAAGAGAAGCCATGGAAAAGATACTAAACATGGTAAAAATTTTTGGCATTGGGATGGAGATCCCCCCCAGTTCTTCGAGATAAACAAGGCGCATTCTATCACAAGTCGTTCCCGCCAAGAAAAAAAGTGTAGCACCAATAAATCCATGGGATAGTATTTGTAAAATAGCTCCATTGAGCCCAATGTTGGTTATAGAACCAATTCCTATAATTATGAAACCCATGTGAGATACGGAGGAGTAGGCTATTCTTTTTTTTAAATTTCGTTGACCCAGAGACGTTGAAGCTGCATAGATTATTTGCATCGCTCCTATTATTACCAACCAAGGGGCAAATCTATAATGAGCATGAGGTAACAATTCCATGTTGATTCGAATCAATCCGTATGCTCCCATCTTTAATAGGATTCCCGCTAAAAGCATACATGTACTGTAATGCGCTTCTCCATGGGTATCTGGTAACCATGTATGTAGGGGTATAATTGGCAATTTAACAGCATAAGCAATTAGGAAGCCTAAATATAATAGTATTTCCAATGTATCCGGGTATGATTGGTTAATTAATTTTTCAAAATCTAATCTTGGTTCGTTAGAACCATATAAGCCCATACCTAGAACTCCGATTAAGAAAAAAATGGAACCACCTGCAGTGTACAAAATAAATTTTGTAGCTGAATACAGGCGCCTCTTCCCCCCCCACATGGATAAAAGTAAGTAAACAGGAATTAATTCAAATTCCCACATGATAAAAAAAAGTAAAAGGTCTCGAGAGGAAAATAATCCTATTTGGCCACTATACATTGCTAGCATCAGGAAATAGAATAATCGCGAATTCCGGGTAACCGGCCAAGCCGCTAAAGTAGCTAAAGTAGTGATAAATCCTGTCAATAAAATGGATCCTAATGAAAGCCCATCGATTCCTAATCTCCAGTGGAAATCAAAGACATCTATCCATTTGAAATCCTCCTTTAATTGGACTAAGGAATCCTCCCATTGGAAATGATAACAGAATGCATAAGTCATTAGAAGGAATTCTAATAAACAAATAGATATAGTATACCACTTCACTATTTTGTTTCCCCTATGAGGTAAAAATAAAATTAATGAACCTGCAAATATTGGAAAAACCACAAGTATTGTTAACCAAGGAAAATAACTCATCTAATTATTTAAAAAATTCGATTGATTGATACGAGTGGATTTTCTGTTACGATGGATTGAAGAAAGAATGGATAATTCAATAGCTGCTTCAGCAGCCGCAGGG---CTATACAAGATTGCAAAAATGTCGCCTTTTAATTGGCGACTATCAAATAGATCAGAAAATGTTACAAGATTTAGATTAATTGAATTCAGTATAAGTTCAAGACATATCAGAGCTCTAACCATGTTTCGGCTTGTAATCAATCCATAGATACCAATCGAAAATAAATAGACACTCAAAAAAAGTACATGCTCAAACATCATTTATAAAAAGAAATAAGAATAAGGATACATACCATAAAAAAAAGAATAGATAAGACGATATTCGCCCTCCTCCTACATATTTAATTTCTTCTCCTATACAAAACCCAGCAATACCCACTCCATTGATAATTCCATCAATGACACCCTTATCAAAAAACTGCGCTAGTTCGGTTAATCCTCTTATACCCAAAGTAAAGACCCTAGTATAAAAAATATCCAGATAACCACGATTATATGACCAACTGTATATCCTTTTTTTTACTTGATCTGAAAAAATTTTTTGGGGATTCTTTTTTACAAGGGAATTTAGTAAATCCAAATTCTGCCAAAATGAATAAGCAGATCCATAGAAAATATATGCTATGAATAGACCCAAAATAGCTATACTTATGGAATAAATCGCATTGGTTAAAAATTCATACGAATTTATGGACAAACTTTCCTGGAAAAAGTTTATTGCTGGAGTTAACCATTTTGATAATAGGGTTAACTCCCATTATCAAAATGGATTCCTATGAATCCAATGAATAAAGTAAAAAAGAGTAATATGAGAAGAGGGAATAGCATTGTATTTCCCGTTTCATGAGGATAGACAGAACTGTTTTTAACGCCAAAGGAAGTATTAAAGGATCCTATCCTATTTATTGCATTATCATCCTTTCTGGATCCATTTTTCGAAAAAAAATAAACTTCACTATTCGTTGTTGATAAAACGAAACCTCTATGGACTCCTTTGGATATTCTTTTTCCCCATAAAGATATTGAATAGAACGAACTCTCTTTAGTGCTACTGTAATTTTGACAATGAACACGCAAATACCCGTCAAAGGTAAGTAAATATACCCGAAACATATAAAACGCAGTTAATCCTGCAGTGAAAGAGGCTATTATTCCAAATGTCGGTGAATACAACCAACTATTACTAAGAATTTCATCTTTGGACCAAAAGCAAGCAAGAGGTGGAATACCACAAAGAGAAAGTGTACCGCATAAAAAAGTAGTTCTTGTAATTGGAACATATTTTCTCAAACCACCCATAAGAGCCATATTCTGACTTTTATCTGGTGAATATCCAACAAGAGGTTCCATTGAATGAATAATAGATCCGGATCCTAAGAATAATAAAGCTTTCGAATAAGCATGAGTGATCAAATGGAATAAAGCAGCTTGATAAGAACCTATACCTAGAGCTAACATCATATAACCCAATTGAGACATTGTAGAATAGGCTAAGCTTCTTTTAATATCTCTCTGAGCAAGAGCTAAAGTAGCCCCTAAAAAGAGTGTTATTGTACCTACTAAAGAAATAAAATTCATTAGCAAAGGTAGGGATATGAAAAGAGGAAGAAGTCGAGCTATAAGAAAAATCC---AATGAGCCATGGTTGCTGCGTGTATAAGGGCTGAAATGGGAGTGGGGCCCTCCATAGCATCGGGTAACCATACGTGAAGAGGGAACTGTGCAGATTTTGCAACTGCACCAAGGAATAAAAAAAAAGCATACAAAGTAGTAAGTAAGGAATTAATTTCATTATTCTGAATCCAGTTATTAGCTATTTGGAACAAATCCCGAAACTCTAAACTACCTGTTATCCAAAAAAAACCTAAAATTCCTAATAACAAACCAAAATCCCCTACACGATTAGTTACAAAAGCTTTTTGACAAGCACTCGCTGCAATTGGCCGTGTGAACCAAAAGCCTATTAATAAATAAGAACACATTCCTACAAGTTCCCAAAAAAAATAAATTTGTATCAAATTGGAACTAGTAACCAATCCCAACATGGAAGTATTGAAAAAACTTATATAAACAAAAAATCTCAAATATCCTTCATCATGAGACATATAATCGTCACTATAGATAAGAACCAAAATTCCTACAGTAGTAATTAGTATTAACATAATAGAAGTAAGCGGGTCGATCAAGTATCCAAACTCTAGGGAAAAATCATTATTGATAGTCCAAGACCATAGATATTGATAGATAAAACTGCCATTTATTTGTTGAATAGACAGGTGAACTGAGAATACCATAGCTAGACTTAAGAGTAAAACACTAGGAAAAGCCCATATACGACGAAGACTTTTTGTTGCTGTCGGAATAAGAAGAAGTCCAAACCCTATTGACATAATAACCGGAAGTGGAAGAAAGGGTATTACCCATGCATATTGATATGTATGTTCCATTTATTGCCGAGCCATAGTAATTGCACCTATCAAAGAAACTAAAAGAATTAGAGAAATGAGTTCAAACGGAAGATAAAAATCGGTTGCTAAATGAATCCCAATTTGTTGAAGATTATTGTTGAGACCCTGTTCCACAATTTGGTTTGATCTTGTAGTCCAAAGAATTCCATACCATGACGTATCCGGGATAGTAGCCATTAGTGAAAAAGGAATAGTTGTACAAACGAGTGAAGTGAACCCATCTCCAATAGTCCAATAATTCTGATCTTTAAACCATTCTGAACTGTTCACAAACATTACGGCCAATAGGATCAGGACATTTATAGCTCCCACATAAATTAGGAATTGTGCGACAGCTACCAAATAGGAATTCCATAAAAGATAGAATAAGGATATACAAACAAGAACCAATCCCAGCGAAAAAGCAGAATAAATGGGGTTGGTAAGTAATACTACCCCTAAACCCCCTAATAGAAGAACAAATCCCAAAAATAGCAAAAGAATCTCATGTATGGGTCCAGGTAAATCCATTCAACGATCAACTTCCCCCATAATGATATCTATACTACCTAATATCGTCATAATATCAGCCAATTTCATTTTTTTAACTAGCTGGGGAAGAATTTGCAAATTAATAAATCCCGGTGGACGAATTTTCCATCTCCAGGGAAAAAGGCTATTATCTCCTACTAAATAAATTCCTAATTCCCCTTTTGGGGCTTCCACTCTTACATAAAGTTCTTGTTTTGACAATTCAAAATTGGGCGAAGGTTTTTTACCAAGAAATCGATATTCAAAATCATTCCATTCAGAATTCTTTGCTCTATTAAAGCGTCGGACTTCTAAATTCTCATAAGGTCCTCCAGGAATTTTCTCTACAGCCTGTTGAATAATTTTTATGGATTCCCTCATTTCACCGATTCGTACTAAATAACGAGCTAACGAATCTCCTTCTTTTTGCCATTGGACTTCCCAATCAAATTGATTATAAGATTCATAAAGATCCACTTTACGAAGATCCCATTTTATTCCAGAAGCTCGTAACATGGGTCCCGATAAACCCCAATTTGTTGCTTCTTCTCCGCTAATAAAACCGATTCCTTCAACTCGTTCCAAAAAAACAGGATTATGTGTAATAAGTTTTTGATATTCAACAATGCCTCGTAAAAAATAATCACAGAAATCTAAACATTTATCTATCCATCCATAGGGTAGATCGGCAGCTACTCCTCCGATGCGAAAATAATTATGCATCATTCGCATACCTGTAGCAGCTTCAAATAGATCATATATCAATTCTCTTTCTCTGAAAATATAGAAAAAAGGAGTTTGTGCACCGAGATCCGCCATAAAGGGTCCAAGCCATAACAAGTGCGAAGCTATGCGGCTCAATTCGAGCATAATTACCCTAATATAACTGGCTCTTTGGGGTACTTGAATATTTTCTAAGAATTCTGGCGCATTTACGGTTATTGCTTCTGTAAACATAGTAGCTAAATAATCCCACCGTGTTACATAAGGCAAGTACTGTATAATAGTTCGGTTTTCCGCGATTTTTTCCATTCCTCTGTGTAAATAGCCCAATATGGGTTCACAATCAATAACATCTTCACCATCGAGAGTAACGATCAGTCGAAGAACACCATGCATTGATGGGTGGTGAGGGCCCATATTGACTATCATGAGATCCTTTCTTGTAAGCGGTAGACTCATTTAGTAATCAGTAATCGTTCTTGAATTCCCAGATTTTTCTTTGTCTATTTGACTTTGAGTCGAATTCCTAATTGTTTGAATTGTGGAATCTCCAATTATGGAGATTGGTAACCGACCCAAAGAAATTTGATTATAATTCAATTCATGACGATCATAAGTAGAAAGCTCATATTCTTCAGTCATCGATAAACAGTTTGTTGGACAGTACTCAACACAGTTACCGCAAAATATACAAACTCCGAAATCAATGCTATAATTTAGCAATTGTTTCTTTTTTATATCTTTTTCAAATCTCCAATCTACAAGGGGTAAATCTATTGGGCATACGCGAACACATACTTCACAAGCAATACATTTATCAAATTCAAAGTGGATTCGCCCTCGGAAACGCTCTGATGCAATTGATTTTTCATAAGGATAGTGAATAGTTATAGGTAAACGATTTGTGTGGGATAGGGTAATTATGAAACTTTGACCAATGTATCTTGCAGCGCGTATTGTTTGTTGACCATAACTGATGAATCCAGTTAACATGGGGAACATTCAATGAGCATCTTGTATTTCATAGAAATTGGGGGTTATATAGTCCTTACGTAAGGGCCAGCCTATCCAACTTTCAGGCATTAAGATGCGTTTAAGGCGTGGATGATTATCATAAGAGATTCCCACCATATCATAAGATTCGCGTTCTTGAAAATCGGCACTTCTCCAAATCCAGAAAACGGACGGGATTCTAGGATTATCCTTTGGGGCAAAGACTTTTATGCATACTTCTTCTGGGTTATCTATACCATACTGTATTCTCGTAAGATGATATACGCTAGCTAAAGATCCACCAGGTACTACGTCATAAGCACACTGAGAACGTAAATAATTGTAACCATATACATATAAAATGACAGCAATGGAATCCCAATCTCCCGCTTTTATTTGTAAAGTCTCTATTCCTCGGTGATCGAAGCCCAAAGATCTATGAACCACCTCATGTTTGACTAGCCAATTAGATAACCAACCCTGCTGCATTTAATTCACTCATTTAGAGGAAGATACTGAACTTTTGGATTTGAAAAATGTTTCAGAAGATATGTCTAAAGTAGATGGTGATTGATAGAGCAATTCTTGCTCATAATTTCCAGTATGAGTACTGCGCCGAACATAAAGTTTGTGATTGGTAGTAAAACACCGATTTTCCTTTTGAGATAGAGTTCGATCTTCCACTATTTCTCGCGATATCTTCTTACGAAGTTTTGTTAAGGCATCTATAACCGCCTCCGGTTTAGGTGGACAGCCCGGCAAATAGACATCCACAGGAATTAACTTATCGACTCCTCGAACCGTACTATAAGAATCCGTACTAAACATCCCGCCGGTAATAGTACAGGCTCCCATAGCAATGACGTATTTTGGTTCAGGCATTTGCTCATATAATCTCACTAAGGAAGGAGCCATTTTCATTGTTACCGTACCAGCTGTTAAAATTAGGTCCGCTTGCCTAGGACTTGATCTTGGTACCAATCCATAACGATCAAAGTCGAATCGCGAGCCTATTAATGAAGCAAATTCAATAAAACAACAACTGGTACCATATAGAAGGGGCCATAAACTGGAGAGTCTTGACCAATTCGAAAGATCATTTGGTGTAGTTGAAATAACAGAATTGGAAGTTGTTTGGTCAAGTAGGGGAAACTCAATCAAACTCATAACTGTCTCAAAGGAATCTTTTCCTTCTTTTTTTTTTTTGTCTGAATATTCAGTTAAGACCATTCCAATGCTCCTTTGCGCCATATGGAAAATAGAAATACTTTTTCTTGGGTAAAGGAACAGATGACTCGATTGATTTCTGTATCGATCATGATATACGTAATAACTCGGACATCTATTTCAAATGCATATCCCATTTTTGCCCAGCAGGGTTATGAAAACCCACGAGAAGCAACTGGACGAATTGTATGTGCCAATTGCCATTTAGCTAATAAGCCAGTGGATATTGAAGTTCCACAAGCTGTGCTTCCTGATACTGTATTTGAAGCAGTTCTTCGAATTCCTTATGATATGCAACTGAAACAAGTTCTTGCTAATGGAAAAAAGGGAGGGTTGAATGTGGGTGCTGTTCTTATTTTGCCCGAGGGATTCGAATTAGCGCCCCCTGACCGTATTTCTCCTGAGTTGAAAGAAAAGATAGGAAATCTCTCTTTTCAGAGTTATCGTCCCAATATAAAAAATATTCTTGTGATAGGCCCTGTTCCGGGTAAGAAATATAGTGAAATCGTCTTTCCCATTCTTTCCCCTGACCCTGCTACGAAGAAAGATGTTCATTTCTTAAAATATCCCATATATGTAGGGGGGAATCGAGGAAGGGGGCAGATCTATCCTGATGGTAGCAAGAGTAACAATACGGTCTATAATGCTACGTCAACAGGTATAGTAAGAAAAATACTACGTAAAGAAAAGGGGGGATATGAAATAACCATAGTCGATGCATCGGATGGACGCCAAGTGGTTGATATTATACCTCCTGGGCCAGAACTTCTTGTTTCAGAGGGGGAATCCATCAAGCTTGATCAACCATTAACAAGTAATCCTAATGTGGGAGGGTTTGGTCAGGGGGATGCAGAAATAGTGCTTCAAGATCCATTACGCGTCCCAGGCCTTTTGTTCTTCTTCCCCTCTGTTATTTTGGCACAAGTTTTTTTGGGTCTTAAAAAGAAACCATTTGAAAAGGTTCAATTGTACGAAATGAATTTCTAAATGAGTGATGAAATTTTCATATACGGTTCTTGGGGGGGGCGGGGGTAGTTACCTATCTCAATAAAGTATACAATTGGTTTGAGGAACGTCTTGAGATTCAGGCAATTGCAGATGATATAACTAGTAAATATGTTCCTCCTCATGTCAACATATTTTATTGTTTAGGGGGAATTACACTTACTTGTTTTCTAGTACAAGTCGCTACGGGTTTTGCTATGACTTTTTACTATCGTCCAACCGTTACAGAGGCTTTTTCTTCGGTACAATACATAATGACTGAAGCCAACTTTGGTTGGTTAATCCGATCAGTTCATCGATGGTCAGCAAGTATGATGGTTCTAATGATGATCCTGCACGTATTTCGTGTGTATCTCACAGGTGGATTTAAAAAACCCCGCGAATTAACTTGGGTCACAGGTGTCGTTTTGGCTGTATTGACTGCATCCTTTGGTGTAACTGGTTATTCTTTACCTTGGGACCAAATTGGTTATTGGGCAGTCAAAATTGTGACAGGTGTACCTGAAGCGATTCCTGTAATAGGATCACCTTTAGTGGAGTTATTACGTGGAAGTGCTAGTGTGGGCCAATCCACTTTGACTCGTTTTTATAGTTTACATACTTTTGTACTGCCTCTGCTTACTGCTGTATTTATGTTAATGCACTTTCCAATGATACGTAAGCAAGGTATTTCGGGTCCTTTATAGATGGGAGTGTAACAAAGAAACCAGACTTAAATGATCCTGTATTAAGAGCCAAATTGGCTAAAGGGATGGGACATAATTATTACGGGGAACCCGCTTGGCCTAATGATCTTTTATATATTTTTCCAGTAGTAATTCTAGGTACGATTGCATGTAATGTCGGTTTAGCGGTCCTAGAGCCGTCGATGATTGGTGAACCGGCGGATCCGTTTGCAACTCCTCTGGAAATATTACCCGAATGGTACTTCTTTCCCGTATTTCAAATACTCCGTACGGTACCCAATAAGTTATTGGGCGTTCTCTTAATGGTTTCTGTACCAACGGGGTTATTGACAGTACCCTTTTTAGAGAATGTCAATAAATTCCAAAACCCATTTCGACGCCCCGTAGCTACGACAGTTTTTTTAATCGGTACTGTAGTAGCTCTTTGGTTAGGTATTGGAGCAACATTACCCATTGCAAAATCCTTAACTTTAGGTCTTTTTTAGATGATTGAAGTTTTTCTATTTGGAATCGTCTTATTCCTAATTCCTATTACTTTAGCTGGATTATTCGTGACTCCGTATTTGCAATACAGGCGGGGTGATCAGTTGGATCTTTGAATGCTTACAATAACTAGTTATTTCGGTTTTCTACTAGCTGCTTTAACTATAACCCTAGCTCTATTTATTGGTTTGAGCAAGATACGTCTTATTTGACTAGAGTCCACTCCTCCCCCAAACTACTAGTGAAAGAGAAAATGTAAAGACTACCATTAAAGCAGCCCAAGCGAGACTTACTATATCCATCTATCCTACTGCAATAATTCTCGCTAAGAAGAATGCCCATGTTGTGGCAATTCCACCCAGAAGGTAATGGGTTACTCCTACAGCACGTCCTTGTATAATGCTCAAGGCTCTAGGCTGAGTAGCAGGAGCAACTTTTAATTTGTTATGAGCCCAAACGATAGATTCAATGAGTTCTTGCCAATAACCACGCCCGCTGAATAAGAACATTAAACTGAAGGCCCAGACAAAATGAGCACCTAAGAAAAAAAGACCATATGCAGATAATGAAGAACCGTAAGACTGAATTACTTGGGATGCCTGTGCCCACAAGAAATCCCGGAGCCATCCATTAATCGTAATGGAACTTTGTGCAAAGTTTCCCCCTGTGATATGATTTACCATCCCTTGATCACTTACAGTACCCCACACATCCGACTGCATTTTCCAACTGAAATGGAAAATGACTACCGAAATTGAATTGTACATCCAGAATAGACCTAAGAAAACATGATCCCAGGCAGATACTTGACATGTCCCCCCTCGTCCAGGCCCATCACAAGGGAAACGAAACCCAAGATTTGCTTTATCGGGTATCAAACGGGAACTGCGAGCAAATAAAACACCTTTCAAAAGTATTAATACAGTCACATGGATGGTAAATGCGTGAATGTGATGGACTAAAAAATCTGCGGTACCTAATGGAATAGGTAACAAAGCTACTTTCCCGCCTACTGCTACTAACTCACCGCCTCCCCACGTTAAGCTGGTACTTGTTGTTGCACCAGGTGCTGTTACGCCAGGTGCTAAAGCATGGAGATTTTGTACCCATTGAGCAAAGATGGGTTGTAATTGTATGGCGGTATCTGAAAACATATCTTGGGGACGGCCTAAAGCACTCATGGTATCATTATGAATGTACAAGCCAAAACTGTGAAAACCTAGAAATATACATACCCAATTAAGGTGGGATATGATTGCATCGCGGTGCCTAAGGACCCGATCTAATAGATCGTTGTATCGAGTAGTTGGATCATAGTCTCTTACCATAAAAATGGCTGCATGTGCAGCAGCACCGACTATTAGAAATCCGCCAATCCACATGTGATGTGTGAACAAGGAAAGTTGTGTACCATAGTCAGTAGCTAGGTATGGATAGGGGGGCATAGAGTACATATGATGAGCTACAACAATGGTTAGAGAGCCTAGCATAGCTAGGTTAAGAGATAATTGAGCATGCCATGACGTTGTTAGGATTTCATAGAGACCCTTATGGCCTTGTCCTGTAAATGGTCCTTTATGAGCCTCTAAAATATCTTTAAGGCCATGACCAATACCCCAGTTGTTCCTATACATATGACCCGCGATCAGGAAAAGAATAGCAATAGCTAAATGATGGTGCGCGATATCGCTCAACCATAGACCACCTGTTATTGGATCTAGTCCTCCGCGAAAACTCAGAAATTCGGAGTATTTGGACCAATTCAAGGTGAAAAAGGGAGTTGCTCCCTCGGTAAAACTAGGATAAAGTTGAGCCAAAAGGTCGCGATTCAAGATAAATTCATGAGGAAGTGGTATCTCTTTAGGATCAACCCCAGCGTCGAGAAATTGGTTAATCGGTAAAGATACATGGATTTGGTGTCCTGCCCAAGAAAGAGACCCAAGTCCTAGTAACCCCGCTAAGTGGTGATTCAACATGGATTCTACATCTTGGAACCAGGCCAATTTTGGGGCGGCTTTGTGATAATGAAACCAACCAGCAAAAAGCATTAACGACGCAAAAATCAATGCACCAATTGCGGTACAATAGAGTTGTAATTCATTAGTTATTCCAGATGCTCGCCAAATCTGAAAAAACCCGGAGGTTATTTGGATTCCTCGGAAACCACCACCTACATCACCATTCAATATTTCTTGCCCTACTATTGGCCAAACTACCTGAGCACTAGGTCCAATGTGAGTAGGATCACTTAGCCATGCTTCATAATTGGAAAAACGGGCACCATGGAAGTACATGCCACTCAACCAAAGAAAGATAATGGAGAGTTGACCGAAATGAGCACTAAAGACTTTTCGAGAGATCTCCTCCAAATCACCGGTATGACTATCGAAATCGTGAGCATCAGCATGTAGGTTCCAGATCCAAGTGGTAGTATCAGGGCCTTTAGCTATTGTTCTTGAGAAATGGCCGGGTCTGGCCCATTCCTCAAAAGATGTTTTTACAGGATCCCTATCCACAACAATTTTCACTTCTGGTTCCGGCGAACGAATAATCATTTAACCAAACTTGCCCGATGTTGAGGCAATCAAGAAAGCTGCATAAGTGAATATATAACCCACGGAAAAGTGGGCTAATCCAACCAATCTTGCTTGCACAATGGAAAGAGCCACTGGCTTATCTCTCCAGCGAATTAAATTAGCCAAAGGTGTGCGTTCATGAGCCCATGCTAAAGTCTCAATTAATTCCTGCCAATATCCACGCCAGGAAATTAAGAACATAAATCCAGTAGCCCAAACAAGATGTCCAAATAAGAACATCCACGCCCATACCGATAAACTATTCATACCAAAAGGATTGTATCCATTGATAAGTTGTGAAGAGTTTAACCATAGATAATCTCTTAACCATCCCATCAAATAAGTGGAGGATTCATTAAACTGTGAAACGTTACCCTGCCATAATGTGATGTGTTTCCAATGCCAATAAAAAGTAACCCATCCAATGGTATTTAACATCCAGAAAACTGCCAAATAAAATGCGTCCCAAGCAGAAATGTCACAAGTACCGCCGCGCCCCGGGCCGTCACAAGGAAAACTATAACCGAAATCCTTTTTATCCGGCATTAATTTGGAACCGCGTGCATCTAAAGCACCCTTTACTAAAATCAATGTAGTTGTATGCAAACCTAGAGCAATAGCATGATGAACCAAGAAATCCCCCGGTCCTATTGTTAAGAAAAGTGAATTACTATTCTCATTAACAGCATTCAACCATCCGGGCAACCATATGCTTCGACCTGCATTGAAGGCGGGGCCACTCGTTGAAGATAAGAGTATATCGAACCCATATGTCGTCTTACCATGAGCGGATTGTATCCATTGGGCAAATATAGGTTCGATCAAGATTTGCTTTTCTGGAGTACCAAAAGCAAGCATGACGTCGTTATGAACGTAAAGGCCCAAGGTATGGAATCCCAGAAACAGGCTGGCCCAACTTAAATGAGATATGATAGCTTCTTTATGGTCTAACATTCTTGCCAATACATTATCCTCATTCTGTTCCGGATTGTAATCCCTAATGAAAAAAATAGCTCCATGAGCAAAAGCCCCTGTCATGATGAAACCCGCGATGTATTGGTGATGAGTATATAAAGCAGCTTGAGTAGTAAAGTCTTGTGCTATGAATGCATAAGCAGGTAAAGAGTACATATGTTGAGCTACTAAGGAAGTAATAACCCCTAAAGAAGCTAGAGCAAGACCTAATTGAAAATGAATCGAATTATTGATTGTGTCATAAAGGCCCTTATGCCCCCGCCCTAATCGACCTCCCGGAGGAGTATGTGCTTCTAAAAGATCTTTGATACTGTGCCCAATTCCGAAGTTAGTTCGATACATATGACCGGCAATGAGAAAAATAAATGCAATAGCTAAATGATGATGAGCAATATCGGTCAGCCACAAACTTTGCGTTTGTGGATGGAATCCCCCAAGAAGGGTTAAAATGGCAGTTCCTGCCCCTTGAGCGGTACCAAATAAATGATTACTCGAATCAGGGTTTTGGGCATAAAGATTCCACTGACCCGTGAGAAGGGGTTCTAACCCTTGGGGATAGGGTAATACATCTAAGAAATTATTCCATCGAACGTACTCCCCCCTGGATCCGGGAATAGCAACATGGACTAAATGTCCTGTCCAAGCCAAAGAACTTACCCCGAAAAGTCCTGACAAATGATGATTGAGACGAGATTCCGCGTTTTTAAACCACGAAAGACTTGGTTTCCATTTGGGTTGTAGGTGTAACCAACCCGCTATTAAGGATAGAGTAGAAAGAAATAATAGAAAAAGAGCTCCAGTATAAAGATCCTCGTTGGTGCGTAATCCAATTGTATACCACCACTGATAAACCCCAGAATAGGCGATATTTACTGGACCGGTGGCACCTCCTCGAGTAAAGGCTTCCACAGCGGGTTGACCAAAATGAGGATCCCAAATCGCATGAGCAATAGGTCTTACATGTAAAGGATCCTGGATCCATGATTCAAAATTTCCTTGCCAAGCTACGTGAAACAGATTTCCGGACGTCCACAGAAAGATTATTGCTAACTGCCCAAAGTGAGAAGCAAAAATGTTCTGATAAAGACGTTCCTCAGTAATATCATCATGACTTTCGAAATCATGTGCGGTAGCAATACCAAACCAAATACGACGAGTAGTGGGGTCCTGAGCTAAGCCTTGGCTAAACCTGGGAAATCTTAATTCCATTCAATAAGATAGAGCCATACTGCGGGTTGTTTCAGGCCCTAAATAGACTCGGACACTTAAAAAATCTGTTGGGCAGGCGGATTCACATCTCTTACAACCCACACAATCTTCGGTTCTCGGAGCGGAAGCAATTTGCTTGGCTTTACATCCATCCCAGGGTATCATTTCCAATACATCTGTTGGACAAGCTCGTACACATTGAGTACATCCTATACATGTATCATAAATTTTTACTGAATGTGACATATGACAGATTTGAACTTACCCTCTATTTTCGTACCTTTAGTAGGCTTAGTATTTCCGGCAATTGCAATGGCTTCTTTATTTCTTTATGTCCAAAAAAATAAGATTATCTAGATGCGGGATCTAAAAACATATCTCTCTGTAGCACCCGTGCTAAGTACTCTATGGTTTGGGGCTTTAGCAGGTTTATTGATAGAAATAAATCGTTTATTTCCAGATGCTTTGTCATTCCCTTTTTTTTCTTTCTAGTTATCCATTAAGAGATGGAACTTCAAGAGCAGCTAAGTCTAGAGGGAAGTTGTGAGCATTACGTTCGTGCATTACTTCCATACCAAGATTAGCACGATTGATGATATCAGCCCAAGTATTAATAACACGACCTTGGCTATCAACTACAGATTGGTTGAAATTGAAACCATTTAGATTGAAAGCCATAGTACTAATACCTAAAGCAGTGAACCAGATACCTACTACAGGCCAAGCAGCCAAGAAGAAGTGTAAAGAACGAGAGTTGTTGAAACTCGCATATTGGAAGATTAATCGACCAAAATAACCATGAGCAGCTACAATATTATAAGTCTCTTCCTCTTGACCAAATTTGTAACCCGCATTAGCAGATTCATTTTCAGTGGTTTCCCTGATCAAACTAGAGGTTACCAAGGAACCATGCATAGCACTGAATAGGGAACCGCCGAATACACCAGCTACACCTAACATGTGGAATGGGTGCATAAGGATGTTGTGCTCTGCCTGGAATACAATCATAAAGTTGAAAGTACCAGAGATTCCTAAAGGCATACCATCAGAAAAACTTCCTTGACCAATAGGGTAAATCAAGAAAACAGCAGTAGCAGCTGCAACAGGAGCTGAATATGCAACAGCAATCCAAGGGCGCATACCCAGACGGAAACTAAGTTCCCATTCACGACCCATGTAACAAGCTACACCAAGTAAGAAGTGTAGAACAATTAGCTCATAAGGACCGCCATTGTATAACCACTCATCAACAGATGCAGCTTCCCAGATTGGGTAAAAGTGCAAACCGATTGCCGCAGAAGTAGGAATAATGGCACCAGAAATAATATTGTTTCCGTAAAGTAAAGAACCAGAAACAGGTTCACGAATACCATCAATATCTACTGGAGGAGCAGCAATGAAGGCGATAATAAATACAGAAGTTGAGGTCAATAAGGTAGGGATCATCAAAACACCGAACCATCCAATGTAAAGACGATTTTCTGTGCTAGTAATCCAGTTGCAGAAGCGACCCCATAGGCTTGTACTTTCGCGTCTCTCTAAAATTGCAGTCATATGGGTTTGCCTTGGTATCGTGTTCATACTGTCGTATTGAATGATCCGGGTCGATTACTTTCGGTGCATATAATGCATACAGCTCTCGTTTCTGGTTGGGCCGGCTCGATGGCTTTATACGAATTAGCGGTTTTTGATCCCTCTGACCCTGTTCTGGATCCAATGTGGAGACAAGGTATGTTCGTCATTCCCTTCATGACTCGTTTAGGAATAACCAATTCGTGGGGGGGTTGGAGTATTTCAGGAGGAACTGTAACAAATCCGGGTATTTGGAGTTATGAAGGTGTGGCGGGTGCACATATTGTGTTTTCTGGCTGTGTTTTCTTGGCAGCTATTTGGCATTGGGTATATTGGGACCTAGAAATATTTTGCGATGAGCGGACGGGAAAACCCTCTTTGGATTTGCCTAAGATCTTTGGCATTCATTTATTTCTCGCAGGGGTGGCTTGCTTTGGCTTCGGCGCATTTCATGTAACGGGTTTGTATGGTCCTGGGATATGGGTGTCCGATCCTTATGGACTAACTGGAAAAGTACAAGCTGTAAATCCAGCGTGGGGTGCTGAAGGTTTTGACCCTTTTGTTCCGGGGGGAATAGCCTCTCATCATATTGCAGCGGGTACATTGGGTATATTAGCGGGCCTATTCCATCTTAGTGTCCGTCCGCCTCAACGTCTATACAAAGGATTACGTATGGGCAATATTGAAACTGTACTTTCCAGCAGTATCGCTGCTGTTTTTTTTGCAGCTTTCGTAGTTGCCGGAACTATGTGGTATGGGTCAGCAACTACCCCAATCGAATTATTCGGTCCTACTCGTTATCAATGGGATCAGGGATACTTTCAGCAAGAAATATATCGAAGAGTTAGCAATGGGCTAGCCGAAAATCTTAGTTTATCGGAAGCTTGGTCTAAAATTCCCGAAAAATTAGCCTTTTATGATTATATTGGTAACAATCCGGCAAAGGGGGGATTATTCAGAGCAGGCTCAATGGACAATGGAGATGGAATAGCTGTTGGATGGTTAGGACATCCCGTCTTTAGAGATAAAGAAGGACGCGAGCTTTTTGTACGTCGTATGCCTACTTTTTTTGAAACATTTCCGGTAGTTTTGGTAGATGAGGAGGGAATTGTGAGAGCTGATGTTCCTTTTAGAAGAGCGGAATCCAAATATAGTGTTGAACAAGTAGGCGTAACTGTGGAGTTCTATGGTGGCGAACTTAATGGAGTAAGTTATTCTGATCCTGCTACTGTAAAAAAATATGCGAGACGTGCCCAATTAGGTGAAATTTTTGAATTAGATCGGGCTACTTTGAAATCGGATGGTGTTTTTCGTAGCAGTCCAAGGGGTTGGTTCACTTTTGGGCATGCTACCTTTGCTTTGCTCTTCTTTTTCGGACACATTTGGCATGGCGCTAGAACCTTGTTCCGAGATGTTTTTGCTGGTATTGATCCAGACTTGGATGCTCAAGTGGAATTTGGAACATTCCAAAAAGTTGGAGATCCAACTACAAGGAGACAAGTAGTCTGAATGACTATAGCCCTTGGTAGATTTACTAAAGAAGAAAATGATCTATTTGATATTATGGATGACTGGTTACGAAGGGACCGTTTCGTTTTTGTAAGATGGTCTGGCCTGTTGCTCTTTCCTTGTGCTTATTTCGCGTTAGGAGGTTGGTTTACAGGGACAACTTTTGTAACTTCTTGGTATACCCATGGATTGGCTAGTTCCTATTTGGAAGGTTGCAATTTCTTAACTGCAGCTGTTTCCACTCCTGCCAATAGTTTAGCACATTCTTTGTTACTACTATGGGGCCCGGAAGCACAAGGGGATTTTACTCGTTGGTGTCAATTAGGCGGTCTGTGGACTTTTGTCGCTCTCCATGGTGCTTTTGGACTAATAGGTTTCATGTTACGTCAATTTGAACTTGCTCGGTCTGTTCAATTGCGGCCTTATAATGCAATTTCATTCTCTGCTCCAATCGCTGTTTTTGTTTCCGTATTCCTTATTTATCCACTGGGGCAATCTGGTTGGTTCTTTGCGCCGAGTTTTGGCGTAGCAGCCATATTTAGATTCATCCTCTTCTTCCAAGGATTTCATAATTGGACGTTGAACCCATTTCATATGATGGGAGTTGCTGGAGTATTAGGCGCGGCTCTACTATGCGCTATTCATGGTGCTACCGTAGAAAACACTTTATTCGAAGACGGTGACGGTGCAAATACATTCCGTGCTTTTAACCCAACTCAAGCAGAAGAAACTTATTCAATGGTCACTGCTAACCGGTTTTGGTCCCAAATCTTTGGTGTTGCTTTTTCCAATAAACGTTGGTTACATTTCTTTATGCTATTTGTACCAGTCACCGGTTTATGGATGAGTGCTATTGGCGTAGTCGGTCTGGCTCTGAACCTACGTGCCTATGACTTCGTTTCCCAGGAAATCCGTGCAGCGGAAGATCCTGAATTTGAGACTTTCTACACCAAAAATATTCTTTTAAACGAGGGTATTCGTGCGTGGATGGCAGCTCAGGATCAGCCTCATGAAAACCTTATATTCCCTGAGGAGGTTCTACCACGTGGAAACGCTCTTTAATGGAACTTTCGTTTTAGCTGGTCGTGACCAAGAAACCACCGGCTTCGCTTGGTGGGCTGGGAATGCCAGACTTATCAATTTGTCCGGTAAACTACTTGGAGCTCACGTAGCCCATGCCGGATTAATCGTATTCTGGGCCGGAGCAATGAACCTATTTGAAGTGGCCCATTTTGTACCAGAAAAGCCCATGTATGAACAAGGATTGATTTTACTTCCGCACTTAGCTACTCTAGGTTGGGGGGTAGGGCCAGGAGGGGAAGTTCTAGATACTTTTCCGTACTTTGTATCTGGAGTACTCCACTTAATTTCCTCCGCAGTCTTAGGCTTCGGCGGCATTTATCACGCGCTTCTGGGACCCGAGACTCTTGAAGAATCTTTTCCATTCTTTGGTTATGTATGGAAAGATAGAAATAAAATGACTACAATTTTGGGTATTCACTTAATTTTGTTAGGTATAGGTGCTTTTCTTCTAGTACTCAAGGCTCTTTATTTTGGCGGTGTATATGATACCTGGGCCCCAGGGGGGGGAGATGTAAGAAAAATTACCAATTTGACCCTTAGCCCTAGTGTTATATTTGGATATTTACTGAAATCTCCTTTTGGGGGAGAAGGGTGGATTGTTAGTGTGGATGACTTAGAAGATATAATTGGGGGACATGTATGGTTGGGTTCCATTTGTGTACTTGGCGGAATTTGGCATATCTTAACCAAACCCTTCGCATGGGCTCGCCGTGCATTTGTATGGTCGGGAGAAGCTTACTTGTCTTATAGTTTAGGCGCTTTATCTGTCTTTGGTTTTATCGCTTGTTGTTTTGTCTGGTTCAATAATACGGCTTATCCAAGTGAGTTTTACGGACCTACTGGGCCAGAAGCTTCTCAAGCTCAAGCATTTACTTTTCTAGTTAGAGACCAGCGTCTTGGAGCTAATGTAGGATCCGCCCAAGGACCCACTGGTTTAGGTAAATATCTAATGCGTTCCCCAACTGGGGAGGTTATTTTTGGAGGGGAAACTATGCGTTTTTGGGACCTTCGTGCTCCATGGTTAGAACCTCTAAGGGGCCCCAACGGTTTGGACTTGAGTAGGTTGAAAAAAGATATACAACCTTGGCAAGAACGACGTTCGGCAGAATATATGACCCATGCTCCTTTAGGCTCTTTAAATTCTGTGGGTGGCGTAGCTACCGAGATCAATGCAGTCAATTATGTCTCTCCTAGAAGTTGGTTAGCGACCTCTCATTTTGTTCTAGGATTCTTCTTTTTTGTGGGCCATTTGTGGCATGCAGGAAGAGCCCGGGCTGCTGCAGCAGGTTTTGAAAAGGGAATCGATCGTGATTTGGAACCTGTTCTTTACATGAATCCTCTTAACTAACTAAAAGGATCTACTAAATTCATCGAGTTGTTCTAAAGAATCAAAACGGCCGGTTATTAACGGAATTCCTTGTCGGCTTTCTGTGAAATACTCGTTTGGCCGAGGACTTCCAAACACGTCATAAGCTAAACCTGTACTGACAAATAACCAACCCGCAATGAATAGGGAAGGTATAGTAATGCTATGAATAACCCAGTATCGAATACTGGTAATAATATCAGCAAAAGAACGTTCTCCCGTGCTTCCAGACATTTATCGTTGGATGAACTGCATTGCTGATATTGATCCCAAGAAAAAAACAGTAGGTACAGCTAGTCCGTGAACAGCTAGCCATCGCACTGTAAAAATAGGATAGGTTCGATCTATGGTCATATGGCTACACAAACCATTGAGGATAGTTCTAGATCTGGGCCAAGACGAACTACTGTAGGTGATTTATTGAAACCCTTGAATTCGGAATATGGTAAAGTCGCTCCGGGTTGGGGGACTACTCCTTTTATGGGGGTCGCAATGGCTTTATTCGCGATATTCCTATCTATCATTTTAGAAATTTATAATTCTTCTGTTTTACTGGACGGAATTTTAATGAGTTAGCTATAGAGATGAACCTAATCCAGAATATGAACCGTAAAAGAAAACACCTATTAAACCAATCACAGGAATACCAGTTACAGTACCTATCAGCCAAAGAGGAATCCTTCCAGTAGTATCGGCCATTCAATTGAAGAAATAATTAGAAAATAAAACAGCAAGTACAAAAATGAGTAATAAACCCCAGTATAGACTGGTACGATTCATTTCAACATTTTGTTCATTCGGGTTTGATTGTGTCATATGGAAGTCAATATTCTCGCATTTATTGCTACCGCACTGTTCATTCTAGTTCCTACTGCCTTTTTACTTATTATTTATGTAAAAACAGTCAGCCAAAATGATTAATTAGTCCCCGTGTTCTTCGAATGGATCTCTTAATTGTTGAGAGGGTTGCCCAAACGCGGTATATAAGGCATACCCAGTAAAGCTTACAAGTAAACCGGATATGGAGATGGCGACTAAAGTTGCGGTTTCCATATGGAAGCATTGGTTTATACATTCCTTTTAGTTTCGACTTTAGGGATAATTTTTTTCGCTATCTTTTTCCGAGAACCACCTAAGGTTCCGACTAAAAAATGAATGACTATTGCTTTCCAATTAGCTGTTTTTGCATTAATTGCGACTTCTTCAGTCTTAGTGATTAGTGTACCCCTTGTATTTGCTTCTCCTGATGGTTGGTCAAATAACAAAAACGTTGTATTTTCTGGTACATCATTATGGATTGGATTAGTCTTTCTGGTAGCTATTCTGAATTCTCTCATTTCTTGAATGTCACCACAAACAGAAACTAAAGCAAGTGTTGGATTTAAAGCTGGTGTTAAGGATTATAAATTGACTTACTACACCCCGGAATACGAAACCAAAGATACTGATATCTTGGCAGCATTCCGAGTAACTCCTCAGCCGGGGGTTCCGCCTGAAGAAGCAGGGGCTGCGGTAGCTGCCGAATCTTCTACTGGTACATGGACAACTGTTTGGACTGATGGACTTACCAGTCTTGATCGTTACAAAGGACGATGCTATCACATCGAACCTGTTGCTGGGGAGGAAAATCAATATATCTGTTATGTAGCTTATCCGTTAGACCTATTTGAAGAGGGTTCTGTTACTAACATGTTTACTTCCATTGTGGGTAACGTATTTGGTTTCAAAGCCTTACGTGCTCTACGTCTGGAGGATTTGCGAATTCCCCCTACTTATACAAAAACTTTCCAAGGCCCGCCTCATGGTATCCAATCTGAAAGGGATAAGTTGAACAAGTATGGTCGTCCTTTATTGGGATGTACTATTAAACCAAAATTGGGATTATCTGCAAAAAATTATGGTAGAGCGTGTTATGAATGTCTACGCGGTGGACTTGATTTTACCAAAGATGATGAAAACGTGAACTCACAACCATTTATGCGCTGGAGGGACCGTTTCTGCTTTTGTGCCGAAGCCATTTATAAATCACAGGCCGAAACGGGTGAAATCAAAGGGCATTATTTGAATGCGACTGCAGGTACATGCGAAGAAATGATTAAGAGAGCTGTATTTGCGAGGGAATTAGGGGCTCCTATCGTAATGCATGACTACTTAACTGGAGGATTCACGGCAAATACTAGTTTGGCTCATTATTGCCGCGACAATGGCCTGCTTCTTCACATCCACCGGGCAATGCATGCAGTTATTGATAGACAGAAAAATCATGGTATGCACTTCCGTGTACTAGCTAAAGCATTGCGTATGTCTGGTGGAGATCATATCCACGCCGGTACAGTAGTAGGTAAGCTAGAAGGGGAACGCGAAATGACTTTAGGTTTTGTTGATTTATTGCGTGATGATTATATTGAAAAAGATCGTAGTCGCGGTGTCTTTTTCACTCAGGATTGGGTATCAATGCCGGGTGTTATACCGGTGGCTTCAGGGGGTATCCATGTTTGGCATATGCCTGCTCTGACCGAAATCTTTGGAGATGATTCCGTATTTACATTTGGTGGAGGAACTTTAGGACATCCTTGGGGTAATGCACCCGGTGCTGTAGCTAATCGTGTGGCTTTAGAAGCTTGTGTACAAGCTCGTAATGAAGGACGCGATCTTGCTCGTGAAGGTAATGAAATTATCCGGGCAGCTTCCAAATGGAGTCCTGAGCTAGCCGCAGCTTGTGAAATATGGAAGGCGATCAAATTCGAGTTCGAGCCGGTAGATAAACTAGATTTATAATACTTCAGGAGCTAATGAAACTATTTTATTAAAGTGCAATTCTCTCAATTCCTCGGCGATCGCACCAAAAACTCGAGTTCCTTTTGGATTTCCTTTTTGATCAATGATAACCGCTGCATTGTCATCATAGCGTATTATTATACCGTCTTCGCATTTGAATTCTTTACATGTACGTACAATTACAGCTCGCACTATTTCGGATTTTTCTAGAGGCATTTTGGGCAGTGCGTCTTTGATTACAGCAACAATAACATCACCAATACGAGCATATCGCTGATTACCAGCAGCTCCTATGACTCGAATACACATCAATTTTCGAGCTCCACTATTGTCTGCTACATTTAAAAGGGTCTGAGGTTGAATCATCTATATCTTTAATCGAAGAAACTTACATCGTATGGGCATTTTACTGGCAGCTATAGAGATAGCTGTTCTAGCTACAGTTTCAGATACTCCGCCCATTTCATAAAGTATTCGCCCCGGTTTAACAACGGCTACCCAAAATTCGGGGATCCCCTTTCCCGAGCCCATACGTGTTTCCGTAGGTCTTATTGTAACAGGTTTGTCGGGAAATATACGTACCCATAGTTTTCCACCACGACGTGCATATCGTATCATTGCTCTTCGCCCTGCTTCTATCTGTCTCGCTGTGATCCAAGTGGGTTCAAGCGCTTGAAGAGCGTATCTGCCAAAACAAATACGATTGCCCCGGCAGGATTTTCCCTTCATTCTTCCTCTATGTTGTTTACGAAATCGAGTTCTTTTGGGGTTACTAAGCATTTATTTGATGATCCTTATTTTATTGGAAATCGTGTAAAGATTATTTTGATTTGATACAGCTACTTGTGCAAGCATTTTACGATTAAGAATCAATTCGTTTTTGTACAGATTGTGTATTAATTTACTATAACTATCGAATACTTTATATATTCGCGTTGCTGCATTTATCCGAGTGATCCACAAACGACGAAAATCCCTCTTTTGCCTGCCTCTATCTCGATGAGAGGAAACGAAAGCTCTCCTTATCTGTTGAGTAATCATTCGATTAAGTCTTAAATGAGCCCCTCTAAAGTTTGAGGCAAATGAACGCATTTTCGTTCGTCGTCTCCGAGCTATATATCCTCGCGGAACTCTGGTCATTGATTTAAATTTCTTTACTATATTTAGAACAATTGTTATATGACACATAGTTTTTTTTATGGAAAAACTACCTCCTCGAGCCCGAGGTCTGAATTTTTTAACAATAGTACTCCTACTGACTTCGGCTTTAGTGATGAATAAATTCGCTTTGTCGAAATCCCTATAATGAGTAGCATTTGCTGCTGCCGAATAAACCAACTTTAAGATGGGATAAGATGCTCGATAAGGCATGAGGTTCAATATCATAATTGTTTCCTCGTAATAACGCCAGCGAATCTCATCAAGAACTCTTTGTGCTTTGAAAACAGACATATGTATATGTTTTTGTGCTTTGAAAACTCGTTCGAACTTAAGTAGACGGTCAGTTGGCACTTTTCTTGCAAGTTTCCTTAGTCTACTCTTCTTCGTCTTTATCCTAGGGGTGTATTTTATTAGTTTGAAACTTGTCATTTAGTTTTTTTTTCTATCTAGAAGTGGAATAGAATACCCCGGTTGAAGAGTAATGATCATACGTCTGTAATGCATTGTATGTCCCAGAATAGTCCCCATTCTTCTACCCTTTCCGGGTAGTCGATGACTATTCACAGCTACTACCTTAACACCAAAGTAGAGTTCGACCCAATGCTTGATTTCTGTCTTAGTGAATCCTGATTCGACATTAAAAGTATATTGATTCTTTACCAATAAACGAAGACTTTTTTCTGTAAATACTGCGTATTTGATTCCATCCATTTACTTACGGCGACGAAGAATAAAACTATCACTATATTTTTTCCTTTTCCTAGTTCTTCTTCCAAGCGCAGGATAACCCCAAGGCGTTGTGGGTTTTTTTCTACCAATGGGGGCTTTCCCTTCACCGCCCCCATGGGGGTGGTCCACAGGGTTCATAACTACCCCTCTTACTACGGGGCGTTTACCTAGCCAACACTTAGATCCGGCTCTACCCAAACTTTTACGGTTCACCCCAACATTACCCACTTGTCCGACTGTTGCTAAGCATTTTTGGGATATCAAACGGACCTCCCCAGATGGTAATCTTAATGTGGCCGATTTACCTTCTTTTGCAATCAGTTTCGCTACAGCACCTGCTGCTCTAGCTAATTGCCCACCCCTTCCACGTGTGATTTCTATGTTATGTATGGCTGTGCCTAAGGGCATATCGGTTGAAGTAGATTCTTCTTTTTTCTCAAAAAACCCCTTCCCAAACTGTACAAGCTTCTTCCAAAGCATACGGCTTTCTAGATGTATATGACGATCTCTAGACAGATGGATCTTCTATGAATCGTATGATGAAGTACCACATGAGTGGATATATAGGAAAGGAATCCAAATCTGCCGAATCACTCATGTTATGATCTTCTACATCCTAGGTCTCCGCGTTCCGTCATCTGGCTTATGTTCTTCATGTAGCATTCAGATCGAATGACTCTATGAAATTACGTCGATACTTCCACATATTATGGGTAACGTAGGAGACATCCCTATTTTCCCCCGGGGGTCTTAATTACCACTGCTTAGCTTTCAATTCGCCTCTGACCATCAAATTAAATGTGAATAACCCGTCCTCCTCTCTTTGAAACAAGGGGCGCTTCCGGTTCTGTGCGTGCTTCAAACAATTTTGTCTTCTCCATATTACCATATCTCTAGAGTCAAGAATTTTCTATGAGGAACTACTGAACTCAATCACTTGCTGCCGTTACTCAACAGTTTTCTGTTGAGGTCTATCCCGTAGAGGTAGTCAAATTGGATCAGTGATCGATTTCTAGGTTTCGTCGTAAACCTAATTGGTTACTTCCAATTACGTAAATCAATAGTTCAAACCGCACTCAAAGGTAGGGCATTTCCCATTGATATAGGAACTTTTGTACCAGAAACAATAGTATCTCCAATTATAGCCCCTCTGGGATGTAAAATATATCTCTTCTCACCATCCCCATAGTGTATGAGACAAATGTATGCATTTCGATTAGGGTCGTATTCTATGGTTACGATTCTACCAGATATGTCTTTTTGATTCCGTCGAAAATCGATTTTACGGTATAGGCGCTTATGGCCTCCCCCTCTATGCCTTGCGGTAATGATTCCTCTGGCATTACGACCTTTACCACAAC-GTGCTGTCCATAGATCAAATTATTTCGTGGATTGGATTTCACTTGCCTGTCTACGGTTCCCTTGCGTGTGCTCGGGGTAGAAGTTTTGTATAAACGTTTCGCCGTATGGCAGTTCCAAAAAAGCGTACTTCGATGTCAAAAAAGCGTATTCGTAAAAATCTTTGGAAGAAAAAGACTTATTTTTCCATAGTGCAATCCTATTTTCTAGCAAAATCAAGATCATTTTCCAGCAGCAGCGAACATCCAAAACCAGAGGGTTTTTCTGGACGACAAACAAATAAATGGCCAAGGGTAAAGATGCTAGAATCAGAGTTATTTTGGAATGTATCAGTTGTGTTCGAAAGGGTGTCAATAAGGAATCTCCGGGGATTTCTCGATATAGTACTCAAAAGAATCGCCACAATACACCGGGTCAATTAGAATTGAGAAAATTTTGTCGCTATTGTCGCAAGCATACGACTCATGAAATAAAGAAATAGTTACCCCTGTCTTTGTTTATGCTTCGGATTGGAACAAATGACTCTAATTCGTCCGCGCCTACGAATCAGTCGACATTTTGTACAAATTTTACGAACGGAAGCTCTTATTTTCATTTAAAACGAGAACTTATTCTTAGGTAAATCAATTGGGAGATCCTTCTCTAGAGTGTCCAATATCTGTTTTCCATCTTCCATACGAAAATTGTCAATTCTCAGAAGATCTTCTTCTGTCTTACTCAAAAGGTCCAATAGTGTATGTATATTGGCCCTTTTGAGACAATTATACGTTCTCGAAGGCAATTTTAATTGGTCAATAAAAATAGAATTCAATGGAACTCCTTTTTTGTTTTTCTTTAGATTAGTTAATTTTTTTTGAAGGGTTAAAGGGGGTTGAGTAAACCTGTTTTTATTTTCTTCGAAATTAGTGCTCTCTTCCTCTGCGTGTAGAAAAGGAATAAATAAATCAATCAAATTCCGAGAAGCCTCATAAAGTGCTTCCTTAGGAGTTAAACTTCCATTTGTCCATATTTCTAGAAAAAGTATCTCCTGTTTTTCATTTCCATTCCCACAAGAAAAAATACTATAATTCACATTTTGAACCGGCATGGATACAGCATCTATAGGATAACTTTCATCTTGAGAGTTCTTTCTGAGTTCCGTGTAATATCCGCGATCTCTCTTGATCTGTAATTCAATACAGAAATCAATGGGCTCTGTCAGGGTAGCTATATGTTGTGCCGTATCAACGATTTCTACGGAAGGTGGTGAGATGATATCTTGAGCAGTTATGTATCTAGGACCTTTAACGCAAATTGATGCGTCTCTAACTCCATATAGATTACTTCTCAATACAATTTCTTTCAAATTGAGTAAGATTTCTTGTACGGATTCTTCAATACCTACTATTGTAGAATATTCGTGTGGCACGTTCTCAGATTTTGCACGTGTGATACATGTTCCTTCTATTTCTCCAAGTAAAGCTCTTCGCAGGGCAATACCGACAGTATCCGCTTGACCCTTGATAAGCGGGGACAGAATGAAACGACCATAATAAAGACGCTTACTGTCTACTCTTGATTCAACACACTTCCACTGTAGTCTTCGCACGGATCCTGCTACCTCCTCTCGAACCATATGCTCCGGAATGGAAATGAGGGAATGTCCACAATACCTGGGTTTAGTCAGATCCAATTTGAGGGATTTTGTAGGTTCATTAATCAAGGCTTGGCAGAAGAACTTGATAAGTTTCCAACAATTGAAGATACAGATCACGAAATTGCATTTCAATTAGTTGCGAAAGGATATCAATTGTTAGAACCCTCGATAAAAGAAAGAGATGCTGTGTATGAATCACTCACCTATTCTTCTGAATTATATGTATCCGCGAGATTAATTTTCGGTTTCGATGTGCAAAAGCAAACCATTTCTATTGGAAACATTCCTCTAATGAATTCCCTAGGAACTTTTATAATAAAAGGAATATATCGAATTGTGATCAATCAAATATTGCAAAGTCCTGGTATTTACTACCGCTCGGAATTAGACCATAAGGGAATTTCTATCTACACTGGGACTCTAATATCAGATTGGGGGGGAAGATCGGAATTAGCTCTTGATAAAAAAGAGAGGGTATGGGCGCGCGTGAGTAGAAAACAAAAGATATCTATTCTAGTTCTATCATCAGCTATGGGTTCGAATCTAAGAGAAATTCTAGATAATGTTTCTTACCCTGAAATTTTCTTGTCTTTTCTGAATGATAAGGAGAAGAAGAGGATTAAGTCAAAAGAAAAAGCTATTTTGGAGTTTTATCAACAATTTGCTTGTGTAGGCGGGGACCTGGTATTTTCGGAATCTTTATGTGAGGAATTACAAAAGAAATTTTTTTCACAAAAATGTGAATTAGGAAGAATTGGTCGACGAAATATAAACCGGAGACTGAATCTTGATATACCTCAGAACAATACATTCTTGTTACCACGGGATGTATTGGCTGCTACGGATCATTTGATTGGAATGCAATTTGGAATGGGTATACGTGACGATGACGATATGAATCACTTGAAAAATAAACGTATTCGTTCGGTTGCGGACCTGTTACAAGATCAATTTGGACTGGCTCTTGGTCGTTTACAACATGCGGTTCAAAAAACTATCTGTAGAGTATTTATACGTCAATCGAAACCGACTCCGCAAATTTTGGTAACTCCAACTTCAACTTCGACTTTATTAATAACTACTTATGAAACCTTTTTTGGCACATACCCTTTATCTCAAGTTTTTGATCAAACCAATCCATTGACACAAACTGTTCATGGGCGAAAAGTGAGTTGTTTGGGTCCTGGAGGATTGACGGGGAGAACTGCAAGTTTTCGGAGTCGAGATATTCATCCTAGTCACTATGGACGTATTTGTCCAATTGACACGTCCGAAGGAATCAATGTTGGACTTACTGGATCCTTAGCTATTCATGCGAGAATTGATCCTTCGTGGGGATCCATAGAGAGCCCGTTTTATGAAATATCTGAGAAAGAAAAAGACAAAAAAGAGAGACAGGTGCTTTATTTATCCCCAAATAGAGATGAATATTATATGATAGCAGCAGGAAATTCTTTGTCCTTGAATCAGGGTATTCAGGAAGAACAGGTTGTTCCAGCTAGATATCGTCAAGAATTCCTGACTATTGCATGGGAACAGATTCATGTTAGAAGTATTTTTCCTTTCCAATATTTTTCTATTGGGGGTTCTCTCATTCCTTTTATTGAGCATAATGATGCGAATCGGGCTTTAATGAGTTCTAATATGCAGCGCCAAGCAGTTCCGCTTTTTCGGTCCGAGAAGTGCATTGTTGGAACTGGATTGGAACGCCAAACAGCTCTAGATTCTAGGGTTTCCGTTATAGCTGAACGCGAGGGAAAGATTATTTCTGCTGATAGTCACAAGATCATTTTATCAAGTAATGGGAAGACCCTAAGTATTCCTTTAGTTGTGCATTGGCGCTCTAACAAAAATACTTGTATGCATCAAAAACCTCGGGTTCGGCAGGGTAAATGCATTAAAAAAGGGCAAATTTTAGCAGAGGGGGCTGCTACAGTTGGTGGGGAACTCGCTTTAGGAAAAAACGTATTAGTAGCTTATATGCCGTGGGAAGGTTACAATTTTGAAGATGCAGTACTAATTAGCGAACGTTTGGTATATGAAGATATTTATACTTCTTTTCACATCCGAAAGTATGAAATTGAGACTGCTACGACAAGCGAAGGCCCCGCTGAAAAAATCACTAAAGAAATACCCCATCTAGGAGAACATTTACTTCGCAATTTGGGCATAAATGGAGTTGTGATGTTGGGATCCTGGGTAGAAACTGGCGATATTTTAGTAGGTAAATTAACGGCTCAGATAGCGAACGAACCCTCGTATCTCGCGGAGACTGGATTATTACGAGCCATACTTGGCCTTGAAGTATCCACTGCAAAAGAAACTTCTCTCAAACTACCTATAGGTGGAAGAGGGCGCGTTATCGATGTGAAATGGATCCAGAGGAACCCCCTCGACATAATGGTTCGTGTATATATTTTACAGAAACGTGAAATCAAAGTAGGGGATAAAGTAGCCGGAAGACACGGAAATAAGGGTATCATTTCCAAAATTTTGCCTAGGCAAGATATGCCCTATTTGCAAGATGGAACACCCGTTGATATGGTCTTCAATCCCTTAGGAGTACCTTCACGAATGAATGTGGGACAAATATTTGAATGTTCGCTCGGATTAGCAGGGGATCTGCTAAAGAAACATTATAGAATAGCACCCTTTGATGAAAGATATGAGCAAGAGGCTTCAAGAAAACTTGTGTTTTCGGAATTATATGAAGCCAGTAAACAAACAAAAAACCCATGGGTATTTGAACCCGAGTACCCGGGAAAAAGCAGAATATTTGATGGAAGAACAGGAGACCCCTTCGAACAACCTGTTCTAATAGGGAAGTCCTATATCCTAAAATTAATTCATCAAGTTGATGAGAAAATCCATGGACGTTCTACCGGGCCTTACTCACTTGTTACACAACAACCCGTTAAAGGGAGAGCCAAGCAGGGGGGACAAAGGGTAGGAGAAATGGAAGTTTGGGCTTTAGAAGGGTTTGGTGTTGCTCATATTTTACAAGAGATACTTACTTATAAATCAGATCATCTTATAGCTCGCCAAGAACTACTTAATGCTACAATCCGTGGAAGAGGAGTACCTAATCACGAGGATCCTCCAGAATCTTTTCGAGTGCTCGTTCGAGAACTACGATCTTTGGCTCTAGAACTGAATCATTCCCTTGTATCTGAGAAGAACTTCCAGGTTAATAAGGAGGAAGTTTGAATGATCGACCAGTATAAACATCAACAACTTCAAATTGGACTCGTTTCCCCTCAACAAATAAAGGCTTGGGCCAACAAAATCCTACCTAATGGGAAGGTAGTTGGCGAAGTCAAAAGGCACTCTACTTTTCATTATAAAAGCGATAAACCAGAAAAAAATGGATTGTTTTGCGAAAGAATCTTTGGACCCATACAAAGCGGAATTTGTGCTTGTGGAAACTCTCGAGCGAGCGGAGCAGAAAAAGAAGACGAAAGATTTTGCAAAAAATGCGGGGTAGAATTTGTGGATTTTCGGATACGAAGATATCAAATGGGATACATCAAACTCGTATGTCCAGTGACTCATGTGTGGTATTTGAAAGGTCTTCCTAGTTATATCGCGAATCTTTTAGATAAACCCCTTAAGAAATTAGAGGGCCTAGTATACGGCGATTTCTCTTTTGCTAGGCCCAGCGCTAAAAAACCTACTTTCTTACGGTTACGAGGTTTATTCGAAGATGAAATTGCATCCTGTAACCACAGCATTTCACCTTTTTT------CCCAGGCTTCGCAACATTTCGAAATCGGGAAATTGCGACAGGAGCGGGTGCTATTAGAGAACAATTAGCGGATTTGGATTTGCGAATTATTATAGAGAATTCCTTGATAGAATGGAAGGAATTAGAAGACGAGGGGTATAGTGGAGATGCATGGGAAGATAGAAAAAGACGAATAAGAAAAGTTTTTTTGATTAGACGCATGCAATTGGCGAAACATTTTATTCAAACAAATGTAGAACCAGAATGGATGGTTTTGTGCTTATTACCGGTTCTTCCTCCTGAATTGAGACCCCTTTATTATAAGTCTGGGGAGAACATGGTGACTTCGGATATTAATGAACTTTATAAGACAGTTATCCGTCGGAACAACAACCTTGCCCATCTATTAAAAAAAAGCAAATTAGCGCCAGCAGATTTAGTAATGTGTCAGGAAAAATTGGTACAAGAAGCTGTGGATACACTTCTTGATAACGGGTCCCGTGGGCAACCAACGAGGGATCGTCATAATAAAGCTTACAAGTCACTTTCAGATGTTATTGAAGGTAAAGAGGGAAGGTTTCGTGAGACTCTGCTTGGGAAACGGGTCGATTACTCGGGGCGTTCTGTCATTGTTGTGGGTCCTTCGCTTTCATTACATCAATGTGGATTACCTCTAGAGATAGCTATAAAGCTTTTCCAACTATTTTTAATTCGCGATTTAATCAGGAAACGTGTTACTTCTAACGTCGGGATTGCTAAAAGGATAATTGGGGAAAAGAAACCCATTGTATGGGAAATACTTCAAGAAGTTATGCGGGGACATCCTGTATTGTTGAATAGAGCACCCACTCTGCATAGATTAGGCATACAGGCCTTCCAACCCACTTTAGTAGAGGGACGTACTATTTGTTTACACCCATTAGTGTGTAAGGGCTTCAATGCAGACTTTGATGGGGATCAAATGGCTGTTCATCTACCTTTATCCTTGGAAGCTCAGGCGGAAGCCCGTTTACTTCTGTTTTCTCATATGAATCTCCTGTCTCCCGCTATTGGAGATCCTATTTGCGTACCAACTCAAGACATGCTTATCGGACTTTATGTATTAACGATTGGAAATCGTCGAGGTATTTGTGCAAATAGATATAATAGTTGCGGAAACGATCCAAATCCAAAAGTGATTTACAATAATAATTACACGAAAGATAAAGAACCCCATTTTTTTAGTTCCTATGATGCACTGGGAGCTTATAGACAGAAACGAATCGGTTTAGACAGTCCTTTGTGGCTCCGATGGAAACTAGATCAACGCGTCATTGGGTCAAGAGAAGTTCCAATCGAAGTTCAATATGAATCTTTGGGGACTTATCATGAGATTTATGCCCACTATCTAATAGTGGGAAATAGAAAAAAGGAAATCTGCTCTATATATATTCGAACCACTCTTGGTTATATTTCTTTTTATAGAGAAATAGAGGAAGCCGTACAAGGATTTAGCCAAGCCTATTTATACACTATTTAAATGGCAGAACGGACCGATCTGGCCTTTCATAATAAAGAGATAGACGGAACTGCTATGAAACAACTTATTAGCAGATTAATCGATCATTTCGGAATGGGATATACATCCCATATATTGGATCAAATAAAGACTTTGGGTTTCCATCAAGCCACTACTACATCGATTTCATTAGGAATTGATGATCTTTTAACAATACCTTCTAAGGGATGGTTAGTCCAAGACGCTGAACAACAGAGTTTTTTTTTGGAGAAACACTATTATTATGGGGCTGTACACGCGGTAGAAAAATTACGGCAATCCGTTGAGATATGGTATGCTACAAGTGAATATTTGAAACAAGAAATGAATTCGAATTTTCGGATAACGGATCCTTCTAATCCAGTCTACCTAATGTCTTTTTCAGGAGCCAGAGGAAATGCATCGCAGGTACACCAATTAGTAGGTATGAGAGGATTGATGGCGGATCCCCAAGGACAAATGATTGATTTACCTATTCAAAGCAATTTACGTGAGGGACTCTCTTTGACAGAATATATAATTTCCTGTTACGGAGCCCGTAAGGGGGTTGTAGATACTGCTGTACGAACAGCAGATGCTGGATATCTTACACGTAGACTTGTTGAAGTAGTTCAACATATTATTGTGCGTAGAAGAGATTGTGGTACTATCCGAGGTTTTTCTGTGAATCCTCAAAATGGGATAACGGAAAAACTTTTTATCCAAACACTAATTGGTCGTGTATTAGCAGACGATATATATATTGGTTCACGATGCATTGCCGCTCGAAATCAAGATATTGGAATTGGATTAGTCAATCGATTCATAACTGCCTTTCGAGCACAACCATTTCGAGCACAACCAATATATATTAGAACCCCCTTTACTTGCCGGAGCACGTCTTGGATCTGTCAATTATGTTATGGTCGAAGTCCCACTCATGGTGATCTGGTTGAATTGGGGGAAGCCGTAGGTATTATTGCGGGTCAATCCATTGGGGAGCCGGGGACTCAACTAACATTAAGAACTTTTCATACTGGTGGAGTATTCGCAGGGGGTACTGCCGACCTTGTACGATCCCCTTCTAATGGAAAAATCCAATTCAATGAGGATTTGGTTCACCCCACACGTACCCGTCATGGGCAACCTGCTTTTCTATGTTATATAGACTTGCATATAAATGTTCAGAGTCAGGATATTCTACATAATGTGAATATTCCGCCCAAAAGCTTGATTTTAGTGCAAAATGACCAATATGTAGAATCCGAACAAATAATTGCGGAGATTTGTGCCGGAACGTCTACTTTTCATTTTAAAGAGAGGGTACAAAAACATATTTATTCCGAATCAGATGGGGAAATGCACTGGAGTACTGATGTTTACCATGCGCCTGAATATCCATATGGTAATGTTCGTCGATTACCAAAAACAAGCCATTTATGGATATTGGCAGTAAGTATGTGCAGATCCCGTGTAGCGTCTTTTTCGATCCACAAGGATCAAGACCAAATGAATACTTATTCTTTTTCTGTTGATGGAAGATCCATCTCTGACCTCTCGTAAGACATAAACTATTAGATACTTTTGGTAAAAAAGATAAGGAAATTCTTGATTATTCAAGGCCGGATCGAATCATATCCAATGGTCATTGGAATTTTTTCTATCCTTCCTTTCTTCAAGAGAATTCAGATTTGTTAGCGAAAAGGCGAAGAAATAGGTTCGTCATTCCATTACAATATCATCAAGAACAAGATAAAGAACTCATATCCTGTTTTGGGATTTCGATGGAAATCCCTTTTATGGGGATTTTATGTAGAAAGAATATTTTTGCTTATTTTGACGATCCACAATATAGAAAAGAAAAAAAGGGTTCAGGAATTCTGAAATTTAGATATAGGGCCCTAAATGAAAACTCAGAGTATAGGACCCTAGAGGAAGCTCAGAGGGAAGATGGGACCTAGAGGACGAAGATGGGATCCCAGAGGAAGACTCAGAGGACGAATA--------------------CGAAGATGGGATCCCAGAGGAAGATCGAAGACTCAGAGGACGAAT------ACGAAGATGGGATCCCAGAGGAAGATTCCTTTTTTAAAAAAGAGGGTTTGATTGAGCATCGAGTAACAAAAGGATTGAGTCTAAAATACAAAAAAGAAGTAGATCAGTTTTTTTTCGTTCTTCAAGAACTGCATATCTTGCCGAGATCCTCATTTCTAAAGGTACGTGACTGTAGTATTATTGGAGTAGATACACAACTCACAAAAAATACAAGAAGTCGACTAGGTGGATTAGTCCAAGTGAAAAGGAAAAAAAGCTATACGGAAGTCAAAATCTTTTCCGGAGATATTCATTTTCCTGAAGAGGCAGATAAAATATTAGGTGACATTTTGCCACCACCAGAAAGAGAAAAAAAAGATTCTAAGGGATCAAAAAAAAGGAAAAATTGGACCTATATTCAACGGAAAAAATTTATCAAGGACGAGGAAGAGTATTTTGTTTCGGTTCGACCCGCAGTCGCATATGAAAAGGGCAAAGAGCCAAATTTAGCAACACTTTTCCCGCGGGATCTCTTGCAGGAAAGGGATAATCTCCAACTTCGAGTTGTCAATTTTATTTCTCATGAAAATAGTAAGCTCACTCAAAGAATTTATCACACGAATAGTCAATTCGTTCGAACTTGCTTAGTAGTGAATTGGAAACAAGAAGAGAAAGAAGAGGTTCATGCTTCCCTTGTTGAGATAAGAGCAAATGATCTGATTCGCGATTTCATAAGAATTGAGTTAGTCAAGTCCACTATTTCGTATACAGCAAGAAGGTATGATAGGACAAGTTCACGACCGATTCCCAATAATAGGTTAGATCGCACCAATACCAATTCCTTTTATTCCAAGGCGAAGATTCAATCACTTAGCCAAGATCAAGGAGCTATGGGCACCTTGTTGAATCGAAATAAAGAATGCCAGTCTTTGATGATTTTGCCGGCATCCAATTGTTCTCGAATTGGTTTATTCAATAATTCGGAATATCCCCATGTGAAAAAAGAATCGAATCCTAGAATTCCTTTTCGAGATATTTTTGGTCCCTTGGGCTCTATTGTACCTAATTTAGCGAATTTTTCTTCATCTTACTATTTACTAACGCATAATAAGATCCTGTTAAAGAAATATTTGTTACTTGACAATTTGAAACAAGCTTTCCAAGTACTTCAAGGACTTAAATACTCTTTAATAGATGAAAATGGAAGGATTTATAATTCCGATAGTAACATCATGTTGAATCCATTCCATTTGAATTGGTACTTTCTCCATCAGGATTATTGTGAGGAGACATCGGCAATAATTCGTCTTGGACAATTTATTTGCGAAAATGTATGTCTATTGAATTCGCACATAAAAAAATCTGGTCAAATTTGCATTATTAATATGGATTCCTTTGTTATAAGATCAGCTAAGCCTTATTTGGCCACTACAGGAGCAACTGTCCATGGTCATTATGGAGAAATTCTTTACAAAGGAGATAGGTTAGTTACGTTTATATATGAAAAATCGAGATCTAGTGACATAACGCAGGGTCTTCCAAAAGTGGAACAAATCTTCGAAGCGCGTTCAATTGATTCACTATCGCCGAATCTTGAAAGGAGAATTGAGGGATGGAACGAGCGTATACCAAGAATTCTTGGGATCCCCTGGGGATTCTTGATTGGAGCGGAGCTAACCATATCCCAAAGTCGCATCTCTTTGGTTAATAAGATCCAAAAGGTTTATCGATCCCAAGGGGTAGAGATCCATAATAGACATATAGAGATTATTATACGCCAAGTAACATCAAAAGTGCGGGTTTCCGAAGATGGAATGTCTAATGTTTTTTTACCTGGGGAATTAATCGGACTATTGCGAGCGGAACGAGCAGGGCGGGCTTTGGATGAATCTATCTATTATCGGGCAATCTTATTGGGAATAACAAGGGCTTCCCTGAATACCCAAAGTTTCATATTTGAAGCAAGTTTTCAAGAAACCACTCGAGTTTTAGCAAAAGCTGCCCTACGAGGTCGTATTGATTGGTTGAAAGGCCTGAAAGAAAACGTAGTTCTGGGAGGGATTATACCTGCTGGTACCGGATTCCAAAAATTGGTGCACCGTTCACGACAAGACAAGAACCTTTATCTCGAAATAAAAAAAAAAAATAGATTCGCGTCGGAAATGAGAGATATTTTGTTTCTCCATACAGAATTAGTTTGTTCTGACGTAACAAACAATTTCCATGAGACATCAGAACCTTCATTTATACGATTTAATTATAGACGTCTTTTTTTAGGAGGTCGACATCCATTATGCGGCATAGGTGTTACATCGCGTATACAACTTAATCGTACACCACTTTTACCAATGGCTCTTAATGCAGCATCTCTTCCGCTACCAGCACCCTTTACCATAACTTCTGCTCGTTGCATACCCACTGTACGAATAGCATCTACCGCTGTTCTTTGACCAGCATAGGGGGATGCTTTTCTTGAGCTTTTGAATCCACAAGTACCCGCGGAGGACCAGAAAACCACCCGACCTTGTAGATCTGTAACTGTTATAATGGTATTGTTGAAACTAGCTTGAACATGAATAACTCCTTTTATTATTCTACGTGCACTCTTACGTAAACTAAAACGCGCATTCCTACGCAAACCACTACGCACTTTCCTACGTGAACCAATTCTCAGTATAGGTTTTGTCATATACACCCTAACGCATGTTCCTCGACGCTGAGGACATCCCTTAAGAGCGGCCGATTTTCTAGCATTTCGTATTGGCTGTCTTGCCTTTCTAATAAGTTGTTTAACAGTTGGCATTCACTTATTTTTTTGGCTTTTTGACCCCATATTGTAGGGTGGATCTCGAAAGATAGGAAAGATCTCCCTCCAAGCCGTACATACGACTTTCATCGAATACGGCTTTCCACAGAATTCTATAGGGATCTATGAGATCGAGTATGGAATTCTGTTTACTCACTTTAAATTGAGTATCCGTTTCCCTCCTTTTCCCGCTAGGATCGGAAATCCTGTATTTTACATATCCATACGATCGAGTCCTTAGGTTTCCGAAATAGTGTAATGGAAAAAGAAGTGCTTCGAATCATTGCTATTTGACTCGGACCTGTTCTGAAAAAGTCGAGGTATTTCGAATTGTTTGTTGACACGGACAAAGTAAGGGAAAACCCCTGAAATGATTTCCATATTGACCTTGGACATATAAGAGTTCCGAATCGAATCTCTTTAGAAAGAAGATCTTTTGTCTCATGGTAGCCTGCTCCAGTCCCCTTACGAAACTTTCGTTATTGGGTTAGCCATACACTTCACATGTTTCTAGCGATTCACATGGCATCATCAAATGATACAAGTCTTGGATAAGAATCTACAACGCACTAGAACGCCCTTGTTGACGATTCTTTACTGCGACAGCATCTAGGGTTCCTCGAATAATGCGATATCTCACACCGGGTAAATCCTTAACCCTTCCTCCTCTTACTAATACTACAGAATGTTCTTGTAAATTATGGCCAATACCAGGTATATAAGCAGTGATTTCAAATCCAGAGGTTAATCGTACTCTGGCAACTTTACGTAAGGCAGAGTTGGGTTTTTTGGGGTTGATAGTTTACCAACTGGATCTTGTTGCACCCGGTAACAAACATGATTGAACCATTTCTCGAAGTATGTGTCCGGATAGCCCAAAGTCTCGATAGTTAGCTCTAGGCCTTCCGGTCAAAAAACAACGTCGATGAAGGCGTGTAGGTGCACTATTACGTGGTAGGGATTGCAATTTTTGCTGGATTTTCTTTTCTTCTTTCAAGAATGAAACTTTGCTTTTTTTTTTTTTTTTTGAGGAACCACGAATCAAATGATATTTCTGTTCTAATTTCTGCCGCTTCTTCTCCCTCTGAATCCAACTTTTTCTTGCCATATGAAAAAGAAAGGAGGTAGAAAAATTTTAGGATTTATGGTTAAAGAAGAAAAAGAAGAAAACAGGGGTTCTGTTGAATTTCAAGTATTCCGTTTCACCAATAAGATACGGAGACTTGCTTCACATTTGGAATTACACAAAAAAGATTTTTTATCAGAAAGAGGTCTACGAAGACTTTTGGGAAAACGTCAACGTTTGCTGGCTTATTTGGCAAAGAAAAATAGAGTACGTTATAAGAAATTAATCAGTCAGTTGGATATTCGGGAGCAGTAACTTAA------CTAAGTTGTTTTATCTTTAAAGAAATCTGCCTTCCTTAAAATATCAAAAACTGTTCTTGTAGGTTGAGCACCTTTTTCAAGGAAATAGAGAATCGCTGGAACATTTAAACAAGTTTGATTCTTTATCGGATCATAAAAACCTACTTTTCGAAGATCTCTTCCTTCTCTTCGAGATCGAACATCAATTGCAACGATTCGGTAGACAGCTTGTTGCTTTCTACCACATCGTTTTAAACGAAGTTTTACCATATGTATACATCTAAACAACCTTTTCGTAAATCCAAACAAACTTTTCATAAATCCAAACAAACTTTTCGTAGGCGTCCTCGAATTGGACCGGGGGATCGAATTGATTATAGAAACATGAGTTTAATTAATCAATTTATTAGTGAACAAGGAAAAATATTATCGAGACGAATAAATAGATTAACCTTGAAACAACAACGATTAATTACTATTGCTATAAAACAAGCTCGTATTTTATCTTTCTTACCATTTCGTAACAATGAGAACGAGAAGCAATTGCAAGCCCAGTTAATTTCAACAATGACAGGTTCTAGACCCAGGAAAAATAGATATATTCCTCAATTAACTCAAAAGTCCAATTCCAATCGGAACTTAAGAAACTCCAACCAGAACTTAAGCTCAGATTGATTAACGACGAGATTTATTATCCTTTCTTCCACTTTCATAACTCGTGAAATTCCGAGTCGGCACGAATTCCCCCAATTTGTGACCTACCATGGGATTTGTTATATAAATAGGTATATGTTCCTTTCCATTATGAATGGCGATTGTCTGGCCAACCATTGTGGGTAGAATGCTAGATGCCCGAGACCACGTTACTATAGTTTCTTTCTCCTCCTTCATCTTAACCTTTTCTATTTTTGCCAATAAATGATTAGCTACAAAAAGATT---TTTTTTTCGTGTCACATGACAAGAAGATATTGGAACATCAATTTGAAAGAGATGATAGAAACAGGAGTTCATTTTGGTCATGGCATTAAGAAATGGAATCCTAAAATGGCCCCCTACATCTTGGCAAAGCGTAAAGGTATTCATATTACAAATCTCGCTAGAACGGCTCGCTTTTTATCAGAAGCGTGTGATTTAGTTTTTGATGCAGCAAGTCAGGGAAAAAGTTTCTTAATTGTTGGTACCAAAAAAAGAGTAGCGCATTCAGTAGCATCAGCTGCAATAAGGGCTCGGTGTCATTATGTTAATAAAAAATGGTTCCGTGGTATGTTAACGAATTGGTCGATTACGAAAACTAGACTTTCTCAATTTAGAGACTTAAGAGCGGAAGAAAAGATAGGAAAATTCAACCATCTCCCAAAAAGAGATGCGGCAATATTGAGGCAAAAATTATCTACCTTGCAAAGATATCTCGGCGGGATCAAATATATGACGAGGTTGCCTGACATTGTGATCGTCCTTGATCAGCAAAAAGAGTATATAGCTCTTCGGGAATGTGCCATTTTGGGGATTCCTACTATTTCTTTAATCGATACAAATTGTGACCCAGATCTCGCGAATATATCGATTCCAGCGAACGATGACACTATGACTTCGATTCGATGGATTCTTAACAAATTAGTATTTGCAATTTATGAGGGCCGTTCTGTCTATATAAGACATCATTATTTATTCTTCGTCTACGAATAGCCAAATTTTTAGACCTAATACTCCATAGATAGTTCGAATTGGATAGCAGCAATAATCAATTTTAGCACGAATTGTTTGTAGGGGAAGTGGACCCTTTTGGGTGCATTCGGCACGTGCAATTTCTTGCCCTCCGAGACGACCTGCAATTTTTACTTTGACTCCCTTTGTATCCGCTTTTTTAGTTAGTTCAACGGCTTTTTTCATTGCCTTTCGAAATGCAACTCTATTTTTTAATTGGAAAGCTATATATTCTGCAAGAATATTAGGTTGTCTATAAGGGTTTTTCACTTTTTCGATAGCAATATGAAGTCTCTGGTTTACAGAATTAACTTCCTTTTGTAGATTTTTCTCTAATTCTTCGATTGCTCCTTTTTTCTTTAATAAATGGGGGAATCCAATATGGATTATGACATGGATCATATCGATTTCTTTTTGAATTTCTATATGTGTAATTACTTCGGAATTTTTATTTGAAGCTTTTTTCTCATTCTGGATTTTTTTCCTATTCTTTTGTATATAGTTCTCGATACAATTCCGTATTTTTTGATCTTCCTGTAAACCTTCAGAATAATTTTTGGGTTGTGCGAACCAAAAAGAATGGTGATTTTGGGTTGTACCAAGTCTGAAACCAAGTGGATTTATTTTTTGTGCCATTCAAGTCTGACGAGAGTAATATTCCACAACTAACAACTCATTTATTTTCAGACCGATCCATTTCCTAGCTATTATTTTTTTGACTAGTCCTTTATATTGCAATGTGTCAATAGTCAAATGATTTGGCAATTGCATCCGGTCAGATGAAGCAATAGAATTTTGAATCAGACGTTTTGATCTTTGGTTATCCTTCGTAGTAATAATATCTTGGGGTTTGCAACGAAAACTTGGTATATCGACTATACGACCATTAACTAAAATATGTCTATGGTTAACTAATTGCCGGGCCCCAGGAATGGTTGAAGCCATACCCAATCGAAAAAGTATATTATCCAAACGCATTTCAAGTAGTTGTAGTAAAACCTGACCTGTTGACCTTTTTGCTTTTCCAGCGATATGGACATATCTAAGTAATTGTCGTTCTGTCAGACCATAATGAAAACGCAATTTCTGTTTTTCTTGAAGACGAATACGATATTGCTCTTTTTTCCCAGACTGGAGTTGATTTTGAAGATTACTTCTAGATTTAGGTGTTTTTCTAGTGAGTCCTGGTAAAGCTCCCAGACGGCGAATTTTTTTGAAACGAGGTCCTCGATAGCGGGACATTTAACGAAAATGTGCAAGAGCTCTATTTGCCTCTGCCATTCTCTGAGTCGCTTCCTTTTTGCGTATGGCACCCCCACTCCCTTTGGCAGCATCTACTAATTCGGAACTTAATTTGAAAGCCATATTTCGACCCGGACGCTTTTGGGATGCTCCTAATAACCAACGAATGGCAAGTGCTCTTCCTTGTTTAGATCCTATTTCAATAGGAACTTTCCGCGTCGATCCTTTTTTAGTACGTCTTGTTTTTACTCCTATATTGGGAGTTACTCTACGTATTGCTTGACGTAAAACCAATAGTGGATTTGTTTCTGTCTTTTGTTGAATCTTTTTCACGGCTCGATAGAGAATTTGATGAGCCAATGATTTTTTTCCGTCTTTCATAATACGGTTAACCACCATGTTAACTAATCGATTACGAAAAATGGGATCGGATTTTGCAGTTCTTTTTTCTGCAGTACCTCGACGTGACATTTACCATATATAACATAAGATTTCTCCTCCAATTTTGTTTAGTCGAGCTTCTCGATCTGTCATTATACCCCGCGAAGTAGAAAGAATAGCAATTCCCATTCCGCCCAAAACCTTAGGAATTCTTTGATAGTTGGTATAAATTCGTAAGCCGGGTCGACTGATACGCTTTAAAAGCGTTCTAGTTCTATAGATTCCTTTTCTAGTCTTTCTCTTTTGATGTCGCAGAGTTAAAACCAAGAAATATTTGTTACTTTCCTGATGTTTCCGAACACTTTCAATAAAACCCTCTCGTAGAAGTATTTTAACAATGTTTTCGGTAATATTTGTAGATGCGACTCGAACCGTTCCTTTTTTATTCATGTCCGCGTTTCTTATAGAGGTTAGTAAATCAGCAATAGTGTCCTTGCCCATATCTCATGGAGAGTTCGATCCTGGCTCAGGATGAACGCTGGCGGCATGCTTAACACATGCAAGTCGGACGGGAAGTGGTGTTTCCAGTGGCGGACGGGTGAGTAACGCGTAAGAACCTGCCCTTGGGAGGGGGACAACTACTGGAAACGGTTGCTAATACCCCGTAGGCTGAGGAGCAAAAGGAGAAATCCGCCCAAGGAGGGGCTCGCGTCTGATTAGCTAGTTGGTGAGGCAATAGCTTACCAAGGCGATGATCAGTAGCTGGTCCGAGAGGATGATCAGCCACACTGGGACTGAGACACGGCCCAGACTCCTACGGGAGGCAGCAGTGAGGAATTTTCCGCAATGGGCGAAAGCCTGACGGAGCAATGCCGCGTGGAGGT-AAGGGCCTACGGGTCGTCAACTTCTTTTCTCGGAGAAGAAACAATGACGGTATCTGAGGAATAAGCATCGGCTAACTCTGTGCCAGCAGCCGCGGTAATACAGAGGATGCAAGCGTTATCCGGAATGATTGGGCGTAAAGCGTCTGTAGGTGGCTTTTCAAGTCCGCCGTCAAATCCCAGGGCTCAACCCTGGACAGGCGGTGGAAACTACCAAGCTGGAGTACGGTAGGGGCAGAGGGAATTTCCGGTGGAGCGGTGAAATGCATTGAGATCGGAAAGAACACCAACGGCGAAAGCACTCTGCTGGGCCGACACTGACACTAAGAGACGAAAGCTAGGGGAGCAAATGGGATTAGAGACCCCAGTAGTCCTAGCCGTAAACGATGGATACTAGGTGCTGTGCGATTCGACCCGTGCAGTGCTGTAGCTAACGCGTTAAGTATCCCGCCTGGGGAGTACGTTCGCAAGAATGAAACTCAAAGGAATTGACGGGGGCCCGCACAAGCGGTGGAGCATGTGGTTTAATTCGATGCAAAGCGAAGAACCTTACCAGGGCTTGACATGCTGCGAACCCTCTTGAAAGAGAGGGGTGCCCTCGGGAACGCAGACACAGGTGGTGCATGGCTGTCGTCAGCTCGTGCCGTAAGGTGTTGGGTTAAGTCTCGCAACGAGCGCAACCCTCGTGTTTAGTTGCCACTATGAGTTTGGAACCCTGAACAGACCGCCGGTGTTAAGCCGGAGGAAGGAGAGGATGAGGCCAAGTCATCATGCCCCTTATGCCCTGGGCGACACACGTGCTACAATGGGCGGGACAAAGGGTCGCGATCTCGCGAGGGTGAGCTAACTCCAAAAACCCGTCCTCAGTTCGGATTGCAGGCTGCAACTCGCCTGCATGAAGCAGGAATCGCTAGTAATCGCCGGTCAGCCATACGGCGGTGAATCCGTTCCCGGGCCTTGTACACACCGCCCGTCACACTATGGGAGCAGGCCTTGTTTGAAGTCATTACCCTTAACCGTAAGGAGGGGGGCGCCTAAGGCTAGGCTTGCGACTGGAGTGAAGTCGTAACAAGGTAGCCGTACTGGAAGGTGCGGCTGGATCACCTCCTTTTTTCAAAAGAGGAAAGGCTTGCGGTGGATACCTAGGCACCCAGAGACGAGGAAGGGCGTAGCATGCGACGAAATGCTTCGGGGAGTAGAAAA-AAGCATAGATCCGGAGATTCCCAAATAGGTCAACCTTTTGAACTGCCTGCTGA--CCATGCGCAGGCAAGAGACAACCTGGCGAACTGAAACATCTTAGTAGCCAGAGGAAAAGAAAGCAAAAGCGATTCCCGTAGTAGCGGCGAGCGAAATGGGAGCAGCCTAAACCGTGAAAACGGGGTTGTGGGAGAGCAATACAAGCGTTGTGCTGCTAGGCGAAGCGGTTGAGTGCCGTACCCAAGATGGCTAAAGTCCAGTAGCCGAAAGCATCACTAGCTTACGCTCTGACCCGAGTAGCATGGGGCACGTGGAATCCCGTGTGAATCAGCAAGGACCACCTTGCAAGGCTAAATACTCCTGGGTGACCGATAGCGAAGTAGTACCGTGAGGGAAAGGTGAAAAGAACCCCCAGTGGGTAGTGAAATAGAACGTGAAACCGTGCTGAGCTCCCAAGCAGTGGGAGGGGAAAGTGATCTCTGACCGCGTGCCTGTTGAAGAATGAGCCGGCGACTCATAGGCAGTGGCTTGGTTAAGGGAACGGAACCCACCGGAGCCGTAGCGAAAGCGAGTCTTCATAGGGCGATTGTCACTGCTTATGGACCCGAACCTGGGTGATCTATCCATGACCAGGATGAAGCTTGGATGAAACTAAGCAGAGGTCCGAACCGACTGAT-TTGAAGAATCAGCGGATGAGTTGTGGTTAGGGGTGAAATGCCACTCGAACCCAGAGCTAGCTGGTTCTCCCCGAAATGCGTTGAGGCGCAGCAGTTGACTGGACATCTAGGGGTAAAGCACTGTTTCGGTGCGGGCCGCGCGAGCGGTACCAAATCGAGGCAAACTCTGAATACTAGATATGACCCCAAAATAACAGGGGTCAAGGTCGGCCAGTGAGACGATGGGGGATAAGCTTCATCGTCGAGAGGGAAACAGCCCGGATCACCAGCTAAGGCCCCTAAATGACCGCTCAGTGATAAAGGAGGTGGGGGTGCAAAGACAGCCAGGAGGTTTGCCTAGAAGCAGCCACCCTTTAAAGAGTGCGTAATAGCTCACTGATCGAGCGCCCTTGCGCCGAAGATGAACGGGGCTAAGCGATCTGCCGAAGCTGTGGGATGTCAAAATGCATCGGTAGGGGAGCGTTCCGCCTTAGAGGGAAGCAAACGCGAAAGCGGGGGTCGACGAAGCGGAAGCGAGAATGTCGGCTTGAGTAACGAAAACATTGGTGAGAATCCAATGCCCCGAAAACCCAAGGTTTCCGCCGCAAGGTTCGTCCACGGAGGGTGAGTCAGGGCCTAAGATCAGGCCGAAAGGCGTAGTCGATGGACAACAGGTCAATATTCCTGTACTACCCCTTGTTGGTACGGAGGGACGGAGGAGGCTAGGTTAGCCGAAAGATGGTTATAGGTTTAAGGACACAAGGTGACCCTGCTTTTTCAGGGTAAGAAGGGGTAGAGAAAATGCCTCGAGCCGAGGTCCGCGTACCAAGGGCTGCAGCGCTCAGGCG----------------------------CTACGGCGCT-----CAGGCGCTACAGCGCTGAAGTATGTAACCCATGCCATACTCCCAGGAAAAGCTCGAACGACCTTCAACAAAAGGGTACCTGTACCTGAAACCGACACAGGTGGGTAGGTAGAGAATACCTAGGGGCGCGAGACAACTCTCTCTAAGGAACTCGGCAAAATAGCCCCGTAACTTCGGGAGAAGGGGTGCCTCCTCGCAAAGGGGGTCGCAGTGACCAGGCCCGGGCGACTGTTTACCAAAAACACAGGTCTCCGCAAAGTCGTAAGACCATGTATGGGGGCTGACGCCTGCCCAGTGCCGGAAGGTTAAGGAAGTTGGTGAACTGATGACAGGGAAGCTGGCGACCGAAGCCCCGGTGAACGGCGGCCGTAACTATAACGGTCCTAAGGTAGCGAAATTCCTTGTCGGGTAAGTTCCGACCCGCACGAAAGGCGTAACGATCTGGGCACTGTCTCGGAGAGAGGCTCGGTGAAATAGACATGTCTGTGAAGATGCGGACTACCTGCACCTGGACAGAAAGACCCTATGAAGCTTTACTGTTCCCTGGGATTGGCTTTGGGCCTTTCCTGCGCA--CTTAGTGGAAGGCGAGAAGGGCCCCCTCCGGGGGGGGCCCGAGCCATCAGTGAGATACCACTCTGGAAGAGCTGGGATTCTAACCTTGTGTCAGACCCACGGGCCAAGGGACAGTCTCAGGTAGACAGTTTCTATGGGGCGTAGGCCTCCCAAAAGGTAACGGAGGCGTGCAAAGGTTTCCTCGGGCCAGACGGACATTGGTCCTCGAGTGCAAAGGCAGAAGGGAGCTTGACTGCAAGACTCACCCGTCGAGCAGAGACGAAAGTCGGCCTTAGTGATCCGACGGTGCCGAGTGGAAGGGCCGTCGCTCAACGGATAAAAGTTACTCTAGGGATAACAGGCTGATCTTCCCCAAGAGTCCACATCGACGGGAAGGTTTGGCACCTCGATGTCGGCTCTTCGCCACCTGGAGCTGTAGGTGGTTCCAAGGGTTGGGCTGTTCGCCCATTAATGCGGTACGTGAGCTGGGTTCAGAACGTCGTGAGACAGTTCGGTCCATATCCGGTGTGGGCGTTAGAGCATTGAGAGGACCTTTCCCTAGTACGAGAGGACCGGGAAGGACGCACCTCTGGTGTACCAGTTATCGTGCCTACGGTAAACGCTGGGTAGCCAAGTGCGGAGCGGATATCTGCTGAAAGCATATAAGTAGTAAGCCCACCCCAAGATGAGTGCTCTCTGAAATAGGATAAGGTAGCGGCGAGACGAGCCGTTTAAATAGGTGTCAAGTGGAAGTGCAGTGATGTATGCAGCTGAGGCATCCTAATGAACGAACGATTTGAACTATTCTGGTGTCCTAGGCGTAGAGGAACCACACCAATCCATCCCGAATTTGGTGGTTAAACTCTACTGCGGTGACGATACTGTAGGGGAGGTCCTGCGGCAAAATAGCTCGATGCCAGAATTTATTCAAATTCAAGGCGCTTCGTGATCTTCAACCAATTATGCGCTTCAATATAATTACCCGGAGTAAGCGCTATAGCTTGTTTCCAATACTCAGCAGCTTGATCAAACCAAGCTTCTGCAATTTCCGAATCGCCCTGTAGAATGGCCTGTTCTCCTCGGTGTAATGACAGATCACGGCCATATTATTAAAAGCTTGTGGTAAGAAGGGGTTTCGTTCTAGTGCCCGGAAATAATATTCCAAAGCCTTTGTATGCTCTCCATTACTTGTGTGTATAAGGCCTATGTTATAGAGTATATAACTTCGATCATAGGGATCAATTTCTAGTCGCGTAGCTTCATAATAATTCTGCAAAGCTTCCGCATAATTTCCTTCGGATTGAGCTAACATCCAATCGCACCATCTCTATAATAAGTAAATGCCCTTTTTTCTCCTGAGGTTGTCGGAATTATTCGCAATAAAATATTGGCTACAATTGAAGAGGTCTTATCAATAAAATTTCCATTTATACGGGATCTAGGCATATGAATTGGCGATCAGAACATATATGGATAGAACTTCTAAAAGGTTCTCGAAAAAGAGGTAATTTTTTCTGGGCCTGTATTCTTTTTCTAGGTTCACTAGGATTCTTAGGGGTTGGAGCTTCCAGTTATCTTGGTAAGAATATGCTATTTTTATTTCCATCTCAACAAATTATTTTTTTTCCACAGGGGGTCGTGATGTCTTTCTACGGAATCGCGGGCCTATTCATTAGCGCTTACTTATGGTGCACTATTTTGTGGAATGTAGGCAGTGGTTATGACCTTTTCGATAAAAAAGAGGGAATAGTGTGCATTTTTCGTTGGGGATTCCCCGGAATAAAACGTCGCGTCTTCCTTCGATTCCTTATGCGGGATATCCAATCAATTAGAATTCAGGTTAAAGAGGGTCTTTATTCTCGTCGTATCCTTTATATGGAAATCCGGGGCCAGGGGGTCATTCCCTTGACTCGTACTGATGAGAAGTTTTTGACTCCACGAGAAATTGAACAAAAAGCTGCCGAATTGGCCTATTTCTTGCGTGTACCCATTGAAGTATTTTGAATGGCGTACTCCTCCTGTTTGAATCGGAGTTTTAAACCAAACAAACTTCTCCTCAGGAGGATAGATGGGGCGATTCAGGTGAGATCCCATGTAGATCTAACTTTCTATTCACTCGTGGGATCCGGGCGGTCCGGGGGGGCCACCACGGCTCCTCTCTTCTCGAGAATCCATACATCCCTTATCAGTGTATGGACAGCTATCTCTCGAGCACAGGTTGAGGTTCGTCCTCAATGGGAAAATGGAGCACCTAACAACGCATCTTCACAGACCAAGAACTACGAGATCACCCTTTCATTCTGGGGTGACGGAGGGATCGTACCATTCGAGCCAAATGGGAGCAGAGCAGGTTTGAAAAAGGATCTTAGAGTGTCTAGGGTTGGGCCAGGAGGGTCTCTTAATGCCTTCCTTTTTCTGCCCTTCGGAGTTATTTCCCAAGGACTTGCCATGGTAAGGGGGAGAGGGGAACAAGCACACTTGAAGAGCGCAGTACAACGGGGAGTTGTATGCTGCGTTCGGGAAGGATGAATCGCTCCCGAAAAGGAATCTATTGATTCTCTCCCAATTGGTTGGATCGTAGGGGCGATGATTTACTTCACGGGCGAGGTCTCTGGTTCAAGTCCAGGATGGCCC
Aristida_pruinosa		ATGGCAACCCTTCGAGTCGACGAAATTAATAAAATTCTCCGCGAACGTATTGAGCAATATAATAGGAAAGTAGGGATTGAAAATATCGGTCGCGTAGTTCAAGTGGGGGATGGGATTGCTCGTATTATAGGTCTTGGTGAAATAATGTCAGGTGAATTAGTCGAATTTGCAGAAGGGACTAGAGGTATTGCTCTGAATTTGGAATCCAAAAATGTTGGGATTGTATTAATGGGCGATGGATTGATGATACAAGAGGGAAGTTTTGTAAAAGCAACAGGAAGAATTGCTCAGATACCTGTGAGCGAGGCTTACTTGGGTCGTGTTATAAATGCTCTCGCTAAACCTATTGATGGGAGAGGCGAAATTATTGCTTCGGAATCTCGCTTAATTGAATCTCCTGCTCCGGGTATAATTTCCAGGCGTTCGGTATATGAACCCCTTCAAACAGGGCTTATTGCTATCGATTCGATGATCCCCATAGGGCGCGGTCAGCGAGAGTTAATTATTGGGGACAGACAGACTGGCAAAACAGCAGTAGCCACAGATACAATTCTTAATCAAAAAGGGCAAAATGTAATATGTGTTTATGTAGCTATTGGTCAAAGAGCATCCTCCGTGGCTCAAGTAGTAACCACTTTCCATGAAGAGGGGGCCATGGAATACACTATTGTAGTAGCTGAAATGGCGGATTCACCCGCTACATTACAATACCTCGCTCCTTATACGGGAGCGGCCTTGGCTGAGTATTTTATGTACCGCGAACGGCATACTTTAATAATTTATGATGATCTTTCCAAACAGGCGCAAGCTTATCGCCAAATGTCCCTTCTATTAAGAAGACCCCCCGGACGCGAAGCTTATCCGGGGGATGTTTTTTATTTGCATTCACGCCTTTTAGAAAGAGCCGCTAAATTAAATTCTCTTTTAGGCGAAGGGAGTATGACCGCTTTACCAATAGTGGAGACTCAATCTGGAGACGTTTCTGCCTATATTCCTACTAATGTAATCTCCATTACAGATGGACAAATATTCTTATCCGCGGATCTATTCAATGCTGGAATTCGACCGGCTATTAATGTGGGTATTTCTGTTTCCAGAGTAGGATCCGCAGCTCAAATTAAAGCCATGAAACAAGTAGCTGGCAAATCAAAATTGGAACTAGCTCAATTTGCGGAGTTACAAGCCTTTGCACAATTCGCCTCTGCTCTCGATAAAACAAGTCAGAATCAATTGGCAAGAGGTCGACGATTACGAGAATTGCTTAAACAATCCCAATCAAACCCTCTCCCAGTGGAAGAGCAGGTAGCGACTATTTATACCGGAACGAGGGGATATCTTGATTCGTTAGAAATTGGACAGGTAAAGAAATTTCTGGATGAGTTACGTAAACACCTAAAAGATACTAAACCTCAATTCCAAGAAATTATATCTTCTAGTAAGACATTCACCGAGCAAGCAGAAATCCTTTTGAAGGAAGCTATTCAGGAACAGCTTGAACGGTTTTCCCTTCAGGAACAAACATAATCATTTCTTCAATTTGTTCTCCTCTTCTAAATTTATAGCTTTCGTGCTAGCTTCATCAATGTTCCCTACCAAATAAAAAGCCTGTTCGGGTAGGCCATCTAATTCTCCGGAAAGGATTAGTTGAAATCCCCTAATTGTTTCTGCAAGACCAACATACTTTCCTGGAGAACCGGTAAAAACTTCTGCCACAAAGAACGGTTGTGATAAGAACCGCTCAATTTTTCGTGCTCTTGCTACAGTTAAACGATCCTCCTCCGACAATTCATCTAACCCAAGAATTGCGATAATGTCCTGAAGTTCTTTGTAACGTTGTAAAGTTTCCTTAACTCTTTGCGCAGTTTCATAATGTTCGTTGCCAACGATCCGAGGCTGTAACATAGTTGAGGTTGAATCTAAAGGATCTACTGCGGGATAAATACCCTTGGAAGCCAATCCTCTAGAAAGTACGGTAGTAGCGTCCAAATGTGCAAATGTTGTGGCAGGAGCAGGGTCGGTCAAATCGTCTGCGGGTACATAAACTGCTTGGATCGAAGTTATAGATCCCTTTTTGGTAGAGGTAATTCTTTCTTGCAAAGAACCCATTTCTGTACTAAGAGTAGGTTGATAACCCACTGCAGAAGGCATTCTCCCTAATAAGGCGGATACCTCCGATCCCGCTTGAACAAAACGAAAGATATTATCGATGAATAAAAGCACGTCTTGCTTATTAACATCTCGGAAATATTCTGCCATAGTTAGGGCAGTTAAACCAACTCTCATACGAGCTCCCGGCGGTTCATTCATTTGCCCATAGACTAGAGCTACCTTCGATTCCTCAATATTTTTTTCATTAATTACTCCAGATTCCTTCATTTCCATATAAAGATCATTTCCTTCACGAGTCCGTTCCCCTACTCCGCCAAATACAGATACGCCTCCATGAGCTTTAGCAATGTTATTGATTAATTCCATGATGAGTACTGTTTTACCTACTCCTGCCCCCCCAAATAATCCTATTTTTCCTCCACGCCGATAAGGAGCTAAAAGATCGACCACCTTAATACCTGTTTCAAAGATAGATAATTTCGTATCTAACTCGATAAAGGCAGGCGCGGATCTATGAATAGGGAATGTTGCGCTAGTATCTACAGGACCCAAATTGTCAATAGGCTCCCCAAGAACGTTAAAAATTCGTCCGAGAGTAGCTCCACCGACTGGAACACTCAGAGGAGCTCCCGTGTCAATCACTTCCATTCCTCTCATCAACCCTTCTGTAGCACTCATAGCTACAGCTCTAACTCGATTATTTCCTAATAATTGTTGTACCTCACAAGTCACATTAATTTGCTTATCGGCAGTGTCTCGACTCTTGACTATCAAAGCGTTATAAATATAAGGCAACTTGCCCGGGGGAAAAGTGATATCCAGCACGGGTCCAATAATTTGATCAATACGCCCTGCGCTTTTTTCTTCAATTGTGGAAACCCCGGGACGCGAAGTAGTAGGATTGGTTCTCATTCAATTGGATGGGGGAACCCAATTGACAGCCTCGACTCGTATCCTAGCTCGTCTGAGAGCTAGCTTCGCTTCAACCAATTCTTTCGTACCTTCAGCTCTACTCAAATTAGCTTCGGCTATTTCAAGTGCTTGTTGAGCTTCTTCTGGATCAATATCACTGCCTAGTTCTGCATCATTTCCTAAAATAATGATCTCATTATTCACTATTCTCGCAAAACCACTCCACAGAACCGCGGTTAACCATTGGTCGTTGAGGAGGCGTATTCTCAAAGGGCCCATATCTACAGCTGTGTTAATGGGGGCGTGGTTTGGTAATACACCAATTTGCCCGCTATTAGTAGATAAAATGATTTCTTTCACTTCACAATCCCAAATAATTCGTTTAGGAGTCAGTACATAAAGATTTAATTTCATATGAAAAATGTAACCCATTCTTTCGTTTTTTTAGCTCACTGGCCATTCGCCGGGAGTTTCGGGTTTAATACCGATATTTTAGCAACAAATCTAATAAATCTAACTGTAGTGGTTGGTGTATTGATTTTTTTTGGAAAGGGAGTGTGTGCGAGTTGTCTATTAAAAGATTTATTAGATAATCGAAAACAGAGGATCTTAAGTACTATTCAAAATTCGCAAGAATTGCGTAGAGGGATCCTTGAACAACTCGAAAAAGCTCGGATTCGATTACAGAAAGTCGAACTAGAAGCAGATGAGTATCGAATGAATGGATACTCTGAGATAGAACGAGAAAAAGAAAATTTGATTAATGCTACTTCTAGTAGTTTGGAACAATTAGAAAAGTCTAAAAATGAAACCCTTTATTTTGAAAAACAAAGGGCGATGAATCAGGTCCGACAACGGGTTTTCCAACAAGCCCTACAAGGAGCTCTAGGAACTTTGAATAGTTGTTTGAATACCGAGTTACATTTCCGTACGATTCGTGCTAATATTGGCATTCTCGGGGCCATAGAATGGAAGAGATGAATCCACTAATTGCTGCTGCTTCCGTTATTGCTGCTGGATTGGCCGTAGGGCTTGCTTCTATTGGGCCTGGAGTTGGTCAAGGTACTGCTGCAGGACAAGCTGTAGAAGGTATTGCGAGACAGCCAGAAGCAGAAGGGAAAATACGAGGTACTTTATTGCTTAGTCTAGCTTTTATGGAAGCTTTAACAATTTATGGACTGGTTGTGGCACTAGCGCTTTTATTTGCGAACCCTTTTGTTTAAATGAATATTACACCATGTTCCATTAAAACACTCAAGGGGTTATACGATATATCGGGGGTAGAAGTAGGCCAACACTTCTATTGGCAAATAGGAGGTTTCCAAATTCATGCCCAAGTACTCATCACTTCTTGGGTCGTAATTACTATCTTGCTAGGTTCAGTTATCATAGCTGTTCGGAATCCACAAACCATCCCAACCGACGGTCAGAATTTCTTCGAATATGTCCTTGAGTTTATTCGAGACTTGAGCAAAACTCAGATTGGAGAAGAATATAGTCCCTGGGTTCCCTTTATTGGGACTATGTTCCTTTTTATTTTTGTTTCGAATTGGTCGGGTGCTCTTTTACCTTGGAAAATTATAGAGTTACCCCATGGGGAATTAGCAGCGCCCACGAATGATATAAATACTACTGTTGCTTTAGCTTTACTCACATCAGCGGCATATTTTTATGCGGGTCTTAGCAAAAAAGGATTGAGTTATTTCGAGAAATATATTAAACCAACCCCAATCCTTTTACCAATTAACATCCTAGAAGATTTCACAAAACCATTATCGCTGAGTTTTCGACTTTTCGGAAATATATTGGCGGATGAATTAGTCGTTGTTGTTCTTGTTTCTTTAGTCCCCTTAGTAGTCCCTATACCGGTCATGTTTCTTGGATTATTTACAAGCGGTATTCAAGCTCTTATTTTTGCAACGTTAGCCGCAGCCTATATAGGGGAATCCATGGAAGGTCATCATTGAATGCTATTTGCAACTTTAGAACATATACTAATTCATATCTCTTTCTCAACCATTTCAATTGTAATTACGATTTATTTGATAACCTTATTAGTTCGTGAACTTAGGGGGTTACGTGATTCGTCAGAAAAAGGAATGATAGCTACTTTTTTTTCTATAACAGGATTCTTAATTTCTCGTTGGGTTTCTTCGGGACATTTTCCATTAAGTAATTTATATGAGTCATTGATCTTCCTTTCATGGGCTCTGTATATTCTTAATACTATTCCTAAGATACAGAACTCTAAAAATGATTTAAGCACTATAACTACGCCAAGTACTATTTTAACGCAAGGCTTTGCCACATCGGGCCTTTTAACTGAAATGCATCAATCTACAATACTAGTACCTGCTCTACAATCTCAGTGGTTAATGATGCATGTCAGTATGATGTTACTAAGCTATGCAACTCTTTTGTGCGGATCCTTATTATCTGCCGCTCTTTTAATCATTAGATTTCGAAAGAATTTCGATTTCTTTTCTTTAGTGAGATTGAATATTTCTATGAAAAAAGAAGTGTTTTAAAAAACACCTCTTTTCCCGCATTTCCAAATTATTACAAATATCAATTAACTGAGCGTTTGGATTCTTGGAGTTATCGTGTCATTAGTCTAGGGTTTATCCTTTTAACCATAGGTATTCTTTGTGGAGCAGTATGGGCTAATGAGGCGTGGGGATCCTATTGGAATTGGGATCCTAAGGAAACTTGGGCATTTATTACCTGGACCATATTTGCAATTTATTTACATAGTAGAACAAATCCAAATTGGAAAGGTACGAATTCAGCACTTGTAGCTTCGATAGGATTTCTTATAATTTGGATCTGCTATTTTGGTATCAATCTATTAGGAATAGGTTTACATAGTTATGGTTCATTTACATTACCATCTAAATGAATGAAAAAAAAGAAAGCATTGCCTTCTTTCCTATATCTTGTATTTATCGTACTTTTGCCCTGGGGAGTCTCTTTCTCTTTTAACAAATGTCTGGAAGTTTGGATTAAGAATTGGTCGAATACCGGTCAATCCGAAACTCTATTAACGGATATTCAAGAGAAAAGAATTCTAGAAGGATTCATAGAATTAGAAGAACTTTTTCTCTTGGACGAAATGATAAAAGAGAAACCGAAGAAACCTCCTATAGGAATACACAAGGAAATAATACAATTGGTCAAAATAGATAATGAGGATCATCTTCATATCATTTTGCATTTCTCAACAAATATAATCTGTTTGGCTATTCTAAGTGGTTCTTTTTTTCTGGGTAAAGAGGAACTTGTCATTTTGAATTCTTGGGTTCGGGAATTCTTCTATAACTTAAATGACTCAATAAAAGCTTTTTTTATTCTTTTAGTTACTGATTTTTTTGTTGGATTTCACTCCACCCGCGGTTGGGAACTACTAATTCGTTGGGTGTACAACGATCTTGGGTGGGCTCCTAACGAGCTAATTTTCACTATTTTTGTTTGTAGTTTTCCTGTGATTCTAGACACGTGTTTGAAATTTTGGGTCTTTTTTTGTTTAAACCGTCTATCTCCTTCACTTGTAGTCATTTATCATTCAATTAGTGAAGCATTACCAATCCTTAAACATTTCTGGAAACCATACTGGATCAGTATCGCAGTGCTCGTCAATCATTTCATCCCCTACAATATCGACAAGTCCATAAGCTTTGGCTTCGTCTGCTGACATAAAAACATCCCTTTCCATGTCTTCGGATACAACCCAAAAAGGCTTGCCTGTTCTTAGTGCATAAACCCTTGTTATCATTTCCCGAACTTTGTGTAACTCTTCAACTTCTAGTAAAAATTCTGGTGTCCTTGCCCGATAATAAGCACTAGCGGGTTGGTGAAGCATAATCCTAGCGTGAGGGAATGCTATACGCTTGGTGGGTTCTCCTCCAAGCAGAATGAAGGAGGCCATGGACGCAGCTATTCCGAGGCATATTGTATATATATCTGGTGTCACCGTTTGCATCGTATCAAAAATAGCCATTCCTGAGATTAGCCACCCACCGGGGGAGTTTATAAACAAAAAAATATCGCTAATTCCATCTTCTATACTGAGATATACCATGAGACCTGTAATATGATTCGTGATCTCGCAACGAATCTCTTGACCTAAAAAAAGTGTCCTTTCTCGATACATAACATTGTATAAGTCCACCCAAGTCGCTTCTTCATCTCCGGGAATCCGGTAAGGTACTTTTGGAACACCAATGGGCATCTAATCTTTGGTATCCTTCAAATCTTCAGTATCCTTCGAGTCTTCGGTACGCTTCGAATCCTTATGGGGAAGTCTATAAATTATACGTCCCTTGCTTGAATCATAACGACTTACTTCAATTTTGACCCTATCCCCCATTAGTATTCGTATAGAACTAGACCGGATCTTTCCTGAAATATAGCCCAGGATGATGGTGTCATTCTCTAGGCGAACGCGGAACATTCCATTGGGTAGGGCTTCCGTAACTAAACCCTCGAAAATGACTTTTGCTTCTCTCGAGTTTTTTTTTTATCATCTAATGATTAATTAAGAGGATTCACCAGGTCATTGATACGGATAATATCCAAATACCAAATACGCTCACTGTGTGATCCATGGAAAGAAAAGTGAGTTGTTTTGGTGAATATCAAAGAAAAAACTTGCTCTTCTTCCGTAAAGAATTCTTCTAAAAATACCGAACCCAATCGTTGCATAAAAGTTCGTACCGTACTTTTATGTTTACGAGCTAAAGTTCTAGCACATGAAAGTCGAAGTATATATTTTACTCGATACAAAGTCTGTTTTTTTGAAGATCCACTATGATAATGAAAAAGATTTCTACATATCCGACCAAAGCGATCAAGAATATCCCAATCTGATAAATCGGTCCAAGCGGGTTTACTAATAGGATGGCCCGATCCAGTACAAAATTGAGCTTTTGATAAGGATCCAATGAGGGGAGTAGCGGGGACTCTGGTATCGAATTTTTTGATTCGAGTATCTATTAGAAAAGAATTCTCCAGCATTTGATTCCTTACTAAGAAAGTATTTATTGGTACACTTGAAAGGTACCCCAGAAAATCGAAGCAAGAGTTTGTTAATTGGTTTAGACGGATCCTTTGCGGTTGGGTCCAAAAAGAGAAAGAATATTGCGAGAAATTGACAAGGTAAAATTTCCATTTCTTCTTCAAAAGAAGAGTTCCTTTTGATGCAAGAATTGCCTTTCCTTGATATCGAACATAATGCATAAGAGGATCCATAAATAACCATAGGGTTTTCCGAAAAAACCCTGGGTGGATTACCCCAAAATGTTCCATCTTCCTAGAAAAGTGGATTCGTTCCAGAAAGGTTCCAGAAGATGTTAATCGTAAGCAAGAAGATTGTTTATGAAGAAACAACAAGAAAAATTCATATTCTGATACATAAGAATTATATAGAAATCGAAATAGTCTTTTATTTTCTTTTGAAAAAAGAAAAATAGATTTCATTGAAGTAATAAGACTATTCCAATTCGAATAATAGTTGAAAAAGAATCGCAATAAATGCAAAGATGGAACATCTTGGATGCGGTATTCAAGGAGTTGAACCAAGATTTCCAAATGGATAGGATAGGGTATTTCTATATGTGATAAATAATGTAAATGCAAAAATTTGTCTTCTAAAAAGGGAAATATTGAATGAATAGATTGTAAATTTTGAAACTTTGGTATTTCTTTTTCTTCCGGACAAGACAGTTCTCCTAGCGAGAATGGGATTTCTACAACGATCGCAAACCCCTCGGATAGAATCTTAGAATAAAACTCAGAATAAAAATAATTACTATGATCCAACAATCGATCTTGGTTAGGGTGATTAACTGAATTAATCCAAAAATTCTGCTGATACATTCGAATAATTAAACGTTTCACAAGTAGTGAACTAAATTTTTTGTTATTACAACCAAAAATTTCCAGAGGTTCAGAACCATTTAATCCATAATCATGGGCAAATGCATAAATATATTCCTGAAAGAGAAGTGGATAGACGAAGTATTGTTGACGAGATTTCTGTTTTTCTAAATACCCTTCGAATTTTTCCATTTATAGTGAAACTAGTTGCAAAGAAGTTGTTAATAAGAGATTTCCCAGAGAAATGGGTAAAAGAAATTTCCATCCAAGATTTAATAACTGATCCATTCTCATCCTGGGTAAAGTCCATCTTATTGTGATAGAAATGAAGAGAAATAAATAAGCTTTAGTTAATGTAATAAGAATACCCGTTATCGTTTCCAAAATTCCAACCATTTTGTTCATTTGGAAAAATCCAAAAAGGGATATATAGGGAATAGAAAAATTCCACCCGCCTAAGTAGAGAACTGTTACAAATAAAGAGGAAACTAATAAATTTAGGTAAGAAGCAAGATAAAATAAACCATATTTAATACCGGAATATTCGGTTTGATACCCTGCTACTAACTCTTCTTCTGCTTCTGGTAAATCAAAAGGTAATCTTTCACATTCTGCTAAAGAAGAAATTAGAAAAACTAGAAAACCTATAGGCTGACGCCAAAGATTCCATCCAAAAAAACCATATTTTGACTGCGCTTCAACTATATCAACTGTACTTGAACTGTTAGATAAGTAGAGATATTGCTAGCACACAAAAAGTTAATGGTATTTCATAACTAATAGATTGAGCAGCCGCTCGTAGACCCCCTAAAAAAGAATATTTATTATTTGAGCTATATCCTGCCAAAAGAAGACCAATAGGAGCAATACTTGAAATGGCAATCCATAAAAAAACACCAATACTAAGATCAGATAAAACAAAACGATATCCAAAAGGGATAACTAAAAAACTTAATAAAACAGATATGACTGCTATAGAGGGTCCAATGCTAAATAAAGGAATCTCTCCTCGGGATGGCAGTATATCCTCTTTAAAAATTAGCTTAGTTCCATCTGCTATAGCTTGAAGCAATCCCAGGGGACCGGCATATTCAGGACCAATACGTTGTTGTATCGATGCGGATATTTCTCTTTCTAACCACACAATTACAAGCACCTCTATTGTGATTCCCAGTAAGAGGGTCAAAATGGGTAGAATCCATATCAGTCCATAGACTTCTTTTAATAATTCCAATTTCGAAAAAGAATTAATAGTTTCTACCTCTACCCTATCTATTATCATCTAAAAGAGGGTATCCTGAGCAATTGCAAGAATGGGGTTCATTGATATTCCTGGTATAGTAGATGCTATCACACATACAGTCATACTCAATTCGATGGAATTGTTTGATCTTAAAGGGGATCTTCTATAATTTCGCACATAAGGGGTTATTTCTTGGTTTCGTCCAGTCATTAATAACTTGATTATTTTTAGATAATAGTAGATAGAAAGAACGCTCGTAAGGAGTCCTATTGAAACCAAGAAATATAGGCCTGCTTGCCATCCACACCAGAATAGATAGAGTTTTCCGAAGAAACCTGCTAGTGGAGGAAGGCCTCCTAGGGATAAGAGACATAGGGCTAAAGAGAGAGCCAAAAAAGGATCTTTCGTGTATAATCCTGCATAATCTCGAATGTTATCAGTTCCGGTACGTAGACCAAATAATACAATGCAAGCAAAAGTTCCTAGATTCATGGAGATATAGAACAGCATATAAGTTATCATGCTTGCATATCCATCATTTGAGTCTCCAACAATTATTCCAATAATTACATATCCGATTTGCCCTATGGACGAATATGCAAGCATACGTTTCATGCTTGTTTGAGTAATAGCAAGGAGATTCCCCAATATCATGCTAAGAATAGCTAGGATTTCCAGAAGAAGATGCCATTCGTTTGATGAGAAATAAAAAGGAATATCGAGAATTCGCGTGGCTGAAGCTGAAGCAGCTACTTTCGAAGTAACAGAAAGAAAAGCAACGACTGGAGTGGGGGAGTCAGAGTCGAAAAGAGGATTCCTCGCTTCTTTCTCTCATGCAAAACCGTGCATGAGACTTTCATCTCGCACGGCTCCTAAGTGATAAAAGAAAGAAGAACTCGTCTTCTTTCTTTTTTGATTACCTTCCTCGCGTATGTATAAGACCGAATCCATTCTTTTTCGAAATCCATTTCGAAAAAGAACTACTAATCCTTAACTTTTCGAGGAATCCTTCATCAGTGGTTGTGAATGACTGACTTTTTCAATCCTTTCGACCTTGGTTCCGTAGGAGCAAGTCAGAAAGGTTGAGAAATAGAACCATCTGATTTGATTCGTTCCCAATAGCCATGAGATGATCATCTTAGGGTGATCCTTTTGTCAACGGATGCTCCTATTACACTCGTAGTCTCTGAAGGATGAGAACCCACTATGTAGCATCTACATCGATAATTCAAGCATTGTATACGTCATTAGTCCGATTCTTTGTAGGAACTACCCGTAATAACGAGTTTGCAAAAAGGATCTGTTTATCATAAAGAGATTCGTTGTTCCTGACCCTGCTTCACCTTAATTGTTATTTGAACAAAAAGATCACAATAAACTTTTGGTAAAAGTTCTGTCTTGGTCGGAGTGGGGATAGCATTTCTCTTCTGCATGTCTATGGAGTTTTGCAAAACCCAAACACCTCAGAGATAGATATAGAGGTAGGAATTTGTCGAACGAACCGCACTCCTTCGTAGACGTCAGGAGTCCATTGATGAAAAGGGGCTGGGGAAAGCTTGAACCCAAGTCCTACAGTGATGAATATAAGCGCAATTGAAATTCCTGGGGAGTTATACATTTGTGTATTGATAAGACCATTCACAATTTCTTGAAGCTCGATCTCCCCCCCAGATGAACCATATAGCCAAGAGAAACCATGAACCAGAATAGAAGAGCTTGCCCCACCCATGAGTAAATATTTCATAGTAGCCTCATTAGACCGTAGATCTCTCTTGGTATATCCAGACAATAGGTAGGAACATAAACTGAAACATTCTGGAGCTACAAAGATAGTTATTAAATCGTTAGCACCACATAAAAACATTCCCCCTAGAGTAGCTGTTAATACGAATAACAGAAACTCTGTTATAGCCATTTCTGTACATTCAATGTACTCTACGGATAGAGGAATACATAAAGTTGAACATAATAAAATAAGAAATTGAAAGATTTCGTTGAAATTGTTCGTTTGGAAATTTCCCGAAAAGCTAATTATAGGTTCTTCTCTCCATCGGAACAATAGGGCCGTTATGCTTATTACTAAACTTGTTGAAGAGATGAAATAGAACCAAGGTCTATCTTTTTGATCAGAGGTTAAATCGATCATCAGAAGAAGAATTAGGCCAAAAATTAGGATACATTCTGGGAAAATGAAACTTCCATTGAAGAGAAGCAAATGAAACGCTTTCATAAAAATTCTCGTAGAATCGAGAATGAAGTTTTCATTCTGTACATGCCAGATCATTTAAGACCATTCCAAGGCTCCTTTTCGCCATGCATAAACTAAACCAACAACTAGGATAAGCACGAAAATGAAAGCTTCGATAAAAACAGATACACCCAATATGTCGAAACTCATTGCCCAAGGGTAGAGAAAAACCGTTTCCACATCAAAAACAACAAAAACTAGCGCAAACATGTAATAACGTATTCGGAATTGTAACCAAGCTCCCCCCATGGGTTCTATACCCGATTCATAACTAGAAAGCTTCTCTGGTCCTTCACTAACCGGGGCTAAAAGCCCTGAAATCCAAAATACCAAAATAGGAATAAGGCTTGCTATTATTAGAAATGCCCAAAAAATATCATATTCGTGAAGCAGAAACATCTATTTAGGATAATAATTGGATAAGAGAGCCTCTACCTTATCAACGGATAGCGAGAGAACAAAATCTGGATAAATGCCAATTCCTATTACTGGTAAAAAGATACAGATTAAAAGAAAGAGTTCTCGCGGTCCAGAATCCAAAATATTTGCGTTTGGAACATTAAATAGCTTGTATCCATAGAACATCTGACGTAACATGGATAATAAATAAATAGGAGTTAATATCATTCCAACTGCCATGACAAAAATAATTAGCATTTTTGCCATTAACATAAATTTTGGACTAGTAATTAGTCCAAAAAATACTACCAATTCTGCAACAAAACCGCTCATTCCTGGCAAGGCAAGAGAAGCCATTGAAAAGCTACTAAACATGGTAAAAATTTTTGGCATTGGGATAGATATCCCCCCCAGTTCTTCGAGATAAACAAGACGCATTCTATCACAGGCCGTTCCCGCCAAGAAAAAAAGTGTAGCACCGATAAATCCATGGGATAATATTTGTAAAATAGCTCCATTTAGCCCAATGTTGGTTATGGAACCAATTCCTATAATTATGAAACCCATGTGAGATACAGAGGAATAGGCTATTCTTTTTTTGAAATTTCGTTGACCAAGAGAAGTTGAAGCTGCATAGATTATTTGCACGGCTCCTATTATTACTAACCACGGAGAAAGTAGATAATGAGCATGAGGTAACAATTCCATATTAATCCGAATCAATCCGTATGCTCCCATTTTTAATAGGATTCCCGCTAAAAGCATACATGTACTGTAATGCGCTTCCCCATGGGTATCTGGTAACCACGTATGCAGAGGTATAACAGGCAATTTGACAGCATAAGCAATAAGGAAGCCAAAGTATAATAGTATTTCCAATGTTGCAGGGTATGATTGATTAATCAATCTTTCTAAATCTAATCCTGGTTCGTTGGAACCATATAAGCCCATACCCAGAACTCCGATTAAGAAAAAAATGGAACCGCCTGCAGTATACAAAATAAACTTAGTAGCTGAATACAGACGCCTCTTTCCCCCCCACATGGATAAAAGTAAGTAAACAGGAATTAATTCTAACTCCCACATGATAAAAAAAAGTAAAAGGTCTCGTGAAGAAAATAATCCTATTTGACCGCTATACATTGCTAGCATCAGGAAATAGAATAATCGCGAATTCCGGGTAACTGGCCAAGCCGCTAAAGTAGCTAAAGTAGTGATAAATCCTGTCAATAAAATAGATCCTAATGAAAGTCCATCGATTCCCAATCTCCAGTGGAAATCGAAAACATCTATCCATTTATAATCCTCCTTTAATTGCATTAAAGGATCCTCCAATTGGAAATGATAACAGAATGCATAAATCATTAAAAGGAATTCTAATAAACAAATAGATATAGTATACCATCTAACGATTTTATTTCCTTTATAAGGTAAAAGGAAAATTAATGAACCTGCAAATATCGGCAAAACAACAAGGATTGTTAACCAAGGAAAATAACTCATCTAATTATTCAAAAAATTAGATTGATTGATACGAATTGATTTCCTGTTACGATGGATGGAAGAAAGAATGGCTAGTCCAATAGCAGCTTCAGCAGCCGCAAGGGCTATAACAAAAATTGCGAAAATGTCTCCTTTTAATTGGCGACTATCAAATAGATCAGAAAATGTTACGAGATTTAGATTAATTGAATTCAGTATAAGTTCAAGACATATTAGAGCTCTAACCAAGTTTCGGCTTGTGATCAAGCCATAGATACCAATCGAAAATAAATAGACACTCAAAAAAAGTACATGCTCAAACATCATTTAAAAGAAAGGATATGAACAAAGATACATAACATAAAAAAAAGAATAGATAAGAGGATATTCGCCCTCCCCCTACATATCTAATCTCCTCCCCTATACAAAAACCAGCAAGCCCTACTCCATTGATAATTCCATCAATAAAACCTTTATCGATAAAATGCGTTAGTTCGGCTAATCTTCTTATACCCAGGATAAAGACTCTACTATAGAAAACATCTATATAACCACGATTATATGACCAACTGTATATCTTTTTTTTTACTTGATGCAAAAAGAACTTTTTGGCATTCCCTTTTAAAAGGGAATTTTTCAAATTCAAATTCTGAAAAAAAGAATAAGCGGATCCATAGAAGATATATGCTATGAACAGACCAAAAATAGCTATACTTACAGAAGAAATTGCATTAGTAATAAATTCATATGAATTTATGGAAGAACTTTCTTCGAAAAGGTTTATTGAAGGAGTTAGCCACTTTGATAATATGCTTAACTCCCATTATCAAAATGGATTCCTATGGATCCAATAAACAAAGTAAAAAGCAGTAATATAAGAAGCGGAAATAGCATAGTATTTCCCGTTTCATAAGGATAGACAAAAGTTTTTTTAATCCCAAACGGAGTACTAAAAGATCCTATCCTATTTCTTGTATTACCATAAATTTTTGATATATTTTGTGAAAAAAAAGAAACTCCACTCTTCATTGTTGATAAAACAAAATGTCTATTAACTCCTTTGGGTATACTTTTTCCCCATAAGGATATTGAACCCAATGAACCTTCTTTAGTACTACTATACTTTTGAAAATGAACACGTAAATACCCATCAAAAGTAAGTAAATATATCCGAAACATATAAAATGCAGTTAATCCCGCACTAAAAGAGGCTATTATTCCTAAAAAGGGTGAATACAACCAACTATTACTAATGATTTCATCTTTGGACCAGAAGCAAGCAAGAGGTGGAATACCACAAAGAGAAAGTGTACCACATAAAAAAGTAGTTCTTGTAATTGGAACGTATTTTCTTAAACCACCCATAAGAACCATATTCTGACTTTTATCTGGTGAATATCCAACAAGAGGTTCCATTGAATGAATAACGGATCCGGATCCCAAGAATAATAACGCTTTCGAATAAGCATGAGTGATCAAATGGAATAAAGCAGCTTGAGAAGAACCTATACCTAAAGCTAACATCATATAACCCAATTGAGACATTGTAGAATAGGCTAAGCTTCTTTTAATATCTCTCTGAGCAAGAGCTAAAGTAGCTCCTAAGAAGAGTGTTATTGTACCAACTAAAGAAATTAAACTCATTATCAAAGGTAGGGATATGAAAAGAGGAAGAAGTCGAGCTAGAAGAAAAATCCCCGCAGCAACCATAGTTGCTGCGTGTATAAGAGCCGAAATGGGAGTGGGTCCTTCCATAGCATCGGGTAACCATACGTGAAGAGGAAATTGTGCAGATTTTGCAACTGCACCAAGGAATAATAAAAAAGCGCACAAAGTAGTAAGTAAAGAATTAATCCCATTATTAGGAATCCAATTATTAGCTATTTTGAACAAATCCCGAAACTCTAAACTACCTGTTATCCAAAAAAAACCTAAAATTCCTAATAAGAGACCAAAATCCCCTACACGATTAGTTACAAAAGCTTTTTGACAAGCACTGGCTGCAATTGGCCGTGTAAACCAAAAACCTATCAATAAATAGGAACACATTCCCACAAGTTCCCAAAAAAAATAAATTTGTATCAAATTTGAACTAGTAACCAACCCTAACATGGAAGTAGTAAAAAAACTTATATAAACAAAAAATCGCAAATATCCTTGATCGTGAGACATATAATCATCACTATAAATAAGAACCAAGATTCCTACAGTAGTAATTAGTATTAACATAATAGAAGTAAGGGGGTCAATCAAGTATCCAAATTCTAAGGAAAAATCATTATTGATGGTCCAAGACCATAGATATTGATAGATCGAACTTCCATTTATTTGTTGAATAGACAGGTAAACTGAGAATACCATAGCTATACTTAAGAGTAAAACACTAGGAAAAGCCCATATGCGACGAAGATTTTTTGTTGCTGTCGGAATAAGAAAAAGTCCAAACCCCATTGACATAATAACTGGAAGTGGGAGAAGAGGGATTACCCAGGCATATTGATATGTATGTTCCATTTATTGTCGAGCCATAGTAATTGCACCTATTAAAGAAACTAGAAGAATTAGGGAAATTAGTTCAAACGGAAGATAAAAATCAGTTGCTAAATGAATCCCAATTTGTTGAACGTTATTTATAAGACCCTGTTCTACTATTTGATTTGATCTTGTAGTCCAAAGAATTCCATACCATGACGTATCTGGGATAGTAGTCATTAGTGAAAAAGGAATAGTTATACAAACGAGTGAAGTAAATCCATCTCCAATAGTCCAATAATTCTTATCTTTAGACCACTCTGAGCCGTTTATAAACATTACAGCAAATATGATCAAGACATTTATGGCCCCCACATAAATAAGAAGTTGTGCGACAGCTACAAAATAGGAATTCAATAAAAAATAAAATAAGGATATACAAACAAGGACTAATCCCAGCGAAAAGGCAGAATAAATTGGGTTGGTAAGTAATACTACTCCTAAACCCCCCAGTAGAAGAACAAATCCCCCAAATAGCACAAGAATCTCATGTATTGGTCCAGGTAAATCCATTCAACGATCAACTTCCCCCATAATGATATCTATACTACCTAATATCGTCATGATATCAGCCAATTTCATTTTTTTAACTAGCTGAGGAAGAATTTGCAAATTAATAAAACCCGGTGGACGTATTTTCCATCTCCAGGGGAAAAGACTATCATCTCCTACCAGATAAATTCCTAATTCACCTTTTGGAGCTTCTACTCTTACATAAAGCTCTTGCTTTGATAATTCAAAATTGGGTGAAGGTTTTTTACCAAGAAATCGATATTCAAAATCATTCCATTCGGAATTCTTTGCTTTATTAAAGCGTCGGACTTCTAAATTCTCATAAGGTCCTCCAGGAATTTTCTCTACAGCCTGTTGAATAATTTTGATAGATTCCCTCATCTCACCGATTCGTACTAAATACCGAGCTAATGAATCTCCTTCTTTTTGCCATTGTACTTTCCAATCGAATTGATTGTAAGATTCATAAGAATCAATTTTACGAAGATCCCATTGTATTCCAGAACCTCGTAACATTGGTCCCGATAAGCCCCAATTTACAGCTTCTTCTCCGCTAATAAAACCGACTCCTTCAACTCGTTCTAAAAAAATAGGATTCCGTGTAATAAGTTGTTGATATTCAACAATTCCTCGTAAAAAATAATCACAGAAATCTAAACATTTATCCACCCATCCATAAGGTAGATCGGCAGCTACTCCTCCGATGCGAAAGTAATTATGCATCATTCGCATACCTGTAGCAGCCTCAAATAGATCATATATCAATTCTCTCTCTCTAAAAATGTAGAAAAAAGGAGTCTGTGCGCCGAGATCCGCCATAAAAGGTCCAAGCCATAACAAGTGAGAAGCTATACGGCTCAATTCTAACATAATTACCCTAATATAGCTGGCTCTTCGAGGTATTTGAATATTCTCTAAGAATTCTGGTGCATTTACCGTTATTGCTTCTGTAAACATAGTAGCTAAATAATCCCACCGTGTTACATAAGGCAAGTATTGTACAATACTTCTGTTTTCTGCGATTTTTTCCATTCCTCTGTGTAAATAACCTAATATGGGTTCACAATCAATAACATCCTCACCATCAAGAGTAACGATAAGTCGAAGAACACCATGCATTGATGGGTGCTGAGGACCCATATTGACTATCATGAGATCTTTTCTTGTAAGCGGTACACTCATCTAGTAATCAGTAATCGTTCTTGAATTCCAAGATTTTTCTTCGTCTATTTTACTTTCAGACGAATTCCTAATTGTTTGAATTGTGTAATCCCCCATTATGGAGATTGGTAACCGACTCAAAGCTATTTGATTGTAATTCAATTCATGACGATCATAAGTAGAAAGTTCATATTCTTCAGTCATTGATAAACAGTTTGTTGGACAGTATTCAACGCAGTTACCACAAAATATACAAACTCCGAAATCAATACTATAATTAAGTAATTGTTTCTTTTTAATATCCTTTTCAAATCTCCAATCCACAAGGGGTAGATCTATCGGGCATACGCGAACACATACTTCACAAGCAATACATTTATCAAATTCAAAGTGTATTCGCCCTCGGAAACGCTCCGGTGTAATTGATTTTTCATAAGGGTAGTGAATCGTTATAGGTAAACGATTTGTGTGGGATAAGGTAATTATGAAACCTTGACCAATGTATCTTGCGGCGCGTATTGTTTGTTGACCATAACTAATGAACCCAGTTATCATAGGGAACATTCAATAAGCATCTTGTATTTCATAGAAATTGGGGGTTATATAGTCCTTACGTAAGGGCCAGCCTATCCAACTTTCAGGCATTAAGATACGTTTAAGGCGTGGATGATTATCATAAGAAATTCCCATCATATCATAAGATTCGCGTTCTTGAAAATCGGCACTTCTCCAAACCCAGAAGACAGACGGCATTCTAGGATTATCCTTTTGGGCAAAGATTTTTATGCATACTTCTTCTGGGTTATCTATACCATACTGTATTCTCGTAAGATGATACACGCTAGCTAAAGATCCACCGGGTGCTACGTCATAAGCACATTGGGAACGTAAATAATTGTAACCATATACATATAAAATGACAGCAATAGAATCCCAATCCTCTGCTTTTATTTGTAAAGTCTCTACTCCTCGGTGATCGAAGCCCAAAGATCTATGAACCACTTCATGTTTGACTAGCCAATTAGATAACCAACCCTGCTGCATCTAATTCACTAATTTGTAAGAAGATACTGGACTTTTGGATTTGAAAAAAGTTTCAGAAGATATATCTAAAGTAGATGGTGATTGATAGAGCAATTCTTGCTCGTAAGTTCCAGTATGAGTACTGCGCCGAACATAAAGCTTGTGACTGGTAGTAAAACATCTATTTTTCTTTTGACATAGAGTTCGATCCTCAACTATTTCTCTCGATATCTTCTTACGAAGTTTTGTTATGGCATCTATAACAGCCTCTGGCTTAGGTGGGCAACCCGGCAAGTAGACATCCACAGGAATTAACTTATCAACTCCCCGAACAGTACTATAGGAATCCGTACTGAACATTCCCCCTGTAATAGTACAAGCTCCCATAGCAATGACGTATTTTGGTTCAGGCATTTGCTCATATAATCGCACTAAAGAGGGCGCCATTTTCATTGTTACCGTACCGGCTGTTAAAATTAGGTCTGCTTGCCTAGGACTTGATCTTGGTACCAATCCATAACGATCAAAGTCGAATCGTGAGCCTATTAATGAAGCAAATTCAATGAAACAACAACTGGTACCATATAGAAGGGGCCATAAACTGGAGAGTCTTGACCAATTCGAAAGATCATTTGGTGTAGTTGAAATAACGGAATTGGAACTTGTTTGGTCAAGTAATGGAAACTCAATCAAACTCATAACTGTCTCAATGGAATCTTTTCCTTCTTTTTTTTTTTTGTCTGAATATTCAGTTAAGACCATTCCAAGGCTCCTTTTCGCCATATGGAAAATAGAAATACTTTTTCTTGGTTAAAGGAACAGATGATTCGATCGATTTCTGTATCGATCATGATATACGTAATAACTCGAACATCTATTTCAAACGCGTATCCCATTTTTGCGCAGCAGGGTTATGAAAACCCGCGGGAAGCAACTGGACGAATTGTATGTGCCAATTGCCATTTAGCTAATAAGCCTGTGGATATTGAAGTTCCCCAAGCTGTGCTTCCTGATACTGTATTTGAAGCAGTTCTTCGAATCCCTTATGATATGCAGCTGAAACAAGTTCTTGCTAATGGGAAAAAGGGAGGGTTGAATGTAGGTGCTGTTCTTATTTTGCCCGAGGGATTCGAATTAGCGCCGCCCGAACGTATTTCCCCTGAGTTGAAAGAAAAGATAGGAAATCTCTCTTTTCAGAGTTATCGTCCCAATAAAAATAATATTCTTGTGATAGGCCCTGTTCCCGGTAAGAAATATAGTGAAATTGTCTTTCCCATTCTTTCTCCCGATCCCGCTACGAAAAAAGACGTTCATTTCTTAAAATATCCCATATATGTAGGGGGAAACCGAGGAAGGGGACAGATCTATCCTGATGGTAGCAAGAGTAACAATACGGTCTATAATGCTACCTCAACAGGTATAGTAAAAAAAATACTACGTAAAGAAAAAGGGGGATATGAAATATCCATAGTCGATGCGTCGGATGGACGCCAAGTGATTGATATTATACCTCCCGGGCCAGAACTTCTTGTTTCAGAGGGGGAATCGATCAAGCTTGATCAACCATTAACAAGCAATCCTAATGTGGGAGGGTTTGGTCAGGGGGATGCAGAAATAGTGCTTCAGGATCCATTGCGCGTCCAAGGCCTTTTGTTCTTCTTCGCATCTGTTATTTTGGCACAAGTTTTTTTGGTTCTCAAAAAGAAACAGTTTGAAAAGGTTCAATTGTACGAAATGAATTTCTAGATGAGTGATGAAATTTTCATATACGGCTCTCGGAGGGGGTCGGGCTAGTTACCTATCTCAATAAAGTATATGATTGGTTTGAGGAACGTCTTGAGATTCAGGCAATTGCGGATGATATAACTAGTAAATACGTTCCTCCTCATGTCAACATATTTTATTGTTTAGGGGGAATTACACTTACTTGTTTTCTAGTACAAGTCGCTACTGGTTTTGCTATGACTTTTTATTACCGACCAACCGTTACGGAGGCTTTTTCTTCCGTTCAATATATAATGACGGAGGCCAACTTTGGTTGGTTAATCCGATCAGTTCATCGATGGTCAGCAAGTATGATGGTTCTAATGATGATCCTGCACGTATTTCGCGTGTATCTCACAGGTGGATTTAAAAAACCCCGTGAATTAACTTGGGTCACAGGTGTGGTTTTGGCTGTATTGACTGCATCATTTGGCGTAACCGGTTATTCTTTGCCTTGGGATCAAATTGGTTATTGGGCAGTCAAAATTGTGACAGGTGTACCTGAAGCGATTCCGGTAATAGGATCCCCTTTAGTAGAGTTATTACGCGGAAGTGCTAGTGTGGGCCAATCTACTTTGACTCGTTTTTATAGTTTACACACCTTTGTACTACCTCTGCTTACCGCCGTATTTATGTTAATGCACTTTCCAATGATACGTAAGCAAGGTATTTCGGGTCCTTTATAGATGGGAGTGTAACAAAGAAACCTGACTTAAATGATCCTGTATTAAGAGCAAAATTAGCTAAAGGGATGGGGCATAATTATTACGGGGAACCTGCGTGGCCCAACGATCTTTTATACATTTTTCCAGTAGTAATTCTAGGTACTATTGCATGTAATGTAGGTTTAGCGATTCTCGAGCCGTCAATGATTGGTGAACCGGCGGATCCTTTTGCAACTCCTTTGGAAATATTACCCGAGTGGTACTTTTTTCCCGTATTTCAAATACTCCGTACAGTACCCAATAAGTTATTGGGCGTTCTCTTAATGGTTTCTGTGCCAACGGGCTTATTGACAGTACCCTTTCTAGAGAATGTCAATAAATTCCAAAATCCTTTTCGTCGACCAGTAGCTACGACCGTTTTTTTAATCGGTACTGCAGTAGCTCTTTGGTTAGGTATTGGAGCAACATTACCCATTGATAAATCCTTAACTTTAGGTCTTTTTTAGATGATTGAAGTTTTTCTATTTGGAATCGTCTTAGGCCTAATTCCTATTACTTTAGCGGGATTATTCGTGACTGCGTATTTGCAATACAGGCGTGGGGATCAGTTGGATCTTTGAATGCTTACTATAACTAGTTATTTCGGTTTTCTACTGGCTGCTTTAACTATAACCCCAGCTCTATTTATTGGCTTGAACAAGATACGTCTTATTTGACTAGAGTCCACTCCTCCCCCATACTACTAGCGAAAGAGAAAATGTAAAGACTACCATTAAAGCAGCCCAAGCGAGACTTACTATATCCATCTATCCTACTGCAATAATTCTCGCCAAGAAGAATGCCCATGTTGTGGCAATTCCACCCAGAAGGTAATGGGTCACTCCTACAGCACGTCCTTGTATAATGCTTAAGGCTCTAGGCTGAGTAGCAGGAGCAACTTTTAATTTGTTATGAGCCCAAACGATAGATTCAATAAGTTCTTGCCAATAACCGCGGCCACTGAATAAAAACATTAAACTGAAAGCCCAGACAAAATGAGCGCCTAAGAAAAAAAGACCATATGCGGATAATGAAGAACCATAAGACTGAATTACTTGGGATGCCTGTGCCCACAAGAAATCTCGGAGCCAACCATTAATCGTAATGGAACTCTGTGCAAAGTTTCCTCCTGTGATATGAGTTACTATCCCTTGATCACTTACAGTACCCCAAACATCCGACTGCATTTTCCAACTGAAATGGAAAATGACTACCGAAATTGCATTGTACATCCAGAATAGACCTAAGAAAACATGATCCCAGGCAGATACTTGACATGTTCCCCCTCGCCCAGGCCCGTCACAAGGGAAGCGAAAACCAAGATTTGCTTTATCAGGTATCAAACGGGAACTGCGAGCAAATAAAACACCTTTCAAAAGTATTAATACAGTCACATGGATGGTAAATGCGTGAATGTGATGGACTAAAAAATCTGCGGTTCCTAATGGAATAGGTAACAAAGCGACTTTGCCGCCTACAGCTACTAACTCGCCACCTCCCCACGTTAAGCTGGTACTTGTTGTTGCACCAGGAGCTGTTACACCAGGCGCGCCAGCATGGATATTTTGTACCCATTGAGCAAAGATGGGTTGTAATTGTATGGCGGTATCCGAAAACATATCTTGGGGACGGCCTAAAGCACTCATGGTATCATTATGAATATACAAGCCAAAACTGTGAAAACCTAGAAATATACATACCCAGTTAAGGTGGGATATGATTGCATCCCGGTGTCTAAGAACTCGATCTAATAGATCGTTGTATCGAATAGTTGGATCATAGTCTCTTACCATAAAAATGGCTGCATGTGCAGCAGCACCAACTATTAGAAATCCACCAATCCACATGTGGTGTGTGAACAAGGAAAGTTGTGTACCATAGTCAGTAGCTAGGTATGGATAGGGAGGCATAGCGTACATATGATGAGCTACAACAATAGTTGTAGAGCCTAGCATAGCTAGGTTAAGAGATAATTGAGCATGCCATGACGTTGTTAGAATTTCATAGAGACCCTTATGGCCTTGTCCTGTAAATGGTCCCTTATGAGCCTCCAAAATATCTTTAAGTCCATGACCAATACCCCAGTTGGTCCTATACATATGACCAGCGATCAGGAAAAGAATAGCAATAGCTAAATGATGGTGCGCAATATCGCTCAACCATAGACCACCGGTTATTGGATCTAGTCCTCCGCGAAAACTAAGAAATTCTGCGTATTTGGACCAATTCAAGGTGAAAAAAGGGGTTGCTCCTTCGGCAAAACTAGGATAAAGTTGAGCTAAAAGGTCACGATTCAAGATAAATTCATGAGGAAGTGGTATCTCTTTAGGATCAACCCCAGCGTCGAGAAATTGGTTAATCGGTAAAGATACATGGATTTGGTGTCCAGCCCAAGAAAGAGACCCAAGTCCTAATAACCCCGCTAAGTGGTGATTCAACATGGATTCTACATCTTGGAACCAGGCCAATTTGGGAGCGGCTTTGTGATAATGGAACCAACCAGCAAAAAGCATTAACGATGCAAAAATCAATGCACCGATTGCGGTACAATAGAGTTGTAATTCACTAGTTATTCCAGATGCTCGCCAAATCTGAAAAAACCCAGAGGTTATTTGGATTCCTCGGAAACCCCCGCCTACATCACCATTCAAAATTTCTTGCCCTACTATTGGCCAAACTACCTGAGCACTGGGTCCAATGTGAGTAGGATCGCTTAGCCATGCTTCATAATTGGAAAAACGGGCACCGTGGAAGTACATGCCACTCAACCAAAGAAAGATAATGGAGAGTTGACCGAAATGAGCACTAAAGACTTTTCGCGAGATCTCTTCCAAATCACCGGTATGACTATCGAAATCGTGAGCATCAGCATGTAGGTTCCAGATCCAAGTGGTAGTATCGGGGCCCTTAGCTATTGTTCTTGAGAAATGTCCGGGTCTGGCCCATTCCTCAAAAGATGTTTTTACAGGATCCCTATCCACAACAATTTTAACTTCTGGTTCCGGCGAACGAATAATCATTTAACCAAACTTGCCTGATGTTGAGGCAATCAAGAAAGCTGCATAAGTGAATATATAACCCACGGAAAAGTGGGCTAATCCAACCAATCTTGCTTGCACAATGGAAAGAGCCACGGGCTTATCTCTCCAGCGAATTAAATTAGCCAAAGGTGTACGCTCATGAGCCCATGCTAAAGTCTCAATTAATTCCTGCCAATATCCACGCCAGGAAATTAAGAACATAAATCCAGTAGCCCAAACAAGATGTCCAAATAAGAACATCCAGGCCCATACCGATAAACTATTCATCCCAAAAGGATTATATCCATTGATAAGTTGTGAAGAGTTTAACCATAGGTAATCTCTTAACCATCCCATCAAATAAGTGGAGGATTCATTAAATTGTGAAACGTTGCCCTGCCATAATGTGATATGTTTCCAATGCCAATAAAAAGTAACCCATCCAATGGTATTTAACATCCAGAAAACTGCCAAATAAAACGCGTCCCAAGCAGAAATATCACAAGTACCGCCGCGCCCTGGGCCATCGCAAGGAAAACTATACCCGAAATCCTTTTTATCCGGCATTAATTTGGAACCACGTGCATCTAAAGCACCCTTTACTAAAATCAATGTAGTTGTATGCAAACCTAGAGCAATAGCATGATGAACCAAGAAATCCCCAGGTCCTATTGTTAAGAAAAGCGAATTACTATTCTCATTAACAGCATTCAACCATCCGGGCAACCATATGCTTCGACCTGCATTGAAAGCGGGACCATTCGTTGAAGATAAGAGTATATCGAACCCATATGTTGTCTTACCATGAGCAGATTGTATCCATTGGGCAAATATAGGTTCGATCAAGATTTGCTTTTCTGGAGTACCAAAAGCAAGCATGACGTCGTTATGAACATAAAGGCCCAAGGTATGGAATCCTAGGAAGAGGCTAGCCCAACTTAAATGAGATATGATAGCTTCTTTATGGTCTAACATTCTTGCCAATACATTGTCTTCATTCTGTTCTGGGTTGTAATCCCTAATGAAAAAAATAGCTCCATGAGCAAAAGCCCCTGTCATAATGAACCCTGCAATGTATTGGTGATGAGTATATAAAGCAGCTTGAGTAGTAAAGTCTTGTGCTATGAATGCATAAGCAGGTAAAGAGTACATATGTTGAGCTACTAAGGAAGTAATAACCCCTAAGGAAGCTAGAGCAAGACCTAATTGAAAATGAATCGAATTATTGATTGTATCATAAAGGCCTTTATGCCCACGTCCTAATCGACCCCCCGGAGGAGTATGTGCTTCTAAAAGATCTTTGATACTGTGCCCAATTCCGAAGTTAGTTCGATACATATGACCGGCAATGAGAAAAATAAATGCAATAGCTAAATGATGATGAGCAATATCGGTTAGCCACAAACTTTGTGTTTGTGGATGGAATCCCCCAAGGAGGGTTAGAATGGCAGTTCCCGCTCCTTGAGTGGTACCAAATAAATGATTACTCGAATCAGGGTTTTGGGCATAAAGATTCCACTGACCTGTCAGAAGCGGACCCAACCCTTGGGGATAGGGTAATACATCTAAGAAATTATTCCAACGAACGTACTCTCCCCTGGATCCGGGAATAGCGACATGCACTAAATGTCCTGTCCAAGCCAAAGAACTTACCCCGAAAAGTCCCGACAAATGATGATTCAGACGAGATTCCGCGTTTTTGAACCACGAAAGGCTTGGCTTCCATTTGGGTTGTAGATGTAACCAACCCCCTATTAATGATAGAGTAGAAAGAAATAATAGAAAAAGAGCTCCAGTATAAAGATCTTCATTGGTGCGCAATCCAATTGTATACCACCACTGATAAACCCCAGAATAGGCGATATTCACTGGACCAGCAGCACCTCCTCGAGTAAAGGCTTCCACGGCGGGTTGACCAAAATGAGGATCCCAAATCGCATGAGCAATAGGTCTTACGTGTAAAGGATCCTGTATCCATGATTCAAAATTTCCTTGCCAAGCTACATGAAACAGATTTCCGGACGTCCATAGAAAGATTATTGCTAACTGCCCAAAGTGAGAAGCAAAAATGTTTTGATAAAGACGTTCCTCAGTAATATCATCATGACTTTCGAAATCATGCGCGGTAGCAATACCAAACCAAATACGACGAGTAGTGGGGTCCTGAGCTAAGCCTTGGCTAAACCTGGGAAATCTTAATTCCATTCAATAAGATAGAGCCATGCTGCGGGTTGTTTCAGGCCCTAAATAAACGCGGACGCTTAAAAAATCCGTTGGGCAGGCAGATTCGCATCTCTTACACCCCACACAATCCTCGGTTCTCGGCGCAGAAGCAATTTGCTTGGCTTTACATCCATCCCAAGGTATCATTTCTAATACATCTGTTGGACAAGCTCGTACACATTGAGTGCATCCTATACATGTATCATAAATTTTTACAGAATGTGACATATGACAGATTTAAACTTACCCTCTATTTTCGTGCCTTTAGTAGGCTTAGTATTTCCGGCAATTGCAATGGCTTCCTTATTTCTTTATGTGCAGAAAAATAAGATTGTCTAGATGCGGGATATAAAAACATATCTTTCTGTAGCACCCGTGCTAAGTACTCTATGGTTTGGAGCTTTAGCAGGTTTATTGATAGAAATTAATCGTTTATTCCCAGATGCTTTGTCGTTCCCTTTTTTTTAATTCTAGTTATCCATTAAGAGAAGGAACTTCAAGAGCAGCTAGGTCTAGAGGGAAGTTGTGAGCATTACGTTCGTGCATTACCTCCATACCAAGATTAGCACGGTTAATGATATCAGCCCAAGTATTAATAACGCGACCTTGGCTATCAACTACGGATTGGTTGAAATTGAAACCATTTAGGTTGAATGCCATTGTACTAATACCTAAAGCAGTGAACCAGATCCCTACTACAGGCCAAGCAGCCAAGAAGAAGTGTAAAGAACGAGAGTTGTTGAAACTAGCATATTGGAAGATTAATCGACCAAAATAACCGTGAGCAGCCACGATATTATAAGTCTCTTCTTCTTGACCAAATCTGTAACCCTCATTAGCAGACTCATTTTCAGTGGTTTCCCTGATCAAACTAGAGGTTACCAAGGAACCATGCATAGCACTGAATAGGGAACCGCCGAATACACCAGCTACACCTAACATGTGGAATGGATGCATAAGGATGTTGTGCTCTGCCTGGAATACAATCATAAAGTTGAAAGTACCAGAAATTCCTAAAGGCATACCATCAGAAAAACTGCCTTGACCGATAGGGTAAATCAAGAAAACAGCAGTAGCAGCTGCAACAGGAGCTGAATATGCAACAGCAATCCAAGGACGCATACCCAGACGGAAACTAAGTTCCCACTCACGACCCATATAACAAGCTACACCAAGTAAGAAGTGTAGAACAATTAGCTCATAAGGACCGCCATTGTATAACCATTCATCAACAGATGCAGCTTCCCAAATTGGGTAAAAATGCAATCCGATCGCCGCAGAAGTAGGAATAATGGCACCTGAGATAATATTGTTTCCATAAAGTAAAGAACCAGAAACAGGCTCACGAATACCATCAATATCTACTGGAGGGGCTGCGATGAAGGCGATAATAAATACGGAAGTTGCGGTCAATAAGGTAGGGATCATCAAAACACCGAACCATCCGATGTAAAGACGGTTTTCAGTGCTAGTTATCCAGTTGCAGAAGCGACCCCACAGGCTTGTACTTTCGCGTCTCTCTAAAATTGCAGTCATATGGGTTTGCCTTGGTATCGTGTTCATACTGTCGTATTGAATGATCCGGGTCGATTGCTTGCGGTGCATATAATGCACACAGCTCTAGTTTCTGGTTGGGCCGGCTCGATGGCTTTATACGAATTAGCGGTTTTTGATCCCTCTGATCCTGTTCTGGATCCAATGTGGAGACAAGGTATGTTCGTCATCCCCTTCATGACTCGTTTAGGAATAACCAATTCGTGGGGTGGTTGGAGTATTTCAGGAGGAACTGTAACGAATCCGGGTATTTGGAGTTATGAAGGTGTGGCAGGTGCGCATATTGTGTTTTCTGGATTGTGTTTCTTGGCAGCTATCTGGCATTGGGTTTATTGGGACCTAGAAATATTCTGTGATGAGCGGACGGGAAAACCCTCTTTGGATTTGCCCAAGATCTTTGGAATTCATTTATTTCTTGCAGGGGTGGCTTGTTTTGGCTTTGGTGCATTTCATGTAACGGGTTTGTATGGTCCCGGGATATGGGTGTCCGATCCTTATGGACTAACTGGAAAAGTACAAGCTGTAAATCCTGCGTGGGGTGCGGAAGGTTTTGACCCTTTCGTTCCGGGAGGAATAGCTTCGCATCATATTGCTGCGGGTACTTTGGGCATATTAGCGGGCTTATTCCATCTTAGTGTCCGTCCGCCTCAACGTCTATACAAAGGATTACGTATGGGCAATATTGAAACTGTACTTTCCAGTAGTATCGCTGCTGTTTTTTTTGCAGCTTTCGTAGTTGCCGGAACTATGTGGTATGGATCAGCAACTACCCCAATCGAATTATTTGGGCCTACTCGTTATCAGTGGGATCAGGGATATTTTCAGCAAGAAATATATCGAAGAGTTAGTGATGGGTTAGCCGAAAATCTTAGTTTATCAGAAGCTTGGTCTAAAATTCCCGAAAAATTAGCCTTTTATGATTATATTGGTAATAATCCGGCAAAGGGGGGATTATTCAGAGCAGGCTCCATGGACAATGGGGATGGAATAGCTGTTGGATGGTTAGGACATCCCGTCTTTAGAGATAAAGAAGGACGCGAGCTTTTTGTACGTCGTATGCCTACTTTTTTTGAAACATTTCCGGTAGTTTTGGTAGATGAAGAGGGAATTGTAAGAGCGGACGTTCCTTTTAGAAGAGCAGAATCCAAATATAGCGTTGAACAAGTAGGCGTAACGGTGGAGTTCTATGGTGGCGAACTTAATGGAGTAAGTTATTCTGATCCTGCTACTGTAAAAAAATATGCGAGGCGTGCCCAATTAGGGGAAATTTTTGAATTAGATCGAGCTACTTTGAAATCGGATGGTGTTTTTCGCAGCAGTCCAAGGGGTTGGTTCACTTTTGGTCATGCTACCTTTGCTTTGCTCTTCTTTTTCGGACACATTTGGCATGGCGCTCGAACCTTGTTCCGAGACGTTTTTGCTGGTATTGATCCAGATTTGGATGCTCAAGTGGAATTTGGAACATTCCAAAAAGTTGGAGATCCAACTACAAGAAGGCAGGCAGTCTGAATGACTATAGCCCTTGGTAGAGTTACTAAAGAAGAAAATGATCTATTTGATATTATGGACGACTGGTTACGAAGGGACCGTTTCGTTTTTGTAGGATGGTCCGGCCTATTGCTCTTTCCTTGTGCTTATTTCGCTTTAGGGGGTTGGTTTACAGGGACTACTTTTGTAACTTCTTGGTATACCCATGGATTGGCTAGTTCCTATTTGGAAGGTTGCAATTTCTTAACCGCGGCGGTTTCCACTCCTGCCAATAGTTTAGCACACTCTTTGTTGCTACTATGGGGCCCAGAAGCACAAGGGGATTTTACTCGTTGGTGTCAATTAGGTGGTCTTTGGACTTTTGTCGCTCTTCATGGGGCTTTTGCACTAATAGGTTTTATGTTACGTCAATTTGAACTTGCTCGGTCTGTTCAATTGCGGCCTTATAATGCAATTTCATTCTCTGGTCCAATCGCTGTTTTTGTTTCCGTATTCCTTATTTATCCACTGGGACAGTCTGGTTGGTTCTTTGCACCGAGTTTTGGGGTAGCAGCTATATTTCGATTCATCCTTTTTTTCCAAGGATTTCATAATTGGACGTTGAACCCTTTTCATATGATGGGAGTTGCCGGAGTATTAGGTGCGGCTCTGCTATGCGCTATTCATGGGGCTACCGTAGAAAACACTCTATTCGAAGATGGTGATGGTGCAAATACATTCCGCGCTTTTAACCCAACTCAAGCTGAAGAAACTTATTCAATGGTCACTGCTAATCGCTTTTGGTCCCAAATTTTTGGTGTTGCTTTTTCCAATAAACGTTGGTTACATTTCTTTATGCTATTTGTACCCGTCACCGGTTTATGGATGAGTGCTATTGGCGTAGTTGGTTTGGCTCTGAACCTACGTGCCTATGACTTCGTTTCTCAGGAAATCCGTGCAGCGGAAGATCCTGAATTTGAGACTTTCTACACCAAAAATATTCTTTTAAATGAGGGTATTCGTGCGTGGATGGCAGCTCAGGATCAGCCTCATGAAAATCTTATATTCCCAGAGGAGGTTCTACCACGTGGAAACGCTCTTTAATGGAACTTTCGTTTTAGCTGGTCGTGACCAAGAAACCACCGGCTTTGCTTGGTGGGCTGGGAATGCCAGACTTATCAATTTGTCCGGGAAACTACTTGGAGCTCATGTAGCCCATGCCGGATTAATCGTATTCTGGGCCGGAGCAATGAACCTATTTGAAGTGGCTCATTTTGTACCCGAAAAGCCCATGTATGAACAAGGGTTGATTTTACTTCCCCACTTAGCTACTCTAGGTTGGGGAGTAGGGCCGGGGGGAGAAGTTCTAGATACTTTTCCGTACTTTGTATCTGGAGTACTTCACCTAATTTCCTCCGCAGTCTTAGGCTTTGGTGGCATTTATCACGCGCTTCTGGGACCCGAGACTCTTGAAGAATCTTTTCCATTCTTTGGTTATGTATGGAAAGATAGAAATAAAATGACTACAATTTTGGGTATTCACTTAATTTTGTTAGGTCTAGGTGCTTTTCTTCTAGTCCTCAAGGCTCTTTATTTTGGTGGCGTATATGATACCTGGGCCCCGGGGGGGGGAGATGTAAGAAAAATTACCAATTTGACCCTTAGCCCCAGTGTTATATTTGGTTATTTACTAAAATCCCCTTTTGGGGGAGAAGGATGGATTGTTAGTGTGGATGATTTAGAAGATATAATTGGGGGACATGTCTGGTTGGGTTCCATTTGTGTACTTGGCGGAATTTGGCATATCTTAACCAAACCCTTCGCATGGGCTCGCCGTGCATTTGTATGGTCTGGAGAAGCTTACTTGTCTTATAGTTTAGCTGCTTTATCCGTCTTTGGTTTTATCGCTTGTTGTTTTGTCTGGTTCAATAATACAGCTTATCCAAGTGAGTTTTACGGACCGACTGGGCCAGAAGCTTCTCAAGCTCAAGCATTTACTTTTCTAGTTAGAGATCAGCGTCTTGGAGCTAATGTAGGGTCTGCCCAGGGACCAACAGGTTTAGGTAAATATCTAATGCGTTCCCCAACGGGGGAGGTTATTTTTGGAGGGGAAACTATGCGTTTTTGGGACCTTCGTGCTCCATGGTTAGAACCTCTAAGGGGCCCTAATGGTTTGGACTTGAGTAGGTTGAAAAAAGACATTCAACCTTGGCAAGAACGACGTTCGGCAGAATATATGACCCATGCTCCTTTAGGCTCTTTAAATTCCGTGGGTGGCGTAGCTACCGAGATTAATGCAGTTAATTATGTCTCTCCTAGAAGTTGGTTAGCGACCTCCCATTTTGTTCTAGGATTCTTCTTTTTTGTGGGCCATTTGTGGCATGCAGGAAGAGCCCGGGCTGCTGCAGCAGGCTTTGAAAAGGGAATTGATCGTGATTTGGAACCTGTTCTTTACATGACCCCTCTTAACTAACTAAAAGGATCTACTAAATTCATCTAGTTGTTCTAAAGAATCAAAACGGTCGGTTATTAATGGAATTCCTTGTCGGCTTTCCGTGAAATACTCGTTTGGCCGAGGACTTCCAAACACGTCATAAGCTAAACCCGTACTGACAAATAACCAACCCGCAATGAATAGGGAAGGTATAGTAATGCTATGAATAACCCAGTATCGAATACTGGTAATAATATCAGCAAAAGAACGTTCTCCCGTGCTTCCAGACATTTATCGTTGGATGAACTGCATTGCTGATATTGATCCCAAGAAAAAAACCGTGGGTACAGCTAATCCGTGAACAGCCAGCCATCGTACTGTAAAAATAGGATAGGTTCGATCTATGGTCATATGGCTACACAAACCGTTGAAGAGAGTTCTAGGCCTAGGCCAAAACGAACTGGCGCAGGTAGTTTATTGAAACCCTTGAATTCGGAGTATGGGAAAGTCGCTCCGGGTTGGGGGACTACTCCTTTTATGGGGGTCGCAATGGCTTTATTTGCGATATTCCTATCTATCATTTTAGAAATTTATAATTCTTCTGTTTTACTAGACGGAATTTTAATGAATTAGCTATAGAGATGAACCCAATCCAGAATACGACCCGTAAAAGAAAACACCTATTAAACCAATCACAGGAATACCAGTTACAGTACCTATCAGCCAAAGAGGAATTCTTCCAGTAGTATCGGCCATTCAATTGAAGAAGTAATTGGAAAATAAAACAGCAAGTACAAAAATGAGTAATAAACCCCAGTATAGACTGGTACGATTCAATTCAACATTTTGTTCATTCGGGTTTGATTGTGTCATATGGAAGTCAATATTCTCGCATTTATTGCTACTGCATTGTTCATTCTAGTTCCTACTGCCTTTTTACTTATTATTTATGTAAAAACAGCCAGCCAAAATGATTAATTAGTCCCCATGTTCTTCGAATGGATCTCTTAATTGTTGAGAGGGTTGCCCAAACGCGGTATATAAGGCATACCCAGTAAAGCTTACAAGTAAACCAGATATGGAGATGGCGACTAAAGTTGCTGTTTCCATATGGAAGCATTGGTTTATACGTTCCTTTTAGTTTCAACTTTAGGGATAATTTTTTTCGCTATCTTCTTCCGAGAACCTCCTAAGGTTCCGACTAAAAAATGAATGACTATTGCTTTCCAATTAGCTGTTTTTGCATTAATTGCGACTTCCTCAGTCTTAGTAATTAGTGTACCCCTTGTATTTGCTTCTCCTGATGGTTGGTCAAATAATAAAAACGTTGTATTTTCCGGTACATCATTATGGATTGGATTAGTTTTTCTGGTAGCTATTCTGAATTCTCTCATTTCTTGAATGTCACCACAAACAGAAACTAAAGCAGGTGTTGGATTTCAAGCTGGTGTTAAGGATTATAAATTGACTTACTACACTCCGGAGTACGAAACCAAGGATACTGATATCTTGGCAGCATTCCGAGTAACTCCTCAGCCCGGGGTTCCGCCTGAAGAAGCAGGGGCTGCAGTAGCTGCGGAATCTTCTACTGGTACATGGACAACTGTTTGGACTGATGGACTTACCAGTCTTGATCGTTACAAAGGACGATGCTATCACATCGAGCCCGTTCCTGGGGATGAAAATCAATATATCTGTTATGTAGCTTACCCATTAGACCTATTTGAAGAGGGTTCTGTTACTAACATGTTTACTTCCATTGTAGGTAACGTATTTGGTTTCAAAGCCCTACGTGCTCTACGTTTGGAGGATCTACGAATTCCCATTGCTTATTCAAAAACTTTCCAAGGTCCGCCTCATGGTATCCAAGTTGAAAGGGATAAGTTGAACAAGTATGGTCGTCCTTTATTGGGATGTACTATTAAACCAAAATTGGGATTATCCGCAAAAAATTATGGTAGAGCGTGTTATGAGTGTCTACGCGGTGGACTTGATTTTACCAAAGATGATGAAAACGTAAACTCACAACCATTTATGCGCTGGAGAGACCGTTTTGTCTTTTGTGCTGAAGCAATTTATAAAGCACAGGCTGAAACCGGTGAAATCAAAGGGCATTACTTGAATGCGACTGCAGGTACATGCGAAGAAATGATTAAGAGAGCTGTATTTGCGAGGGAATTAGGGGTTCCTATTGTAATGCATGACTACTTAACAGGAGGATTCACTGCAAATACTAGTTTGTCTTATTATTGCCGCGATAACGGCCTACTTCTTCACATTCACCGAGCAATGCATGCAGTTATTGATAGACAGAAAAATCATGGTATGCATTTCCGTGTATTAGCTAAAGCATTGCGTATGTCTGGGGGAGATCATATCCACTCTGGTACAGTAGTAGGTAAGTTAGAAGGGGAACGCGAAATAACTTTAGGTTTTGTTGATTTATTGCGCGATGATTTTATTGAAAAAGATCGTGCTCGCGGTATCTTTTTCACTCAGGACTGGGCATCCATGCCAGGTGTTATACCGGTGGCTTCAGGGGGTATTCATGTTTGGCATATGCCAGCTTTGACCGAAATCTTTGGGGACGATTCCGTATTACAATTTGGTGGAGGAACTTTAGGACATCCTTGGGGGAATGCACCGGGTGCAGCAGCTAATCGGGTGGCTTTAGAAGCCTGTGTACAAGCTCGTAACGAAGGGCGTGATCTTGCTCGTGAAGGTAATGATATTATCCGCGAAGCTTGCAAATGGAGTCCTGAACTAGCCGCAGCTTGTGAAGTATGGAAGGCGATCAAATTTGAGTTCCAGCCGGTAGATACTATTGATTTATAATACTTCAGGAGCTAATGAAACTATTTTAGTAAAATTCAATTCTCTCAATTCCTCAGCAATTGCGCCAAAAACTCGAGTTCCTTTTGGATTTCCTTTTTGATCAATGATAACTGCTGCATTGTCATCATAGCGTATTATTATACCGTCTTCGCATTTGAATTCTTTACATGTACGTACAATTACAGCTCGAATTACTTCGGATCTTTCTAGAGGCATTTGGGGTAATGCGTCTTTGATTACAGCAACAATAACATCACCAATACGAGCATATCGCTGATTACCAGCAGTTCCTATGACTCGAATACACATCAATTTTCGAGCTCCACTGTTATCCGCTACATTTAAAAGGGTCTGAGGTTGAATCATCTATATCTCTAATCGGAGAAATTGACTTCGTATGGGCATTTTACTGGCAGCTATGGAGATAGCTGCTCTAGCTATAGTTTCGGATACTCCGCTCATTTCATAAAGTATTCGACCTGGTTTAACAACAGCTACCCAATATTCGGGGGATCCCTTTCCCGAGCCCATACGTGTTTCTGTGGGTCTCATTGTTACTGGTTTGTCGGGAAAAATACGGACCCATATTTTTCCCCCACGACGTGCATATCGTGTCATTGCTCTTCGTCCTGCTTCTATCTGTCTCGCTGTGATCCAAGCAGGTTCAAGTACTTGAAGAGCATATCTACCAAAACAAATACAATTGCCTCGGCCGGATTTTCCCTTCATTCTTCCTCTATGTTGTTTACGAAATCTAGTTCTTTTGGGGTTACTAAGCATTTAATTGATGGTCTTTATTTTATTGGAAATCGTGTAAAGATTGTTTGGATTTGATACAGCTACTTGTGCAAGTATTTTACGATTAAGAATCAATTCTTTCTTGTACAGATTGTGTATTAATTTACTATAACTATCGAATACTTTATATATCCGTGTTGCTGCGTTTATCCGAGTGATCCACAAACGCCGAAAATCCCCCTTTTGCCTGCCTCTATCTCGATGAGAAGAAACAAAAGCTCTTCTTACTTGTTGAGTAATCATTCGATTAAGTCTTAAATGGGCCCCTCTAAAGTTTGAAGCAAATGAACGCATTTTTGTTCGTCGTCTCCGAGCTACATATCCTCGCGGAACTCTGGTCATTTATTTCTATTTCTTTACTATATTTAGTACAATTGTTATATGACACATGGTTTTTTTTATAGGAGAACTACGTCCTCGAGCCCGAGGTCTTAATTTTTTCATAATAGTACTCCTACTGACTTCGGCTTTAGTGATGAATAAACTCGCTTTGTCGAAATCTCTATAATGAGTAGCATTTGCTGCTGCTGAATAAACCAACTTTAAGATGGGATAAGATGCTCGATAAGGCATGAGATTCAGTATCATAACAGTTTCCTCGTAGTAACGCCAGCGAATTTCATCAAGAACTCTTTGTGCTTTGAAAACAGACATATGTATGCGTTTTTGTGCTTTGAAAACCCGTTCGAACTTAAGTAGACGATCGGTTGGAACTTTTCTTGCAAGTTTCCTTAGACCGTTCTTCTTCTTCTTTATCCTAGGGGTATACTTTACCAATTTGAAACTTGTCATTTAGTTCTTTTCTCTATCTAGAAGTGGAATAGAATAACCCGGTTGAAGGGTAATGATCATACGTCTGTAATGCATTGTATGTCCCAGAATAGGTCCCATTCTTCTACCCTTTCCGGGTAGTCGATGGCTATTCACAGCTACTACCTTAACACCAAAGAAGAGTTCGACCCAATGCTTTATTTCTGTCTTAGTGAATCCCGATTCGACATTAAAAGTATATTGATTCTTTCCCAATAAACGAAGACTCTTTTCTGTAAATACTGCGTATTTGATTCCATCCATTTACTTACGGCGACGAAGAATAAAACTATCACTATATTTTTTCCTTTTCCTAGTTCTTCTTCCAAGCGCAGGATAACCCCAAGGGGTTGTGGGTTTTTTTCTACCAATGGGGGCTTTCCCTTCACCGCCCCCATGGGGGTGGTCCACAGGGTTCATAACTACCCCTCTTACTACGGGGCGTTTACCTAGCCAACACTTAGATCCGGCTCTACCCAAACTTTTTTGGTTCACCCCAACATTACCGACTTGTCCGACTGTTGCTAAGCAGTTTTGGGATACCAAACGGACCTCCCCAGATGGTAATCTTAAAGTGGCCGATTTACCCTCTTTTGCAATCAGTTTCGCTACAGCACCTGCTGCTCTAGCTAATTGCCCACCCCTTCCACGTGTGATTTCTATGTTATGTATGGCCGTGCCTAAGGGCATATCGGTTGAAGTAGATTCTTCTTTTTTCTCAAAAAACCCCTTCCCAAACTGTACAAGCTTCTTCCAAAGCATACGGCTTTCTAGATGTATATGACGATCTCTAGACAGATGGATCTTATATGAATCGTATGATGAAGTACCACATGAGTGGATATATAGAAAAGGAATCCAAATCTGCCGAATCGCTCATGTTATGATCTTCTACATCCTAGGTCTCTGCGTTCCGTCATCTGGCTTATGTTCTTCATGTAGCATTCAGATCGAATGACTCTATGAAATTACGTCGATACTTCCACATATTATGGGTAACGTAGGAGACATCCCTATTTTCACCCGGGGGTCTTAATTACCACTGCTTAGCTTTCAATTCGCCTCTGACCATCAAATTAAATGTGAATAACCCGTCCTCCTCTCTTTGAAACAAGGGGCGCTTCCGGTTCTGTGCGTGCTTCAAACAATTTTGTCTTCTCCATATTACCATATCTCTAGAGTCAATAATTTTCTATGAGGAACTACTGAACTCAATCACTTGCTGCCGTTACTCAACAGTTTTCTGTTGAGGTCTATCCCGTAGAGGTAGTCAAATTGGATCAGTGATCGATTTCTAGGTTTCGTCGTAAACCTAATTGGTTACTTCCAATTACGTAAATCAATAGTTCAAACCGCACTCAAAGGTAGGGCATTTCCCATTGATATAGGAACTTTTGTACCAGAAACAATAGTATCTCCAATTAAAGCCCCTCTGGGATGTAAAATATATCTCTTCTCACCATCCCCATAGTGTATGAGACAAATGTATGCATTTCGATTAGGGTCGTATTCTATGGTTACGATTCTACCAGATATGTCTTTTTGATTCCGTCGAAAATCGATTTTACGGTATAGGCGCTTATGACCTCCCCCTCTATGCCTTGCGGTAATGATTCCTCTGGCATTACGACCTTTACCACAACGGTGCCGTCCATGGATCAATTTATTTCGTGGATTGGATTTCACTTGCCTGTCTACGGTTCCCTTGCGTGTGCTCGGGATAGGTGTTTTGTATAAATGTTTCGCCGTATGGCAGTTCCAAAAAAACGTACTTCGATGTCAAAAAAGCGTATTCGTAAAAATCTTTGGAAGAAAAAGACTTATTTTTCCATAGTACAATGTTATTCTTTAGCCAAATCAAGATCATTTTCTAGTGGCAAGGAGTATCCAAAACCAAAAGGTTTTTCTGGGCAACAAACAAATAAATGGCCAAGGGCAAAGATGTTAGAATCAGAGTTATTTTGGAATGTATCAGTTGTGTTCGAAAGGGTGCCGATAAGCAATCGACGGGGATTTCTAGATATAGTACTCAAAAGAATCGTCAGAATACACCCGGACAATTAGAATTACGAAAATTTTGTCGTTATTGTCGCAAGCATACGACTCATGAAATAAAGAAATAGTCACCCCTGTCTTTGTTTATGCTTCGGATTGGAACAAATAACTCTAATTCGCCCACGCCTACGAATCAGTCGACATTTTGTACAAATTTTGCGAACGGAAGCTCTTATTTTCATTTAAAGCAAGAACTTGTTCTTAGGTAAATCCATTGGGAGATGCTTCTCTAGAGTGTCCCATATCTGTTTTCCATCTTCCATACGAAAACTGTCAATTCTCATAAGATCTTCTTCAGTCTTACTCAAAAGGTCCAATAGTGTATGTATATTGGCCCTTTTGAGACAATTATACGTTCTAGAAGGCAATTCTAATTGATCAATAAAAATACAATTCAATGGAATTCTTTTTTTGTTTTTCTTTAGATTTGTTAATCTTTTTTGAAAGGTTAAAAGGGGTGGAGTAAACCTTTTTTGATTTTCTTGGAAACTAGTGTCTTCTTCCTCTGCGTGTAGAAAAGGAAGAAAAAAATCAATCAAATTACGAGAAGCTTCATAAAGCGCTTCTTTAGGAGTTAAACTTCCATTCGTCCATATTTCTAGAAAAAGTATCTCATGTTTTTCATTTCCATTCCCACAAGAAAAAATACTATAATTCACATTTCGAACAGGCATGGATACAGCATCTATAGGATAACTTCCATCTTTAGAGTTCTTTCGGAGTTCCGTATTATATCCGCGATCTCTCTTGATCTGTAACTCAATACAGAAATCAATGGGCGTTCTCAAGTTAGCTATAGGTTGTGTCGTATCAACGATTTCTACAGAAGGCGGTAAGATGATATCTTGAGCGGTTATGTATCTAGGACCTTTGACGCAAATTGATGCGTCTCTAACTCCATAGAGATTACTTCTCAATACAATTTCTTTCAAATTTAGTAAAATTTCTTGTATGGATTCTTCAATACCGACTATTGTAGAATATTCGTGTGGCACGTTTTCAAATTTTGCGCGTGTGATACATGTTCCTTCTATTTCTCCAAGTAAAGCTCTTCGCAAGGCAATACCAACAGTATCTGCTTGACCTTTTCTAAGCGGTGACAGAATGAAACGACCATAATAAAGACGCTTACTATCTACTCTTGATTCAACACACTTCCACTGTAGTGTTTGAGTGGATCCTGTTACCTCCTCTCGAACCATATGCTCCGGAATGGAAATGAGAGAATGTCCACAATACCCGGATTTAGTCAGATCCAATTCGAGGGATTTTGTAGGTTCATTAACCGAGGTTTGGCAGAAGAACTTGAGAAGTTTCCAACAATTAAAGATCCAGATCACGAAATTGCATTTCAATTATTTGCGAAAGGATATCAATTGCTAGAACCTTCGATAAAAGAAAGGGATGCTGTGTATGAATCGCTTACCTATTCTTCCGAATTATATGTATCTGCGAGATTAATTTTTGGTTTCGATGTGCAAAAGCAAACCATTTCTATTGGAAACATTCCTATAATGAATTCCTTAGGAACCTTTATAATAAATGGAATATACCGAATTGTGATCAATCAAATATTGCTAAGTCCTGGTATTTACTACCGCTCGGAATTAGACCATAAGGGAATTTCTATATACACCGGGACCATAATATCAGATTGGGGAGGAAGATCGGAATTAGCAATTGATAAAAAAGAAAGGATATGGGCTCGCGTGAGTAGAAAACAAAAGATATCTATTTTAGTTCTATCATCAGCTATGGGTTCGAATCTAAGAGAAATTTTAGATAATGTTTCCTACCCCGAAATTTTCTTGTCTTTCCCGAATGCTAAGGAGAAGAAGAAGATTGAGTCAAAAGAAAAAGCTATTTTGGAGTTTTATCAACAATTTTCTTGTATAGGTGGGGACCTGGTATTTTCGGAGTCCTTATGTGAGGAATTACAAAAGAAATTTTTTCAACAAAAATGTGAATTAGGAAGAGTTGGTCGACGAAATATGAATCGTAGACTGAATCTTGATATACCTCAGAACAATACATTCTTGTTACCACGAGATGTATTGGCCGCTACGGATCATTTGATTGGAATGAAATTTGGAACGGGTATACTTGATGATGACGATATGAATCACTTGAAAAATAAACGTATTCGTTCGGTTGCAGATCTTTTACAAGATCAATTCGGACTGGCTCTTGGTCGTTTACAACATGCGGTTCAAAAAACTATCCGTAGAGTATTCATACGTCAATCGAAACCGACTCCACAAACTTTGGTAACTCCAACTTCAACTTCGATTTTATTAATAACTACTTATGAGACCTTTTTTGGCACATACCCTTTATCTCAAGTTTTTGATCAAACCAATCCATTGACACAAACGGTTCATGGGCGAAAAGTGAGTTGTTTGGGTCCTGGAGGATTGACGGGGAGAACCGCAAGTTTTCGGAGTCGAGATATTCATCCGAGTCACTACGGGCGTATTTGTCCAATTGACACATCCGAAGGAATTAATGTTGGACTTACTGGATCCTTAGCTATTCATGCGACAATTGATCACTGGTGGGGATCCATAGAGAGTCCGTTTTATGAAATATCTGAGAAAGCAAAAGAAAAAAAAGAGAGACAGGTGGTTTATTTATCACCAAATAGAGATGAATATTATATGATAGCAGCAGGAAACTCTTTGTCCTTGAATCAGGGTATTCAGGAAGAACAGGTTGTTCCAGCTAGATACCGTCAAGAATTCCTGACTATTGCATGGGAACAGATTCATGTTAGAAGTATTTTTCCTTTCCAATATTTTTCTATTGGAGGTTCTCTCATTCCTTTTATTGAGCATAATGATGCGAATCGGGCTTTAATGAGTTCTAATATGCAGCGCCAAGCAGTTCCACTTTCTCGGTCCGAGAAGTGCATTGTTGGAACTGGATTGGAACGCCAAACAGCTCTAGATTCGAGGGTTTCCGTTATAGCTGAACGCGAGGGAAAGATCATTTCTAGTGATAGTCACAAGATCCTTTTATCAAGTAGTGGGAAGACTATAAGTATTCCTTTAGTTGCCCATCAGCGCTCTAACAAAAATACTTGTATGCACCAAAAACCTCGGGTTCCTTGGGGTAAATCTATTAAAAAAGGGCAAATTTTAGCGGAGGGAGCGGCTACAGTTGGTGGGGAACTTGCTTTAGGAAAAAACATTTTAGTAGCTTATATGCCATGGGAGGGTTACAATTTTGAAGACGCAGTACTGATTAGCGAACGTTTGGTATATGAGGGTATTTATACTTCTTTTCACATCCGAAAATATGAAATTCAGACGGATACGACAAGCCAAGGCTCCGCTGAAAAAATCACCAAAGAAATACCACATCTAGAAGAACATTTGCTCCGCAATTTGGACAGAAATGGAGTTGTGAGGTTGGGATCCTGGGTAGAAACTGGCGATATTTTAGTGGGTAAATTAACCCCTCAGATAGCGAGTGAATCGTCCTATATCGCGGAAGCTGGATTATTACGGGCCATTTTTGGTCTTGAGGTATCTAATTCAAAAGAAACTTCTCTGAAACTACCTATAGGTGGAAGAGGGCGCGTTATCGATGTGAAATGGATCCAGAGGGACCCCCTCGACATAATGGTTCGTGTATATATTTTACAGAAACGTGAAATAAAAGTTGGGGATAAAGTAGCCGGAAGACACGGGAATAAGGGGATCATTTCCAAAATTTTGCCTAGGCAAGATATGCCCTATTTGCAAGATGGAACGCCTGTTGATATGGTCTTCAACCCCTTAGGAGTACCTTCACGAATGAATGTGGGACAAATATTTGAAAGCTCGCTTGGATTAGCAGGGGATCTGCTAAAGAAGCATTATAGAATAGCACCCTTTGATGAGAGATATGAGCAAGAGGCTTCAAGAAAACTTGTGTTTTCGGAATTATATGAAGCCAGTAAACAAACAAAAAATCCATGGGTATTTGAACCCGAGTACCCGGGAAAAAGCAGAATATTTGATGGAAGAACAGGAGATCCCTTCGAACAACCTGTTCTAATAGGGAAGTCCTATATCTTAAAATTAATCCATCAAGTTGATGAGAAAATCCATGGGCGTTCTACTGGGCCCTATTCACTTGTTACCCAACAACCCGTTAGAGGAAGAGCCAAGCAAGGGGGACAACGAGTAGGAGAAATGGAAGTTTGGGCTTTAGAAGGATTTGGTGTTGCTCATATTTTACAAGAGATACTTACTTATAAATCTGATCATCTTATAGCTCGCCAAGAAATACTTAATGCTACGATCTGGGGAAAAAGAGTGCCTAATCACGAGGATCCTCCAGAATCTTTTCGAGTGCTCGTTCGAGAACTACGATCTTTGGCTCTAGAACTGAACCATTTTCTTGTATCTGAAAAGAACTTCCAGGTTAATAGGGAGGATGTTTGAATGATTGACCAATATAAACATAAACAACTTCAAATTGGACTCGTTTCCCCTCAACAAATAAAGGCTTGGGCTAACAAAATGCTACCTAATGGGGAAGTCGTTGGCGAAGTAACAAGGCCCTCTACTTTTCATTATAAAACCGATAAACCAGAAAAAGATGGATTGTTTTGCGAAAGAATCTTTGGACCCATAAAAAGCGGAATTTGTGCTTGTGGAAATTCTCGAGCGAGCGTAGCTGAAAACGAAGATGAAAGATTTTGCCAAAAATGCGGGGTAGAATTTGTCGATTCTCGGATACGAAGATATCAAATGGGATACATCAAACTGGCATGTCCAGTGACTCATGTGTGGTATTTGAAAGGTCTTCCTAGTTATATCGCAAATCTTTTAGATAAACCCCTTAAGAAATTGGAGGGCCTAGTATACGGCGATTTCTCTTTTGCTAGGCCCAGCGCTAAAAAACCTACTTTCTTACGATTACGAGGTTTATTCGAAGATGAAATTTCATCCTGTAACCACAGCATTTCTCCCTTTTTTTCTACCCCAGGCTTTGCAACATTTCGAAATCGGGAAATTGCGACAGGAGCAGATGCTATTAGAGAACAATTAGCGGATTTGGATTTGCGAATTATTATAGAGAATTCCCTGGTTGAATGGAAGGAATTAGAAGACGAGGGCTATAGTGGAGATGAATGGGAAGATAGAAAAAGACGAATAAGAAAAGTTTTTTTGATTAGACGCATGCAATTGGCGAAACATTTTATTCAAACAAATGTAGAACCAGAATGGATGGTTTTGTGCTTATTACCGGTTCTTCCTCCCGAATTGAGACCCATTGTTTATAGGTCTGGGGATAAAGTAGTGACTTCGGATATTAATGAACTTTATAAGAGAGTTATCCGTCGGAACAACAACCTTGCCTATCTATTAAAAAGAAGTGAATTAGCGCCAGCAGATTTAGTAATGTGCCAGGAAAAATTGGTACAAGAAGCCGTGGATACACTTCTTGATAGTGGGTCCCGCGGGCAACCGACGAGGGATGGTCACAATAAAGTATACAAGTCACTTTCAGATGTAATTGAGGGTAAAGAGGGGAGGTTTCGCGAGACTCTGCTTGGGAAACGGGTCGATTACTCGGGGCGTTCCGTCATTGTTGTGGGTCCTTCGCTTTCATTACATCAATGTGGATTACCTCTAGAGATAGCAATAAAACTTTTTCAGCTATTTGTAATTCGCGATTTAATCACGAAACGTGCTACTTCTAATGTAAGGATTGCTAAAAGGAAAATTTGGGAAAAGGAACCTATTGTATGGGAAATACTTCAAGAAGTTATGCGGGGACATCCTGTACTGTTGAACAGAGCACCTACCCTGCATAGATTAGGCATACAGGCCTTCCAACCCACTTTAGTAGAGGGGCGTACTATTTGTTTACATCCATTAGTGTGTAAGGGTTTCAATGCGGACTTTGATGGGGATCAAATGGCTGTTCATCTACCTTTATCCTTGGAAGCTCAGGCGGAAGCCCGTTTACTTATGTTTTCTCATATGAATCTCCTGTCTCCCGCTATTGGAGACCCTATTTGCGTGCCAACCCAAGACATGCTTATCGGACTTTATTTATTAACGATTGGAAACCGTCGAGGTATTTGCGCAAATAGATATAATAGTTGCGGAAACTATCCAAATAAAAAAGTAAATTACAATAATAATTATACGAAAGATAAAGAACCCCTTTTTTCTAGTTCCTATGATGCACTGGGAGCTTATAGACAGAAACGAATTGGTTTAAACAGTCCCTTGTGGCTCCGATGGAAACTAGATCAACGCGTCATTGGGTCAAGAGAAGTTCCGATTGAAGTTCAATATGAATCCTTTGGGACTTATCATGAGATTTATGCCCACTATCTAATAGTGGGAAATAGAAAAAAAGAAATCCGTTCTATATACATTCGAACTACTCTTGGTCATATTTCTTTTTATAGAGAAATAGAGGAAGCCATACAAGGATTTAGTCGGGCCTATTCATACACTACCTAAATGGCGGAACGGGCCAACCTAGTCTTTCATAATAAAGAGATAGACGGAACTGCTATGAAACGACTTATTAGCAGATTAATAGATCATTTCGGAATGGGATATACATCCCATATACTGGATCAAATAAAGACTCTGGGCTTCCATCAAGCCACTACTACATCGATTTCTTTAGGAATCGAAGATCTTTTAACAATACCCTCTAAAGGATGGTTAGTCCAAGACGCGGAACAACAGAGTTTTCTTTTGGAGAAACACTATTATTATGGGGCTGTACACGCAGTAGAAAAATTACGCCAATCCGTTGAAATATGGTATGCTACAAGTGAATATTTGAAACAAGAAATGAATTCGAATTTCCGGATAACGGATCCTTCTAATCCGGTCTATCTAATGTCTTTTTCAGGAGCCAGAGGAAATGCATCTCAGGTACATCAATTAGTAGGTATGAGAGGGTTAATGGCGGATCCTCAAGGACAAATGATTGATTTACCTATTCAAAGCAATTTACGCGAGGGACTTTCTTTGACAGAATATATAATTTCTTGCTACGGAGCCCGCAAAGGGGTTGTAGATACTGCTGTACGAACAGCGGATGCTGGATATCTTACACGTAGACTTGTTGAAGTAGTTCAACATATTATTGTGCGTAGAAGAGATTGTGGTACTATCCGAGGTATTTCTGTGAGTCCTCAAAATGGGATGACGGAAAAACTTTTTGTCCAAACACTAATTGGTCGTGTATTAGCAGAGGATATATATATTGATTCACGATGCATTGCTGCTCGAAATCAAGATATTGGAATTGGATTAGTCAATCGATTCATAACTGCCTTTCGAGCACAACCGTTTCGAGCACAAACAATATATATTAGAACCCCCTTTACTTGCCGGAGCACATCTTGGATCTGTCAATTATGTTATGGGCGAAGTCCCACTCATGGCGATCTGGTCGAATTGGGGGAAGCTGTAGGTATTATTGCGGGTCAATCAATTGGGGAGCCAGGGACTCAACTAACATTAAGAACTTTTCATACTGGTGGAGTATTCACAGGGGGTACTGCCGACCTTGTACGATCCCCCTCGAATGGAAAAATACAATTCAATGAGGATTTGGTTCACCCCACACGTACCCGTCATGGGCAGCCTGCTTTTCTATCCTATATAGACTTGCATGTAACTATTCAGAGTCAGGATATTCTGCATAGTGTGAATATTCCGTTAAAAAGCTTGATTCTAGTGCAAAATGATCAATACGTGGAATCCGAACAAGTAATTGCAGAGATTCGTGCTGGAACGTCCACTTTGCATTTTAAAGAAAGGGTACAAAAGAATATTTATTCCGAATCAGACGGGGAAATGCACTGGAGTACTGATGTTTATCATGCGCCCGAATATCAATATGGGAATCTTCGTGGATTACCAAAAACAAGCCATTTATGGATATTGTCAGTAAGTATGTGCAGATCCAGTCTAGCATCTTTTTCGCTCCACAAGGATCAAGATCAAATAAATACTTTTTATTTTTCTGTTGACGGAAGATATGTCTTTGAACTCTCGTAAGCCATAGATTGTTGGATACTTTTGGTAAAAAAGATAGGGAAATTCTTGATTATTTAACGCGGGATCGAGTCGTGTCCAACGGTCATTGGAATTTAGTCTATCCTTCTATTCTTCAAGATAATTCGAATTTGTTGGCGAAAAAGCGAAAAAATGAGTTTGTAATTCCATTACAATATCATCAAGAACAAGAGAAAGAGCTAATACCCTGTTTGGGGATTTCGATTGAAATACCCTTTATGGGTGTTTTACGTAGAAATACTATTTTTGCTTATTTTGACGATCCACGATACATAAAAGATAAAAAGGGTTCAGGAATTGTTAAATTTAGATATAGGACCTTAGAGGAAGAACGAGAGTATAGGACTCGAGAGGAAGCTCAGAGGGAATATGAAACCTAGAAGACGAATATAGGACTCTAGAGAAAGACTTACAGGAGGAATACCGGAGCCCAGAGAACGAATCGAATATGGAACTCTAGAGGAATATTGAAGACTCAGAGGAAGACCCAGAAGAAGAATATGGGAGACCAGAGGAGGATTCTATCTTAAAAAAAGAGGGTTTTATTGAGCATCGAGGAACAAAAGAATTTAGTCTAAAATACCAAAAAGAAGTAGATCGCTTTTTTTTCATTCTTCAAGAACTGCATATCCTGCCGAGATCCTCATCCCTAAAGGTACTTGATAATAGTATTATTGGGGTGGATACACAACTCACAAAAAATACAAGAAGTCGACTAGGTGGATTGGTCCGAGTGAAAAGAAAAAAAAGCCATACGGAACTCAAAATCTTTTCTGGGGATATTTATTTTCCTGAAGAGGTGGATAAGATAGTAAGTGGCAGTTTGATACCACCAGAAAGAGAAAAAAAAGATTCTAAGGAATCAAAAAAAAGGAAAAATTGGGTTTATGTTCAACGGAAAAAAATTCTCAAAAACAAGGAAAAGTATTTTGTTTCGGTTCGACCTGCATTCGCATATGAAATGGACGAAGGGAAAAATTTAGCAACACTTTTCCCGCAAGATCTTCTGCAAGAAGAAGATAATCTACAACTTCGACTTGTCAATTTTATTTCTCACGAAAATAGCAAGTTAACTCAAAGAATTTATCACACGAATAGCCAATTCGTTCGAACTTGCTTAGTAGTGAATTGGGAACAAGAAGAAAAAGAGGGGGCCCTTGCTTCCCTTGTTGAGGTAAGAACAAATGATCTGATTCGCGATTTCCTAAGAATTGAGTTAGTCAAGTCCACTATTTCGTATACACGAAGAAGGTATGATAGGACAAGTGCAGGACCAATTGCCAATAATAGGTTAGATCACAAGAATACCAATTCCTTTTATTCCAAGGGGAAGATTCAATCACTTAGCCAACATCAAGAAGCTATTGGCACCTTGTTGAATCGAAATAAAGAATACCCATCTTTGATGATTTTGTCGGCATCCAACTGTTCTCGAATTGGTTTATTCAAGAATTCAAAATATCCCAATGCGGTAAAAGAATCGAATCCTAGAATTCCTATTCGAAATATTTTGGGGCTCTTAGGCGCTATTGTACCTAGTATATCGAATTTTTTTTCATCTTACTATTTATTAACGCATAATCAGATCTTGTTAAAAAAATACTTGTTCCTTGACAATTTGAAACAAACCCTCCAAGTACTTCAAGGACTAAAATACTCTTTAATAGACGAAAAGAAAAGGATTTCGAATTTTGACAGTAACATCATGTTGGATCCATTCCATTTGAATTGGCACTTTCTCCATCACGACTCGTGGGAGCAGACATCGGCAATAATTCACCTTGGACAATTTATTTGCGAAAATGTATGTCTATTTAAATCGTATATAAAAAAATCTGGTCAAATTTTCATTGTTAATATGGACTCCTTTGTTATAAGAGCAGCTAAGCCTTATTTGGCCACTATAGGAGCAACTGTTCATGGTCATTATAGAAAAATCCTTTACAAAGGAGATAGGTTAGTTACGTTTATATATGAAAAATCAAGATCTAGTGATATAACGCAAGGTCTTCCAAAAGTAGAACAAATCTTCGAAGCGCGTTCAATTGATTCACTATCGCCGAATCTGGAAAGGAGAATTGAGGATTGGAATGAGTGTATACCAAGAATTCTTGGGGTTCCTTGGGGATTCTTGATTGGAGCTGAGCTAACCATAGCCCAAAGTCGTATCTCTTTGGTTAATAAGATCCAAAAGGTTTATCGATCCCAAGGGGTACAGATCCATAATAGACATATAGAGATTATTATACGCCAAGTAACATCAAAAGTAAGGGTTTCCGAAGATGGAATGTCTAATGTTTTTTCACCTGGGGAATTAATAGGACTATTGCGAGCGGAACGAGCAGGGCGGGCTTTGGATGAATCGATCTATTATCGGGCAATCTTATTGGGAATAACAAGGGCTTCCCTGAATACCCAAAGTTTCATATCTGAAGCAAGTTTTCAAGAAACTACTCGAGTTTTAGCAAAAGCTGCCCTACGAGGTCGTATTGATTGGTTGAAAGGCCTGAAAGAAAACGTGGTTCTGGGGGGGATTATACCTGTTGGTACTGGATTCCAAAAATTTGTGCATCGTTCCCCACAAGACAAGAACCTTTATTTCGAAATTCAAAAAAAAAATCTATTCGCGTTGGAAATGAGAGATATTTTGTTTCTCCATACAGAATTAGTTTCTTCTGACGTAACAAACAATTTCTATGAGACATCAGAACCCCCATTTAGACGATTTAATTACAGACGTCTTTTTTTAGGGGGTCGACATCCATTATGCGGCATAGGTGTTACATCGCGTATACAACTTAACCGTACACCACTTTTAGCAATGGCTCGTAATGCGGCATCTCTTCCGCTACCAGCCCCTTTTACCATAACTTCTGCTCGTTGCAAACCCACTGTACGAATAGCATCTACTGCTGTTCTTTGACCCGCGTAGGGTGATGCTTTTCTTGAGCTTTTGAATCCACAAGTACCTGCGGAGGACCAGAAAACCACCCGACCTTGCGGGTCTGTAACAGTTATAATGGTATTGTTGAAACTGGCTTGAACATGAATAACCCCTTTTGTTATTCTACGTGCACTCTTCCGTAAACTAAAGCGGGCATTCTTACGCAAACCAATACGCACTTTCTTACGTGAACCTATTTTTGGTATAGCTTTTGTCATATACACCCTAGCACATGTTCCTCGACGCTGAGGACATCCTTTAAGCGCGGGCGTTTTTCTAGCATTTCGTATTGGCTGTCTTGCATTTCTAATAAGTTGTTTAATCGTGGGCATTCACTTATTTTTTTGGCTTTTTGACCCCATATTGTAGGGTGGATCTCGAAAGATAGGAAAGATCTCCCTCCAAGCCGTACATACGACTTTCATCGAATACGGCTTTCCACAGAATTCTATGGGGATCTATGAGATCGAGTATGGAATTCTGTTTACTCACTTTAAATTGAGTATCCGTTTCCCTCCTTTTCCCGCTAGGATCGGAAATCCTGTATTTTCCATATCCATACGATCGAGTCCTTAGGTTTCCGAAATAGTGTAATGGAAAAAGAAGTGCTTCGAATCATTGCTATTTGACTCGGACCTGTTCTGAAAAAGTCGAGGTATTTCGAATTGTTTGTTGACACGGACAAAGTAAGGGAAAACCTCTGAAAGAATTTCCATATTGACCTTGGACATATAAGAGTTCCGAATCGAATCTCTTTAGAAAGAAGATCTTTTGTCTCATGGTAGCCTGCTCCAGTCCCCTTACGAAACTTTCGTTATTGGGTTAGCCATACACTTCACATGTTTCTAGCGATTCACATGGCATCATCAAATGATACAAGTCTTGGATAAGAATCTACAACGCACTAGAACGCCCTTGTTGACGATTCTTTACTGCGACAGCATCTAGGGTTCCTCGAATAATGCGATATCTCACACCGGGTAAATCCTTAACCCTTCCTCCTCTTACTAATACTACAGAATGTTCTTGTAAATTATGGCCAATACCAGGTATATAAGCAGTGATTTCAAATCCAGAGGTTAATCGTACTCTGGCAACTTTACGTAAGGCAGAGTTGGGTTTTTTGGGGTTGATAGTTTACCAACTGGATCTTGTTGCACCCGGTAACAAACATGCATAAACCATTTCTCGAAGTATGTGTCCGGATAGCCCAAAGTCTCGATAGTTAGCTCTAGGTCTTCCGGTTAAAAAACAACGTCGATGAAGGCGTGTGGGTGCACTATTACGCGGTAAGGATTGCAATTTTTCTTGCATTTTCGTTTTTTCGCTCAAAGGGGAAACTTTGCTTCTTATCTTTTTTTTTGAGGATCGACGAATCAAATGATATTTTTGCTCTAATTTCTGCCGCTTCCTCTCCCTCTGAATCAAACTTTTTTTTGCCATATGAAAAAGAAAGGAGGTAGAAAAATTTTTTGATTTATGGTTAAAGAAGAAAAACAAGAAAACAGAGGTTCTGTTGAATTTCAAGTATTCAGTTTCACCAATAAGATACGGAGACTTGCTTCACATTTGGAATTACACAAAAAAGATTTTTCATCGGAAAGAGGTCTACGAAGACTTTTGGGAAAACGTCAACGTTTGCTGGCTTATTTGGCAAAGAAAAATAGAGTACGTTATAAGAAATTAATAAGTCAGTTGGATATTCGGGAGAAGTAATTTAATTAACTCAAAGTTCTTTTATCTTTAAAAAATTCTGCTTTCCTTAAAATATCATAAACGGTTCTTGTAGGTTGAGCACCCTTTTCAAGGAAATAGAGAATAGCTGGAACATTTAAACAAGTTTGATTCTTTATCGGATCATAAAAACCCACTTTTCGAAGATCTCTTCCTTCTCTTCGAGACCGAACATCAATTGCAACGATTCGGTAGACAGCTTGTTGCTTTCTACCACATCGTTTTAAACGAAGTTTTACCATATGTATATATCTAAACAACTTTTTCGTAAATCTAAGCAACCCTTTCGTAAATCCAAACAACCTTTTCGCAGGCGTTCTCGAATTGGCCCGGGGGATCGAATTGATTATAGAAACATGAGTTTAATTAATCGATTTATTAGTGAACAAGGAAAAATATTATCCAGACGAATAAATAGACTAACCTTGAAACAACAACGATTAATTACTCTTGCTATAAAACAGGCTCGTATTTTATCTTTCTTACCATTTCGTAACTATGAGAATGAGAAGCAATTTCAAGGCCAGTCAATTTCAATAATTACTGGTCCTAGACACAGAAAAAATAGACATATTCCTCAATTAACACAAAAGTTCAATTCCAATCGAAACTTAAGAAACTCCAACCAGAATTTAAGTTCCGATTGATTAACGACGAGATTTAGTATCCTTTCTTGCACTTTCATAACTCGTGAAATGCCGAGTAGGCACGAATTCTCCCAATTTGCGACCTACCATAGGATTTGTTATGTAAATAGGTATATGTTCCTTTCCATTATGAATCGCGATTGTATGGCCAACCATTGCGGGTAGAATGCTAGATGCCCGGGACCACGTTACTATTGTTTCTTTCTCCTCCTTCATATTGACCTTTTCGATTTTTGCCAATAAATGACGAGCTACAAAAGGATTCGTTTTTTTTCGTGTCACATGACAAGAAGATATTGGAACATCAATTTGAAAGAGATGATAGAAGCGGGAGTTCATTTTGGTCATGGTATTAAGAAATGGAATCCTAAAATGGCACCTTACATCTCAGCAAAGCGTAAAGGTACTCATATTACAAATCTCGCTAGAACGGCTCGTTTTTTATCAGAAGCTTGTGATTTAGTTTTTGATGCAGCAAGTCAGGGAAAAAGCTTCTTAATTGTTGGTACCAAAAAAAGAGCAGCGGATTTAGTAGCATCAGCTGCAATAAGATCTCGTTGTCATTATGTTAATAAAAAGTGGTTCAGTGGTATGCTAACGAATTGGTCGATTACCAAAACTAGACTTTCTCAATTTAGAGACTTAAGAGCAGAAGAAAAGATGGGAAAATTCCACCATCTCCCAAAAAGAGATGTGGCAATCTTAAAGAGAAAATTATCTACCTTGCAAAGATATCTCGACGGGATCAAATATATGACGAAGTTGCCTGACATTGTGATCGTCCTTGATCAGCAAAAAGAGTATATAGCTCTTCGGGAATGTGCCATTTTGGGGATTCCTACTATTTCTTTAGTCGATACAAATTGTGACCCAGATCTCGCGAGTATATCGATTCCTGCCAACGATGACACTATGACTTCAATTCGATTGATTCTTAACAAATTAGTATTTGCAATTTGTGAGGGCCGTTCTCTCTATATAAGAAATCGTTGATTATTCTTCTTCTACGAATATCCAAATTTTTACACCTAATACTCCATAGATGGTTCGAATTGGATAGCAGCAATAATCAATTTTAGCGCGAATTGTTTGGAGGGGAAGTCTACCTTTTTTGATGCATTCGGCACGTGCAATTTCTTTTCCTGCTAAACGCCCTGCAATTTTGATTTTTACTCCTTTTATATCCGCTTTTTTAGTTAATTCAATGGCTTTTTTCATTGCCTTTCGGAATGAAACTCTATTTTTTAATTGGAAAGCTATATATTCGGCAAGAATGTTAGGTTGTCTATAAGGTTCTTTAACTTTTTCGATAGCAATATTAAGTCTCTGGTTTACAGAATTCACCTCCTTTTGGAGATTTTTTTCTAATTCTTCGATTGCTCCTTTTTTCTTTAATAAATTGGGGAATCCAATATGGATTATGACGTGGATTGTATCAATTTCTTTTTGAATTTCAATATTTGTAATTACTTCGGAACTTGAGTCTGCTTCTATTTTTCTATTCGAGCCTTTTTTCCTATTCTTTTGTATATAGTTCTTGATACAATTCCGTATTTTGTTATCTTCCTGTAGACCTTCAGAATAATTTTTTGGTTGTGCGAACCAAAAGGAATGGTGATTTTGGGTTGTACCAAGTCTGAAACCGAGTGGATTTATTTTTTGTCCCATTCAAGTCTGACGAGAGTAATATTCTACAACTAATAACTCATTTATTTTGAGACCGACCCACCTCCTATCTAGGATTTTTTTTACTAGTCCTTTATATTCCAATGTGTCAACCGTCAAATGCTTTGGCAATTTGCCCGGATCGGATGAACTTATAGAATTTTGAACCAGACGTTTTGATCTTTGGTTATCTTTCGTAGTAATAATATCTTCGGGTTTGCAACGAAAACTTGGTATATCAACTATACGACCATTAACTAAAATATGTCTATGGTTAACTAATTGCCGGGCCCCAGGAATGGTTGAAGCCATACCCAATCGAAAAAGGATATTATCCAAACGCATTTCAAGTAATTGTAGTAAAACTTGACCTGTTGACCTTTTTGCTTTTCCAGCGATATGTACATATCTAAGTAATTGTCGTTCTGTCAGACCATAATGAAAACGCAATTTCTGTTTTTCTTGAAGACGAATACGATATTGCTCCTTTTTTCCAGAATGGAATTTCTTTTTCAGATTACTTCCGGATTTAGGCGTTTTTCTAGTGAGTCCTGGTAAAGCTCCCAGACGGCGTATTTTTTTTAAACGAGGTCCTCGATAACGGGACATTTAACGAAAATGTGCAAGAGCTCTATTTGCCTCTGCCATTCTATGAGTCGCTTCCTTTTTGCGTATGGCACCCCCACTCCCTTTGGCAGCATCTACTAATTCGGAACTTAATTTGAAAGCCATATTTCGACCCGGACGCTTTTGGGATGCTTCTAATAACCAACGAATGGCAAGTGCTCTTCCTTGTTTAGATCCGATTTCAATCGGAACTTTCCGCGTCGATCCTTTTTTATTACGTCTTGTTTTTACTCCTATATTGGGAGTTACTCTACGTATTGCTTGACGTAAAACCAATAGTGGATTTTTTTCTGTCTTTTGTTGAATCTTTTTCACGGCTCGATAGAGAATTTGATAAGCCAATGATTTTTTTCCGTCTTTCATAATACGGTTAACCACCATGTTAACTAATCGATTACGAAAAATTGGATCGGATTTTGCAGTTCTTTTTTCTGCAGTACCTCGACGTGACATTTACCATATATAACATAAGACTTCTCCCCCAATTCTGTTTAGTCGAGCCTCTCGATCTGTCATTATACCTCGAGAGGTAGAAAGAATTGCAATTCCCATTCCGCCCAAAACCTTAGGAATTCCTTGATAGTTGGCATAAATTCGTAAGCTGGGTCGGCTGATACGCTTTAAAAAGGTTCTAGTTCTATATATTCCTTTTCTAGTCTTTCTCTTTTGATGTCGCAAAGTTGAAACCAAGAAATATCTGTTACTTTCCTGATGTTTCCGAACACTTTCAATAAAACCCTCTCGTAGAAGTATTTTAACAATGTTTTCGGTAATATTTGTAGATACTACTCGAACAGTTCCCTTTTTATTCATGTCTGCGTTTCTTATAGAGGTTAGTAAATCAGCAATAGTGTCCTTGCCCATATCTCATGGAGAGTTCGATCCTGGCTCAGGATGAACGCTGGCGGCATGCTTAACACATGCAAGTCGAACGGGAAGTGGTGTTTCCAGTGGCGAACGGGTGAGTAACGCGTAAGAACCTGCCCTTGGGAGGGGAACAACAACTGGAAACGGTTGCTAATACCCCGTAGGCTGAGGAGCAAAAGGAGAAATCCGCCCAAGGAGGGGCTCGCGTCTGATTAGCTAGTTGGTGAGGCAATAGCTTACCAAGGCGATGATCAGTAGCTGGTCCGAGAGGATGATCAGCCACACTGGGACTGAGACACGGCCCAGACTCCTACGGGAGGCAGCAGTGGGGAATTTTCCGCAATGGGCGAAAGCCTGACGGAGCAATGCCGCGTGGAGGTGGAAGGCCTACGGGTCGTCAACTTCTTTTCTCGGAGAAGAAACAATGACGGTATCTGAGGAATAAGCATCGGCTAACTCTGTGCCAGCAGCCGCGGTAAGACAGAGGATGCAAGCGTTATCCGGAATGATTGGGCGTAAAGCGTCTGTAGGTGGCTTTTCAAGTCCGCCGTCAAATCCCAGGGCTCAACCCTGGACAGGCGGTGGAAACTACCAAGCTGGAGTACGGTAGGGGCAGAGGGAATTTCCGGTGGAGCGGTGAAATGCATTGAGATCGGAAAGAACACCAACGGCGAAAGCACTCTGCTGGGCCGACACTGACACTGAGAGACGAAAGCTAGGGGAGCAAATGGGATTAGAGACCCCAGTAGTCCTAGCCGTAAACGATGGATACTAGGTGCTGTGCGACTCGACCCGTGCAGTGCTGTAGCTAACGCGTTAAGTATCCCGCCTGGGGAGTACGTTCGCAAGAATGAAACTCAAAGGAATTGACGGGGGCCCGCACAAGCGGTGGAGCATGTGGTTTAATTCGATGCAAAGCGAAGAACCTTACCAGGGCTTGACATGCCGCGAATCCTCTTGAAAGAGAGGGGTGCCCTCGGGAACGCGGACACAGGTGGTGCATGGCTGTCGTCAGCTCGTGCCGTAAGGTGTTGGGTTAAGTCTCGCAACGAGCGCAACCCTCGTGTTTAGTTGCCACTATGAGTTTGGAACCCTGAACAGACCGCCGGTGTTAAGCCGGAGGAAGGAGAGGATGAGGCCAAGTCATCATGCCCCTTATGCCCTGGGCGACACACGTGCTACAATGGGCGGGACAAAGGGTCGCGATCTCGCGAGGGTGAGCTAACTCCAAAAACCCGTCCTCAGTTCGGATTGCAGGCTGCAACTCGCCTGCATGAAGCAGGAATCGCTAGTAATCGCCGGTCAGCCATACGGCGGTGAATCCGTTCCCGGGCCTTGTACACACCGCCCGTCACACTATAGGAGCTGGCCAGGTTTGAAGTCATTACCCTTAACCGTAAGGAGGGGGATGCCTAAGGCTAGGCTTGCGACTGGAGTGAAGTCGTAACAAGGTAGCCGTACTGGAAGGTGCGGCTGGATCACCTCCTTTTTTCAAAAGAGGAAAGGCTTGCGGTGGATACCTAGGCACCCAGAGACGAGGAAGGGCGTAGCAAGCGACGAAATGCTTCGGGGAGTTGAAAATAAGCATAGATCCGGAGATTCCCAAATAGGTCAACCTTTTGAACTGCCTGCTGAATCCATGAGCAGGCAAGAGACAACCTGGCGAACTGAAACATCTTAGTAGCCAGAGGAAAAGAAAGCAAAAGCGATTCCCGTAGTAGCGGCGAGCGAAATGGGAGCAGCCTAAACCGTGAAAACGGGGTTGTGGGAGAGCAATACAAGCGTTGTGCTGCTAGGCGAAGCGGTTGAGTGCCGCACCCTAGATGGCTAAAGTCCAGTAGCCGAAAGCATCACTAGCTTATGCTCTGACCCGAGTAGCATGGGGCACGTGGAATCCCGTGTGAATCAGCAAGGACCACCTTGCAAGGCTAAATACTCCTGGGTGACCGATAGCGAAGTAGTACCGTGAGGGAAAGGTGAAAAGAACCCCCAGTGGGTAGTGAAATAGAACGTGAAACCGTGCTGAGCTCCCAAGCAGTGGGAGGGGAAAGTGATCTCTGACCGCGTGCCTGTTGAAGAATGAGCCGGCGACTCATAGGCAGTGGCTTGGTTAAGGGAATGGAACCCACCGGAGCCGTAGCGAAAGCGAGTCTTCATAGGGCGATTGTCACTGCTTATGGACCCGAACCTGGGTGATCTATCCATGACCAGGATGAAGCTTGGATGAAACTAAGCAGAGGTCCGAACCGACTGATGTTGAAGAATCAGCGGATGAGTTGTGGTTAGGGGTGAAATGCCACTCGAACCCAGAGCTAGCTGGTTCTCCCCGAAATGCGTTGAGGCGCAGCAGTTGACTGGACATCTAGGGGTAAAGCACTGTTTCGGTGCGGGCTGCGCGAGCGGTACCAAATCGAGGCAAACTCTGAATACTAGATATGACCCAAAAATAACAGGGGTCAAGGTCGGCCAGTGAGACGATGGGGGATAAGCTTCATCGTCGAGAGGGAAACAGCCCGGATCACCAGCTAAGGCCCCTAAATGACCGCTCAGTGATAAAGGAGGTGGGGGTGCAAAGACAGCCAGGAGGTTTGCCTAGAAGCAGCCACCCTTTAAAGAGTGCGTAATAGCTCACTGATCGAGCGCCCTTGCGCTGAAGATGAACGGGGCTAAGCGGTCTGCCGAAGCTGTGGGATGTCAAAATGCATCGGTAGGGGAGCGTTCCGCCTTAGAGGGAAGCAAACGCGAAAGCGGGGGTGGACGAAGCGGAAGCGAGAATGTCGGCTTGAGTAACGAAAACATTGGTGAGAATCCAATGCCCCGAAAACCCAAGGTTTCCTCCGCAAGGTTCGTCCACGGAGGGTGAGTCAGGGCCTAAGATCAGGCCGAAAGGCGTAGTCGATGGACAACAGGTCAATATTCCTGTACTACCCCTTGTTGGTACGGAGGGACGGAGGAGGCTAGGTTAGCCGAAAGATGGTTATAGGTTTAAGGACACAAGGTGACCCTGCTTTTTCAGGGTAAGAAGGGGTAGAGAAAATGCCTCGAGCCGAGGTCCGAGTACCAAGCGCTGCAGCGCTGAAGTATGAGCCCCGTGGACTAGCCATTGCTTCTCCACGAGGCTCATACCAGGCGCTACGGCGCTGAAGTATGTAACCCATGCCATACTCCCAGGAAAAGCTCGAACGACCTTCAACAAAAGGGTACCTGTACCTGAAACCGACACAGGTGGGTAGGTAGAGAATACCTAGGGGCGCGAGACAACTCTCTCTAAGGAACTCGGCAAAATAGCCCCGTAACTTCGGGAGAAGGGGTGCCCCCTCGCAAAGGGGGTCGCAGTGACCAGGCCCGGGCGACTGTTTACCAAAAACACAGGTCTCCGCAAAGTCGTAAGACCATGTATGGGGGCTGACGCCTGCCCAGTGCCGGAAGGTCAAGGAAGTTGGTGAACTGATGACAGGGAAGCCGGCGACCGAAGCCCCGGTGAACGGCGGCCGTAACTATAACGGTCCTAAGGTAGCGAAATTCCTTGTCGGGTAAGTTCCGACCCGCACGAAAGGCGTAACGATCTGGGCACTGTCTCGGAGAGAGGCTCGGTGAAATAGACATGTCTGTGAAGATGCGGACTACCTGCACCTGGACAGAAAGACCCTATGAAGCTTTACTGTTCCCTGGGATTGGCTTTGGGCCTTTCCTGCGCAGCTTAGGTGGAAGGCGAAGAAGGCCCCCTTCCGGGGGGGCCCGAGCCATCAGTGAGATACCACTCTGGAAGAGCTCGGATTCTAACCTTGTGTCAGACCCGCGGGCCAAGGGACAGTCTCAGGTAGACAGTTTCTATGGGGCGTAGGCCTCCCAAAAGGTAACGGAGGCGTGCAAAGGTTTCCTCGGGCCAGACGGACATTGGTCCTCGAGTGCAAAGGCAGAAGGGAGCTTGACTGCAAGACTCACCCGTCGAGCAGAGACGAAAGTCGGCCTTAGTGATCCGACGGTGCCGAGTGGAAGGGCCGTCGCTCAACGGATAAAAGTTACTCTAGGGATAACAGGCTGATCTTCCCCAAGAGTCCACATCGACGGGAAGGTTTGGCACCTCGATGTCGGCTCTTCGCCACCTGGAGCTGTAGGTGGTTCCAAGGGTTGGGCTGTTCGCCCATTAATGCGGTACGTGAGCTGGGTTCAGAACGTCGTGAGACAGTTCGGTCCATATCCGGTGTGGGCGTTAGAGCATTGAGAGGACCTTTCCCTAGTACGAGAGGACCGGGAAGGACGCACCTCTGGTGTACCAGTTATCGTGCCTACGGTAAACGCTGGGTAGCCAAGTGCGGAGAGGATAACTGCTGAAAGCATATAAGTAGTAAGCCCACCCCAAGATGAGTGCTCTCTGAAATAGGATAAGGTAGCGGCGAGACGAGCCGTTTAAATAGGTGTCAAGTGGAAGTGCAGTGATGTATGCAGCTGAGGCATCCTAACGAACGAACGATTTGAACTATTCTGGTGTCCTAGGCGTAGAGGAACCACACCAATCCATCCCGAATTTGGTGGTTAAACTCTACTGCGGTGACGATACTGTAGGGGAGGTCCTGCGGCAAAATAGCTCGATGCCAGAATTTATTCAAATTCAAAGCGCTTCGTAATCTTCAACCAGTTCTGTGCTTCAATATAATTTCCCGGAGTAAGCGCTATAGCTTGTTTCCAATACTCAGCAGCTTGATCAAACCAAGCTTCCGCAATTTCTGAATCACCCTGTAGAATGGCCTGTTCTCCTCGGTGTAATGACAGATCACGGCCATATTATTAAAAGCTTGCGGTAAGAGGGGGTTTCGTTCCAGCGCCCGGAAATAATATTCCAAAGCCTTTGTATGCTCTCCGTTGCTTGTGTGTATAAGGCCTATGTTATATAGTATATAACTTCGATCATAGGGATCAATTTCTAGTCGCGTAGCTTCATAATAATTCTGCAAAGCTTCCGCATAATTTCCTTCGGATTGAGCCAACATCCAATCGCACCATCTCTATAATAAGTAAATGCCCTTTTTTCCCCTGAGGTTGTCGGAATTATTTGCAATAAAATATTGGCTACAATTGAGGAGGTCTTATCAATGAAATTTCCATTTATCCGGGATCTAGGCATATGAATTGGCGATCAGAACACATATGGATAGAACTTCTAAAGGGTTCTCGAAAAAGAGGTAATTTTTTCTGGGCCTGTATTCTTTTTCTAGGTTCATTAGGATTCTTAGCGGTTGGGGCTTCCAGTTATCTTGGTAAGAATATGATATCCGTACTTCCATCTCAACAAATTCTTTTTTTTCCACAGGGGGTCGTGATGTCTTTCTACGGAATTGCGGGCCTATTCATTAGCTCCTATTTGTGGTGCACTATTTTGTGGAACGTAGGCAGTGGTTATGACCGATTCGATAGAAAAGAGGGAATAGTGTCTATTTTTCGATGGGGATTCCCTGGAATAAAACGTCGCATCTTCCTTCGATTCCTTATGCGGGATATCCAATCAATTAGAATTCAGGTTAAAGAAGGTCTTTATCCTCGTCGTATCCTTTATATGGAAATCCGTGGCCAGGGGGTCATTCCCTTGACTCGTACTGATGAGAAGTTTTTTACTCCACGAGAAATTGAACAAAAAGCTGCCGAATTGGCCTATTTTTTGCGCGTACCGATTGAAGTATTTTGAATGGCGTACTCCTCCTGTTTGAATCGGAGTTTGAAACCAAACAAACTTCTCCTCAGGAGGATAGATGGGGCGATTCAGGTGAGATCCCATGTAGATCTAACTTTCTATTCACTCGTGGGATCCGGGCGGTCCGGGGGGGCCACCGCGGCTCCTCTCTTCTCGAGAATCCATACATCCCTTATCAGTGTATGGAGAGCTATCTCTCGAGCACAGGTTGAGGTTCGTCCTCAATGGGAAAATGGAGCACCTAACAACGCATCTTCACAGACCAAGAACTACGAGATCACCCTTTCATTCTGGGGTGACGGAGGGATCGTACCATTCGAGCCAAATGGGAGCAGAGCAGGTTTGAAAAAGGATCTTAGAGTGTCTAGGGTTGGGCCAGGAGGGTCTCTTAACCCCTTCTTTTTTCTG-CCATCGGAGTTATTTCCCAAGGACTTGCCATGGTAAGGGGGAGAGGGGAAGAAGCACACTTGAAGAGCGCAGTACAACGGGGAGTTGTATGCTGCGTTCGGGAAGGATGAATCGCTCCCGAAAAGGAGTCTATTGATTCTCTCCCAATTGGTTGGATCATAGGGGCGATGATTTACTTCACGGGCGAGGTCTCTGGTTCAAGTCCAGGATGGCCC
Arundinaria_appalachianaMOD_KC817462		ATGGCAACCCTTCGAGTCGACGAAATTCATAAAATTCTCCGCGAACGTATTGAACAATATAATAGGAAAGTAGGGATTGAGAATATCGGTCGCGTAATTCAAGTGGGGGATGGGATTGCTCGTATTATAGGTCTTGGTGGAATAATGTCAGGTGAATTAGTCGAATTTGCAGAAGGGACTAGGGGTATTGCTCTGAATTTGGAATCCAAAAATGTTGGGATTGTATTAATGGGCGATGGGTTGATGATACAAGAGGGAAGTTTTGTAAAAGCAACAGGAAGAATTGCTCAGATACCCGTGAGCGAGGCTTACTTGGGTCGTGTTATAAACGCTCTGGCTAAACCTATTGATGGGAGAGGCGAAATTGTAGCTTCGGAATCTCGCTTAATTGAATCTCCTGCTCCGGGTATAATTTCCAGGCGTTCTGTATATGAACCCCTTCAAACAGGGCTTATTGCTATCGATTCGATGATCCCCATAGGGCGCGGTCAGCGAGAGTTAATTATTGGGGACAGACAGACTGGCAAAACAGCAGTAGCCACAGATACAATTCTCAATCAAAAAGGGCAAGATGTAATATGTGTTTATGTAGCTATCGGTCAAAGAGCATCCTCCGTGGCTCAAGTAGTAACTACTTTCCATGAAGAGGGGGCCATGGAATACACTATTGTAGTAGCTGAAATGGCGGATTCACCTGCTACATTACAATACCTCGCCCCTTATACGGGAGCAGCCCTGGCTGAGTATTTTATGTATCGCGAACGGCATACTTTAATAATTTATGATGATCTCTCCAAACAAGCACAAGCTTATCGCCAAATGTCCCTTCTATTAAGAAGACCCCCCGGCCGCGAAGCTTATCCAGGGGATGTTTTTTATTTGCATTCACGGCTTTTAGAAAGAGCCGCTAAATTAAGTTCTCTTTTAGGCGAAGGAAGTATGACCGCTTTACCAATAGTTGAGACTCAATCTGGAGACGTTTCCGCCTATATTCCTACTAATGTAATCTCCATTACAGATGGACAAATATTCTTATCCGCGGATCTATTTAATGCCGGAATTCGACCTGCTATTAATGTGGGTATTTCTGTTTCCAGAGTAGGATCCGCGGCTCAAATTAAAGCCATGAAACAAGTAGCTGGCAAATCAAAATTGGAACTAGCTCAATTCGCAGAATTACAAGCCTTTGCACAATTCGCCTCTGCTCTCGATAAAACAAGTCAGAATCAATTGGCAAGGGGTCGACGATTACGGGAATTGCTTAAACAATCCCAATCAAACCCTCTCCCAGTGGAAGAGCAGATAGCTACTATTTATACCGGAACGAGAGGATATCTTGATTCGTTAGAAATTGGACAGGTAAAGAAATTTCTGGATGAGTTACGTAAACACCTAAAAGATACGAAACCTCAATTCCAAGAAATTATATCTTCTAGCAAGACATTCACCGAGCAAGCGGAAATCCTTTTGAAGGAAGCTATTCAGGAACAGCTCGAAGGGTTTTCCCTTCAGGAACAAACATAATCATTTCTTCAATTTGTTCTCCTCTTCTAAGTTTATAGCTTTCGTGCTAGCTTCATCGATGTTACCCACCAAATAAAAAGCTTGTTCGGGTAGGCCGTCTAATTCTCCGGAAAGGATTAGTTGAAATCCCCTAATTGTTTCTGCAAGACCAACATACTTTCCTGCAGAACCGGTAAAAACTTCTGCCACAAAGAACGGTTGTGATAAGAAACGTTCAATTTTTCGTGCTCTTGCTACAGTTAAACGATCCTCCTCTGATAATTCATCCAACCCAAGAATTGCGATAATGTCCTGAAGTTCTTTGTAACGTTGTAAAGTTTCCTTAACTCTTTGCGCAGTTTCATAATGTTCGTTGCCAACGATCCGAGGCTGTAACATAGTTGAGGTTGAATCTAAAGGATCTACTGCTGGATAAATACCCTTGGAAGCTAATCCTCTGGAAAGTACGGTAGTAGCATCCAAATGTGCAAATGTTGTGGCAGGAGCAGGGTCGGTCAAATCGTCCGCAGGTACATAAACTGCTTGGATCGAAGTTATGGATCCCTTTTTTGTAGAAGCAATTCTTTCTTGCAAAGAACCCATTTCTGTACTAAGAGTAGGTTGATAACCCACTGCGGAGGGCATTCTCCCTAATAAGGCGGATACCTCCGATCCTGCTTGAACAAAACGAAAGATATTATCGATGAATAGAAGCACGTCTTGCTTATTAACATCTCGGAAATATTCTGCCATAGTTAGGGCAGTTAAACCAACTCTCATACGAGCTCCCGGCGGTTCATTCATTTGACCATAGACTAGAGCTACCTTTGATTCCTCAAAATTTTTTTCATTAATTACTCCGGATTCCTTCATTTCCATATAAAGATCATTTCCTTCACGAGTCCGTTCCCCTACTCCGCCAAATACGGATACGCCTCCATGAGCTTTAGCAATGTTGTTGATTAATTCCATGATGAGTACTGTTTTACCTACTCCAGCCCCCCCAAATAGTCCTATTTTTCCTCCACGTCGATAAGGAGCTAAAAGATCGACCACCTTAATACCTGTTTCAAAGATGGATAATTTCGTATCTAGCTCGATAAAGGCAGGCGCAGATCTATGAATAGGGAATGTTGCATCAATATCTACAGGACCCAAATTGTCAATAGGTTCCCCAAGAACGTTGAAAATTCGTCCGAGAGTAGCTCCACCGACTGGAACACTGAGAGGAGCTCCCGTGTCAATCACTTCCAATCCTCTCATCAACCCGTCTGTAGCACTCATAGCTACAGCTCTAACTCGATTATTTCCTAATAATTGTTGTACCTCACAAGTCACATTAATTTGCTTACCGGCAGTGTCTCTACTCTTGACTACCAAAGCGTTATAAATATAAGGTAACTTGCCCGGGGGAAAAGTGATATCCAGCACGGGTCCAATAATTTGATCGATACGCCCTGTGCTTTTTTCTTCAATTGTGGAAACCCCGGGACGAGAAGTAGTAGGATTGGTTCTCATTCAATTGGATGGGGGAATCCAATTGATAGCCTCGACTCGTATCCTAGCTCGTCTGAGAGCTAGCTTCGCTTCAACCAACTCTTTCGTACCCTCAGCTCTACTCAAGTTAGCTTCGGCTATTTCAAGTGCCTGTTGAGCTTCTTCCGGATCAATGTCACTACCCAGTTCCGCATCATTTCCTAAAATGATGATCTCATTATTAACTATTCTCGCAAAACCGCTCCACAGAACCGCCGTTAACCATTGGTCGTTGAGGAGGCGTATTCTCAAAGGACCCATATCTACAGCTGTGTTAATGGGGGCGTGGTTTGGTAATACGCCAATTTGGCCACTATTAGTAGATAAAATGATTTCTTTCACTTCACAATCCCAAATAATTCGCTTAGGAGTTAGTACATAAAGATTTAATTTCATATGAAAAATGTAACCCATTCTTTCGTTTTTTTAGCTCACTGGCCATCCGCTGGGAGTTTCGGGCTTAATACCGATATTTTAGCAACAAATCTAATAAATCTAACTGTAGTGGTTGGTGTATTGATTTTTTTTGGAAAGGGAGTGTGTGCGAGTTGTCTATTAAAAGATTTATTAGATAATCGAAAACAGAGAATCTTGAGTACTATTCGAAATTCAGAAGAATTGCGTAGAGGGACCATTGAGCAGCTCGAAAAAGCTCGGGTTCGATTACAGAAAGTCGAACTAGAAGCAGATGAGTATCGAATGAATGGATACTCTGAGATAGAACGAGAAAAAGCAAATTTGATTAATGCTACTTCTATTAGTTTGGAACAATTAGAAAAGTCTAAAAACGAAATCCTTTATTTTGAAAAACAAAGGGCGATGAATCAGGTCCGACAACGGGTTTTCCAACAGGCCGTACAAGGAGCTCTAGGAACTCTGAATAGTTGTTTGAATACCGAGTTACATTTCCGTACGATTCGTGCTAATATTGGCATTCTCGGGGCCATAGAATCGAAGAAATGAATCCACTAATTGCTGCTGCTTCCGTTATTGCTGCTGGATTGGCCGTAGGGCTTGCTTCTATTGGGCCTGGAGTTGGTCAAGGTACTGCTGCAGGACAAGCTGTAGAAGGTATTGCGAGACAGCCAGAAGCAGAAGGTAAAATACGAGGTACTTTATTGCTTAGTCTAGCTTTTATGGAAGCTTTAACAATTTATGGACTAGTTGTGGCACTAGCGCTTTTATTTGCGAACCCTTTTGTTTAAATGAATATTATACCATGTTCCGTTAAAACACTCAAGGGGTTATATGATATATCGGGTGTAGAAGTAGGCCAACACTTCTATTGGCAAATAGGAGGTTTCCAAATTCATGCCCAAGTACTCATCACTTCTTGGGTCGTAATTACTATCTTGCTAGGTTCAGTTATCATAGCTGTTCGGAATCCACAAACCATCCCGACCGACGGTCAGAATTTCTTCGAATATGTGCTTGAGTTTATTCGAGACTTGAGCAAAACTCAGATTGGAGAAGAATATGGTCCCTGGGTTCCCTTTATTGGAACTATGTTCCTTTTTATTTTTGTTTCGAATTGGTCGGGTGCTCTTTTACCTTGGAAAATTATACAGTTACCCCATGGGGAATTAGCAGCACCCACGAATGATATAAATACTACTGTTGCTTTAGCTTTACTCACATCAGCGGCATATTTTTATGCGGGTCTTAGCAAAAAAGGATTGAGTTATTTCGAGAAATATATTAAACCAACTCCAATTCTTTTACCAATTAACATCCTAGAAGATTTCACAAAACCATTATCGCTTAGTTTTCGACTTTTCGGGAATATATTGGCGGATGAATTAGTCGTTGTTGTTCTTGTTTCTTTAGTCCCCTTAGTAGTCCCTATACCGGTCATGTTTCTTGGATTATTTACAAGCGGTATTCAAGCTCTTATTTTTGCAACGTTAGCCGCAGCCTATATAGGTGAATCCATGGAAGGTCATCATTGAATGCTATTTGCAACTTTAGAACATATACTAACTCATATCTCTTTCTCAACCATTTCAATTGTGATTACAATTCATTTGATAACCTTATTAGTTCGTGAACTTGGGGGATTACGTGATTCGTCAGAAAAAGGAATGATAGCTACTTTTTTCTCTATAACAGGATTCTTAGTTTCTCGTTGGGCTTCTTCGGGACATTTTCCATTAAGTAATTTATATGAGTCATTGATCTTCCTTTCATGGGCTCTGTATATTCTTCATACGATTCCTAAGATACAGAACTCTAAAAATGATTTAAGCACAATAACTACGCCAAGTACTATTTTAACGCAAGGCTTTGCCACGTCGGGTCTTTTAACTGAAATGCATCAATCCACAATACTAGTACCTGCTCTACAATCTCAGTGGTTAATGATGCATGTCAGTATGATGTTACTAAGCTATGCAACTCTTTTGTGCGGATCCTTATTATCCGCCGCTCTTCTAATCATTAAATTTCGAAAGAATTTCAATTTCTTTTTTTTAGTGAGATTGAATATTTCTATGTAAAAAGAAGTGCTTTAAAAAACACCTCTTTTCCTTCATTTCCAAATTATTACAAATATCAATTAATTGAGCGTTTGGATTCTTGGAGTTATCGTGTCATTAGCCTAGGGTTTACCCTTTTAACCATAGGTATTCTTTGTGGAGCAGTATGGGCTAATGAGGCGTGGGGATCCTATTGGAATTGGGATCCTAAGGAAACTTGGGCATTTATTACTTGGACCATATTCGCAATTTATTTACATAGTAGAACAAATCCAAATTGGAAGGGTACGAATTCCGCACTTGTAGCTTCGATAGGATTTCTTATAATTTGGATCTGCTATTTTGGTATCAATCTATTAGGAATAGGTTTACATAGTTATGGTGCATTTACATTACCATCTAAATGAATGAAAAAAAAGAAAGCATTGCCTTCTTTCCTATATCTTGTATTTATCGTACTTTTGCCCTGGGGAGTCTCTTTCTCTTTTAACAAATGTCTGGAACTTTGGATTAAGAATTGGTGGAATACCAGGCAATCTGAAACTCTCTTAACTGATATTCAGGAGAAAAAGGTTCTAGAAAGATTCATAGAATTAGAAGAACTTTTTCTCTTGGACGAAATGATAAAAGAGAAACCGAAGAAACCTCCTATAGGAATACACAAGGAAATAATACAATTGGTCAAAATAGATAATGAGGATCATCTCCATATCATTTTGCATTTCTCGACAAATATAATCTGTTTGGCTATTCTAAGTGGTTCTTTTTTTCTGGGTAAAGAGGAACTTGTCATTTTGAATTCTTGGGTTCAGGAATTCTTCTATAACTTAAATGACTCAATAAAAGCTTTTTTGATTCTTTTAGTTACTGATTTTTTTGTTGGATTTCACTCCACCCGCGGTTGGGAACTACTAATTCGTTGGGTCTACAACGATCTTGGATGGGCTCCTAATGAGCTAATTTTCACTATTTTTGTTTGTAGTTTTCCAGTGATTCTAGATACATGTTTTAAATTTTGGATCTTTTTTTCTTTAAACCGTCTATCTCCTTCGCTTGTAGTCATTTATCATTCAATTAGTGAAGCACTACCAATCCTTAAACATTTCTGGAAACCACACTGGATCAGTATCGCAGTGCTCGTCAATCATTTCATCCCCTACAATATCGACAAGTCCATAAGCTTTGGCTTCGTCTGCTGACATAAAAACATCCCTTTCCATGTCTTCGGATACAACCCAAAAAGGCTTGCCTGTTCTTAGTGCATAAACCCTTGTGATCATTTCGCGAACTTTGTGTAACTCTTCCACTTCTAGTAAAAATTCTGGTGTCCTTGCCCGATAATAAGCACTAGCAGGTTGGTGAAGCATAATCCTCGCGTGAGGGAATGCTATACGCTTGGTGGGTTCGCCTCCAAGCAGAATGAAGGATGCCATGGACGCAGCCATTCCGAGGCATATTGTATATATATCTGGTGTCACCGTTTGCATCGTATCAAAAATCGCCATTCCTGAGATTAGCCACCCGCCTGGGGAGTTTATAAACAAAAAAATATCGCTAATTCCATCTTCTATACTGAGATATACCATGAGACCTGTAATATGATTCGTGACCTCGCAACGAATCTCTTGACCTAAAAAAAGTGTCCTTTCTCGATACATAACATTGTATAAGTCAACCCAAGTCGCTTCTTCATCTCCGGGAATCCGGTAAGGTACTTTTGGAACACCAATGGGCATCTAATCTTTGGTATCCTTCAAATCTTCGGTATCCTTCGAGTCTTCGGTACGCTTCGAATCCTTATGGGGAAGTCTATAAATTATACGTCCTTTGCTTGAATCATAACGACTTACTTCAATTTTGACCCTATCCCCCATCAGTATTCGTATAGAACTAGACCGGATCTTTCCTGAAATATAGCCCAGGATGATGGTGTCATTCTCTAGGCGAACGCGGAACATTCCGTTGGGTAGGGCTTCCGTAACTAAACCTTCGAAAGTGACTTTTGCTTCTCTCGGGTTTTTTTTTTGTCATCTAATGATTAATTAAAAGGGTTCACCAGGTCATTGATACGGATAATATCCAAATACCAAATACGGTCACTGTGTGATCCACGGAAAGAAAAGTGGGTTGTTTTGGTGAACATCAAAGAAAAAACTGGCTCTTCTTCCGTAAAAAATTCTTCTAAAAATACCGAACCCAATCGTTGCATAAAAGTTCGTACCGTGCTTTTATGTTTACGAGCTAAAGTTCTAGCGCATGAAAGTCGAAGTATATACTTTAGTCGATACAAAGTCCGTTTTTTCGAGGATCCACTATGATAATGAAAAAGATTTCTACATATCCGACCAAATCGATCAAGAATATCCCAATCTGATAAATCGGTCCAAATGGGTTTACTAATAGGATGCCCCGATCCAGTACAAAATTGAGCTTTTGATAAGGATCCAATGAGGGGAGTAGCAGGGACTATGGTATCGAATTTTTTCATTCGAGTCTCTATTAGAAATGAATTCTCTAGCATTTGATTCTTTACTAACAAAGGATTTATTGGTACACTTGAAAGGTACCCCAGAAAATCGAAGCAAGAGTTTACTAATTGGTTTAGATGGATCCTTCGCGGTTGAGTCCAAAAAGAAAAAGAATATTGCCAGAAATTGACAAGGTAACATTTCCATTTCTTCTTCAAAAGAAGAGTTCCTTTTGATGCAAGAATTGCCTTTCCTTGATATCGAACATAATGCATAAGAGGATCCATAAAGATCCATACGGTTTTCCGAAAAAAACCTGGGTACATTACCCCAAAATGTTCCATCTTCCTAGAAAAGTGGATTCGTTCCACAAAGGTTCCAGAAGATGTTAATGGTAAGCAAGAAGATTGTTTACGAAGAAACAACAAGAAAAATTCATATTCTGATACATAAGAGTTATATAGGAATCGAAATAGTCTTTTATTTTCTTTTTTCAAAAGAAAAATCGATTTCATTGAAGTAATAAGACTATTCCAATTCGAATAGTAGTTGAGAAAGAATCGCAATAAATGCAAAGATGGAACATCTTTGATCCGGTATTGAAGGAGTTGAACCAAGATTTCAAAATGGATAGGATAGGGTATTTCTATATGTGATAGATAATGTAAATGCAAAAATTTGTCTTCTAAAAAGGGAAATATTGAATGAATAGATCGTAAATTCTGAAACTTTGGTGTTTCTTTTTCTTTCGGACAAGATAATTCTCGTAGCGAGAATGGGATTTCTACAACGATCGCAAACCCCTCAGATAGAATCTGAGAATAAAACTCAGAATAAAAAAAATTGTTGTAATCCAACAATCGATCTTGGTTAGGATGATTAACCGAGTTAATCCAAAAATTCTGCTGATACATTCGAATAATTAAACGTTTCACAAGTAGTGAACTAAATTTCTTGTTATTACAACTAACAATTTCCACAGGTTCGGAACCTTTTAATCCATAATCATGGGCAAATGCATAAATATACTCCTGAAGGAGAAGTGGGTAAACGAAGTATTGTTGACGAGATTTCTGTTTTTCTGAATACCCTTCCAATTTTTCCATTTATAGTGAAACAAGTTGGGAAGAAGTTGTTAATAAGAGATTGCCCAGGGAAATAGGTAAAAGAAATTTCCATCCAAGATTTAATAACTGATCCATTCTCATCCTGGGTAAAGTCCATCTTATTGTGATAGAAATGAAGAGAAATAAATAAGCTTTAGTTAATGTAATAAAGATACCCATTGTCATTTCCAAAATTCCAACCATTTTATTCATTTGGAAAAATTCAAAAAAGGATATATAGGGAATAGAGAAATTCCACCCGCCTAAGTAGAGAACTGTTACAAATAAAGAGGAAACTAATAAATTTAGGTAAGAAACAAGATAAAATAAACCATATTTGATACCGGAATATTCGGTTTGATAACCTGCTACTAATTCTTCCTCTGCTTCTGGTAAATCAAAGGGTAATCTTTCACATTCTGCCAAAGAAGAAATTAGAAAAACCAGAAAACCTATAGGCTGACGCCAAAGATTCCATCCAAAAAAACCATATTTTGACTGTGCTTCAACTATATCAACTGTACTTGAACTGTTAGATAAGTAGAGATATTGCTAGCACACAAAAAGTTAATGGTATTTCATAACTAATAGATTGAGCAGCAGCTCGTAGACCGCCTGAAAAAGAATATTTATTATTTGAGCTATATCCTGCCATAAGAAGACCAATAGGAGCAATACTTGAAATGGCAATCCATAAAAAAACACCAATACTAAGATCGGCTAAAACAAAACGATATCCCAAAGGGATAACTAAAAAACTTAATAAAATTGATATGACTGCTATAGAAGGTCCAATGCTAAATAAAGGAATATCTCCTCGGGATGGCAGGATATCCTCCTTAAAAAGTAGCTTAGTTCCATCGGCTATAGCTTGAAGCAGTCCCAGGGGGCCAGCATATTCAGGACCAATACGTTGTTGTATCGATGCGGATATTTCTCTTTCTAACCACACAATTACGAGTACTTCTATTGTGATTCCCAGTAGGAGGGTCAAAATGGGTAGAATCCATATCAGTCCATAGACTTCTTTTAATAATTCCGATTTCGAAAAAGAATTGATAGTTTCTATCTCTACCCTATCTATTATCATCTAAAAGAGGGTATCCTGAGCAATTGCAAGAATGGGGTTCATTGATATTCCTGGTATAGTAGATGCTATCACACATACAGTCATACTCAATTCGATGGAATTGTTTGATCTTAAAGGGGATCTTCTATAATTTCGCACATAAGGGGTTATTTCTTGGTTTCGTCCAGTCATTAATAACTTGATTATTTTTAGATAATAGTAGATAGAAAGAACGCTCGTAAGGAGTCCTATTGAAACCAAGAAATATAGGCCTGCTTGCCATCCACACCAGAATAGATAGAGTTTTCCGAAGAAACCCGCTAGTGGAGGAAGGCCTCCTAGGGATAAGAGACATAGGGCTAAAGAGAGAGCCAAAAAAGGATCTTTCGTGTATAATCCTGCATAATCTCGAATGTTATCAGTTCCGGTACGTAGACCAAATAATACAATGCAAGCAAAAGTTCCTAGATTCATGGAGATATAGAACAGCATATAAGTTATCATGCTTGCATATCCATCATTTGAGTCTCCAACAATTATTCCAATAATTACATATCCGATTTGCCCTATGGACGAATATGCAAGCATACGTTTCATGCTTGTTTGAGTAATAGCAAGGAGATTCCCCAATATCATGCTAAGAATAGCTAGGATTTCCAGAAGAAGATGCCATTCGTTTGATGAGAAATAAAAAGGAATATCGAGAATTCGCGTGGCTGAAGCTGAAGCAGCTACTTTCGAAGTAACAGAAAGAAAAGCAACGACTGGAGTGGGGGAGTCAGAGTCGAAAAGAGGATTCCTCGCTTCTTTCTCTCATGCAAAACCGTGCATGAGACTTTCATCTCGCACGGCTCCTAAGTGATAAAAGAAAGAAGAACTCGTCTTCTTTCTTTTTTGATTACCTTCCTCGCGTATGTATAAGACCCAATCCATTCTTTTTCGAAATCGATTTCGAAAAAGAACTACTAATCCTTAACTTTTCGAGGAATCCTTCATCAGTGGTTGTGAATGACTGACTTTTTCAATCCTTTCGACTTTGGTTCCGTAGGAGCAAGTCAGAAAGGTTGAGAAATAGAACCATCTGATTTGATTCGTTCCCAATAGCCATGAGATGATTATCTTAGGGTGATCCTTTTGTCAACGGATGCTCCTATTACACTCGTAGTCTCTGAAGGATGAGAACCCACTATGTAGCATCTACATTGATAATTCAAGCATTGTATACGTCATTAGTCCGATTCTTTGTAGGAACTACCCGTAATAACGAGCTTGCAAAATGGATCTGTTTATCATAAAGAGATTCGTTGTTCCTGACCCTGCTTCACCTTAATTGTTATTTGAACAAAAAGATCACAATAAACTTTTGGTAAAAGTTCTGTCTTGGTCGGAGTGGGGATAGCATTTCTCTTCTGCATGTCTATGGAGTTTTGCAAAACCCAAACACCTCAGAGATAGATATAGAGGTAGGAATTTGTCGAACGAACCACACTCCTTCGTAGACGTCAGGAGTCCATTGATGAAAAGGGGCTGGGGAAAGCTTGAACCCAAGTCCTACAGTGATGGATATAAGCGCAATTGAAATTCCTGGGGAGTTATACATTTGTGTATTGATAAGACCGTTCACAATTTCTTGAAGCTCGATCTCCCCCCCAGATGAACCATATAGCCAAGAGAAACCATGAACCAGAATAGAAGAGCTTGCCCCACCCATGAGTAAATATTTCATAGTAGCCTCATTAGACCGTAGATCTCTCTTGGTATATCCAGACAATAGGTAGGAACATAAACTGAAACATTCTGGAGCTACAAAGATAGTTATTAAATCGTTAGCACCACATAAAAACATTCCCCCTAGAGTAGCTGTTAATACGAATAACAGAAACTCTGTTATAGCCATTTCTGTACATTCAATGTACTCTACGGATAGAGGAATACATAAAGTTGAACATAATAAAATAAGAAATTGAAAGATTTCGTTGAAATTGTTCGTTTGGAAATTTCCCGAAAAGCTAATTATAGGTTCTTCTCTCCATCGGAACAATAGGGCCGTTATGCTTATTACTAAACTTGTTGAAGAGATGAAATAGAACCAAGGTCTATCTTTTTGATCAGAGGTTGAATCGATCATCAGAAGAAGAATTAGGCCAAAAATTAGGATACATTCTGGGAAAATGAAACTTCCATGGAAGAGAAGCAAATGAAACGCTTTCATAAAAATTCTCGTAGAATCGAGAATGAAGTTTTCATTCTGTACATGCCAGATCATTTAAGACCATTCCAAGGCTCCTTTTCGCCATGCATAAACTGAACCAACAACTAGGATAAGCACGAAAATGAAAGCTTCGATAAAAACGGATACACCCAATACGTCGAAACTCATTGCCCAAGGGTAGAGAAAGACCGTTTCCACATCAAAAACAACAAAAACTAGTGCAAACATGTAATAGCGTATTCGGAATTGTAACCAAGCCCCTCCCATGGGTTCTATACCCGATTCATAACTAGAAAGCTTCTCTGGTCCTTCACTAATCGGGGCTAAAAGTCCTGAAATCCAAAATGCAAAAATAGGAATAAGGCTTGCTATTATTAGAAATGTCCAAAAAATATCATATTCGTGAAGCAGAAACATTTATTTAGGATAATAATTGGATAAGAGAGCCTCTACCTTGTCAACCGATAGCGAGAGAACAAAATCTGGATAAATACCAATTCCTATTACTGGTAAAAAGATACAGATTAAAAGAAAGAGTTCTCGTGGTCCAGAATCCACCAAATTTGCGTTTGGAACATGAAATAGCTTGTATCCATAGAACATCTGGCGTAACATAGATAATAAAAAAATAGGAGTTAATATCATTCCAATTGCCATTACAAAAGTAATTAGCATTTTTGGTATTAACAGAAATTTCGGACTAGTAATTAGTCCAAAAAATACTACTAATTCTGCAACAAAACCGCTCATTCCTGGTAAGGCAAGAGAAGCCATTGAAAAGCTACTAAACATGGTAAAAATTTTTGGCATTGGGATAGATATCCCCCCCAGTTCTTCGAGATAAACAAGACGCATTCTATCACAAGCCGTTCCCGCCAAGAAAAAAAGTGTAGCACCAATAAATCCATGGGATAGTATTTGTAAAATAGCTCCATTGAGTCCAATGTTGGTTATGGAACCAATTCCTATAATTATGAAACCCATGTGAGATACGGAGGAGTAGGCTATTCTTTTTTTGAAATTTCGTTGACCAAGAGAAGTTGAAGCTGCATAGATTATTTGCATCGCTCCTATTATTACCAACCAGGGGGAAAATAGATAATGAGCATGAGGTAACAATTCCATATTGATCCGAATCAATCCGTATGCTCCCATCTTTAATAGGATTCCCGCTAAAAGCATACATGTACTGTAATGCGCTTCCCCATGGGTATCTGGTAACCACGTATGTAGGGGTATAATCGGCAATTTGACAGCATAAGCAATAAGGAAGCCAAAATAAAATAGTATTTCCAATGTTGCAGGGTATGATCGATTAATTAATCTTTCCAAATCTAATCTTGGTTCGTTGGAACCATATAAGCCCATACCTAGAACTCCGATTAAGAAAAAAATAGAACCGCCTGCAGTATACAAAATAAATTTTGTAGCTGAATACAGACGCCTCTTTCCCCCCCACATGGATAAAAGTAAGTAAACAGGAATTAATTCTAACTCCCACATGATAAAAAAAAGTAAAAGGTCTCGCGAAGAAAATAATCCTATTTGACCACTATACATTGCTAGCATCAGGAAATAGAATAATCGCGAATTCCGGGTAACTGGCCAAGCTGCTAAAGTAGCTAAAGTAGTGATAAATCCTGTCAATAAAATAGATCCTAATGAAAGTCCATCGATTCCCAATCTCCAGTGGAAATCAAAGACATCTATCCATTTAGAATCCTCCTTTAATTGGATTAAGGGATCCTCCAATTGGAAATGATAACAGAATGCATAAGTCATTAGAAGGAATTCTAATAAACAAATAGATATAGTATACCACCTAACGATTTTGTTTCCCCTATGAGGTAAAAAGAAAATTAATGAACCTGCAAATATCGGCAAAACAACAAGTATTGTTAACCAAGGAAAATAACTCATCTAATTATTCAAAAAATTAGATTGATTGATACGAGTTGATTTCTTGTTACGATGGATGGAAGAAAGAATGGATAGTCCAATAGCTGCTTCAGCAGCCGCAAGGGCTATAACAAAAATTGCGAAAATGTCTCCTTTTAATTGGCGACTATCAAATAGATCAGAAAATGTTACGAGATTTAGATTAATTGAATTCAGTATAAGTTCAAGACATATTAGAGCTCTAACCATGTTTCGGCTTGTGATCAATCCATAGATACCAATCGAAAATAAATAGACACTAAAAAAAAGTACATGCTCAAACATCATTTAGAAAAAAGAATAAGAACACGGATACATAACATAAAAAAAAGAATAAATAAGACGATATTCGCCCTCCCCCCACATATTTAATTTCTTCTCCTATACAAAAACCAGCAAGACCTACTCCATTGGTAATTCCATCAATGACACCCTTATCGAAAAACTGCGTTAGTTCAGTTAATCCTCTTATACCCAGGGTAAAGACCCTAGTATAGAAAATATCGATATAACCACGATTATATGACCAACTGTATATCTTTTTTTTTACTTGATCCGAAAAAAACTTTTTCGGACTCTCTTTTACAAGAGAATTTATTAAATCCAAATTCTGAAAAAAGGAATAAGCGGATCCATAGAAGATATATGCTATGGATAGACCAAACATAGCTAGACTTACAGAAGAAATTGCATTAGTGATAAATTCATATGAATTTATGGAAGAACTTTCCTGGAAAAAGTTTATTGAGGGAGTTAACCACTTTGATAATATGGTTAACTCCCATTATCAAAATGGATTCCTATGGATCCAATGAACAAAGTAAAAAGCAGTAATATAAAAAGAGGGAATAGCATAGTATTTCCCGTTTCATGAGGATAGACAAAAGTGTTTTTAGCCCCAAAGGAAGTACTAAAGGACCCTATCCTATTTCTTGTATTACCATGAATTTTGGATATATTTTGTGAAAAAAAAGAAACTCCACTCTTCGTTGTTGATAAAATGAAATCTCTATTCACTCCTTTGGGTATCCTTTTTCCCCATAAGGATATTGAATACAACGAACCCTCTTTAGTGCTACTGTAATTTTGAAAATGAACACGCAGGTACCCATCAAAAGTAAGTAAATATATCCGAAACATATAAAACGCAGTTAATCCTGCAGTAAAAGAGGCTATTATTCCAAAAAAGGGTGAATACAACCAACTATTACTAAGGATTTCATCTTTGGACCAGAAGCAAGCAAGAGGTGGAATACCACAAAGAGAAAGCGTACCCCATAAAAAAGTAGTTCTTGTAATTGGAACGTATTTTCTTAAACCACCCATAAGAACCATATTCTGACTTTTATCTGGTGAATATCCAACAAGAGGTTCCATTGAATGAATAATGGATCCGGATCCCAAGAACAATAAAGCTTTCGAATAAGCATGAGTGATCAAATGGAATAAAGCAGCTTGATAAGAACCTATACCTAGAGCTAACATCATATAACCCAATTGAGACATTGTAGAATAGGCTAAGCTTCTTTTAATATCTCTCTGAGCAAGAGCTAAAGTAGCTCCTAAGAAGAGTGTTATTGTACCTACTAAAGAAATGAAACTCATTATTAAAGGTAGGGATATGAAAAGAGGAAGAAGTCGAGCTAGAAGAAAAATCCCCGCAGCAACCATAGTTGCTGCGTGTATAAGAGCCGAAATGGGAGTGGGTCCTTCCATAGCATCGGGTAACCATACGTGAAGAGGGAATTGTGCGGATTTCGCAACTGCACCAAGGAATAATAAAAAAGCACACAAAGTAGTAAGTAAGGAATTAATCCCATTATTAGGAATCCAGTTATTAGCTATTTTGAACAAATCCCGAAACTCTAAACTACCTGTTATCCAAAAAAAACCTAAAATTCCTAATAACAGACCAAAATCCCCTACACGATTAGTTACAAAAGCTTTTTGACAAGCACTCGCTGCAATTGGCCGTGTAAACCAAAAGCCTATCAATAAATAGGAACACATTCCCACAAGTTCCCAAAAAAAATAAATTTGTATCAAATTGGAACTAGTAACCAATCCCAACATGGAAGTATTGAAAAAACTTATATAAACGAAAAATCTCAAATATCCTTCATCGTGAGACATATAATCGTCACTATAAATAAGAACGAGGATTCCTACAGTAGTAATTAGTATTAACATAATAGAAGTAAGCGGGTCGATCAAGTATCCAAATTCTAAGGAAAAATCATTATTGACGGTCCAAGACCATAGATATTGATAGATAGAACTTCCATTTATTTGTTGAATAGATAGGTGAACTGAGAATACCATAGCTATACTTAAGAGTAAAACACAAGGAAAAGCCCATATGCGACGAAGATTTTTTGTTGCTGTCGGAATAAGAATAAGTCCAAACCCCATTGACATAATAACTGGAAGTGGGAGAAGAGGGATTACCCATGCATATTGATATGTATGTTCCATTTATTGCCGAGCCATAGTAATTGCACCTATTAAAGAAACTAGAAGAATTATGGAAATGAGTTCAAACGGAAGATAAAAATCAGTTGCTAAATGAATTCCAATTTGTTGAACGTTATTTATGAGACCCTGTTCCACTATTTGGTTTGATCTTGTAGTCCAAAGAATTCCATACCATGACGTATCTGGGATAGTAGTCATTAGTGAAAAAAGAATAGTTATACAAACGAGTGAAGTGAACCCATCTCCAATAGTCCAATAATTCTTATTTTTAGACCATTCTGAGCCATTTACGAACATTACGGCAAATATGATCAAAACATTTATAGCTCCCACATAAATAAGAAGTTGTGCGACAGCTACAAAGTAGGAATTCAATAAAATATAGAATAAGGATATACAAACAAGAACTAATCCCAGCGAAAAGGCAGAATAAATTGGGTTGGTAAGTAATACTACTCCTAGACCTCCTAGTAGAAGAACAAATCCCCCAAATAGCACAAGAATCTCATGTATTGGTCCAGGTAAATCCATTCAACGATCAACTTCCCCCATAATGATATCTATACTACCTAATATCGTCATGATATCAGCCAATTTCATTTTTTTAACTAGTTGAGGAAGAATTTGCAAATTAATAAAACCGGGTGGACGGATTTTCCATCTCCAGGGGAAAAGACTATCATCTCCTACCAGATAAATTCCTAATTCACCTTTTGGAGCTTCCACTCTTACATAAAGCTCTTGCTTTGACAATTCAAAATTGGGCGAAGGTTTTTTACCAAGAAATCGATATTCAAAATCATTCCATTCGGAATTCTTTGTTTTCTTAAAGCGTCGGACTTCTAAATTCTCATAAGGGCCTCCAGGAATTTTCTCTACAGCCTGTTGAATAACTTTGATGGATTCCCTCATTTCACCCATTCGTACTAAATAGCGAGCTAATGAATCCCCTTCTTTTTGCCATTGGACTTTCCAATCGAATTGGTTGTAAGACTCATAAGGATCAACTTTACGAAGATCCCATTGTATTCCAGAAGCTCGTAACATCGGTCCCGATAAGCCCCAATTTACTGCTTCTTCTCCGCTAATAAAACCAACTCCTTCAACTCGTTCTAAAAAAACGGGATTCCGTGTAATAAGTTGTTGATATTCAACAACTCCTCGTAAAAAATAATCACAGAAATCTAAACATTTATCGACCCATCCATAAGGTAGATCGGCGGCTACCCCTCCGATGCGAAAGTAATTATGCATCATTCGCATACCTGTAGCAGCTTCAAATAGATCATATATCAATTCTCTCTCTCTAAAAATATAGAAAAAAGGGGTCTGTGCGCCTAGATCCGCCATAAAAGGTCCAAGCCATAACAAGTGAGAAGCTATACGGCTCAACTCTAACATAATTACCCTAATATAGCTGGCTCTTTGGGGTATTTGAATATTCTCCAAGAATTCTGGTGCATTTACCGTTATTGCTTCTGTAAACATAGTAGCTAAATAATCCCACCGTGTTACATAAGGTAAGTATTGTATAATAGTTCGGTTTTCCGCGATTTTTTCCATTCCTCTGTGTAAATAGCCTAATATGGGTTCACAATCAATAACATCTTCACCATCGAGAGTAACGATCAGTCGAAGAACACCATGCATTGATGGGTGCTGAGGGCCCATATTGACTATCATGAGATCTTTTCTTGTAAGCGGTAGACTCATCTAATAATTAGTAACCGTTCTTGAATTCCAAGATTTTTCTTCGTCTATTTTACTTTGAGTCGAATTCCTAATTGTTTGAATTGTGTAATCTCCCATTATGGAGATTGGTAACCGACTCAAAGCAATTTGATTGTAATTCAATTCATGACGATCATAAGTAGAAAGTTCATATTCTTCAGTCATTGATAAACAGCTTGTCGGGCAGTACTCAACACAATTACCACAAAATATACAAACTCCGAAATCAATACTATAATTAAGCAATTGTTTCCTTTTAATATCCTTTTCAAATCTCCAATCCACAAGGGGTAGATCTATCGGGCATACGCGAACACATACTTCACAAGCAATACATTTATCAAATTCAAAGTGGATTCGCCCCCGGAAACGCTCCGATGTAATTGATTTTTCATAAGGGTAGTGAATCGTTATAGGTAAACGATTTGTGTGGGATAAGGTAATTATGAAACTTTGACCAATGTACCTTGCAGCGCGTATTGTTTGTTGACCATAACTCATGAACCCAGTTACCATAGGGAACATTCAATGAGCATCTTGTATTTCATAGAAATTGGGGGTTATATAGTCCTTACGTAAGGGCCAGCCTATCCAACTTTCAGGCATTAGAATACGTTTAAGGCGTGGATGATTATCATAAGAGATTCCCACCATATCATAAGATTCGCGTTCTTGAAAATCGGCACTTCTCCAAATCCAGAAGACAGACGGGATTCTAGGATTATCCTTTTGGGCAAAGACTTTTATGCATACTTCTTCTGGGTTATCTATACCATACTGTATTCTCGTAAGATGATACACGCTAGCTAAAGATCCACCGGGTGCTACGTCATAAGCACATTGGGAACGTAAATAATTGTAACCATATACATATAAAATGACAGCAATGGAATCCCAATCCCCTGCTTTTATTTGTAAAGTCTCTATTCCTCGGTGATCGAAGCCCAAAGATCTATGAACCACCTCATGTTTGACTAGCCAATTAGATAACCAACCCTGCTGCATCTAATTCACTAATTTTGAGGAAGATACTGGACTTTTGGATTTGAAAAAAGTTTCAGAAGATATGTCTAAAGTAGATGGTGATTGATAGAGCAATTCTTGCTCGTAAGTTCCAGTATGAGTACTACGCCTAACATAAAGCTTGTGACTGGTAGTAAAACATCGATTTTTCTTTTGAGATAGAGTTCGATCCTCAACTATTTCTCGCGATATCTTCTTACGAAGTTTTGTTAGGGCATCTATAACTGCCTCCGGTTTAGGTGGGCAGCCCGGCAAGTAGACATCCACAGGAATTAACTTATCAACTCCCCGAACAGTACTATAGGAATCCGTACTGAACATTCCCCCTGTAATAGTACAGGCTCCCATAGCAATGACGTATTTTGGTTCAGGCATTTGCTCGTATAATCTCACTAAAGAGGGAGCCATTTTCATTGTTACCGTACCAGCTGTTAAAATTAGGTCTGCTTGCCTAGGACTTGATCTTGGTACCAATCCATAACGATCAAAGTCGAATCGTGAGCCTATTAATGAAGCAAATTCAATGAAACAACAACTGGTACCATATAGAAGGGGCCATAAACTGGAGAGTCTTGACCAATTCGAAAGATCATTTGGTGTAGTTGAAATAACGGAATTGGAACTTGTTTGGTCAAGTAAGGGAAACTCAATCAAACTCATAACTGTCTCAATGGAATCTTTTCCTTCTTTTTTTTTTTTGTCTGAATATTCAGTTAAGACCATTCCAAGGCTCCTTTTCGCCATATGGAAAATAGAAATACTTTTTCTTGGGTAAAGGAACAGATGATTCGATCGATTTCTGTATCGATCATGATATACGTAATAACTCGGACATCTATTTCAAATGCATATCCCATTTTTGCGCAGCAGGGTTATGAAAACCCACGAGAAGCAACCGGACGAATTGTATGTGCCAATTGCCATTTAGCTAATAAGCCCGTGGATATTGAAGTTCCCCAAGCTGTGCTTCCCGATACTGTATTTGAAGCAGTTCTTCGAATTCCTTATGATATGCAACTGAAACAAGTTCTTGGTAATGGGAAAAAGGGAGGGTTAAATGTGGGTGCTGTTCTTATTTTGCCCGAGGGATTCGAATTAGCGCCGCCCGACCGTATTTCTCCTGAGTTGAAAGAAAAGATAGGAAATCTTTCTTTTCAGAGTTATCGTCCCGATAAAAAAAATATTCTTGTGATAGGCCCTGTTCCCGGTAAGAAATATAGTGAAATCGTCTTTCCCATTCTTTCCCCCGATCCTGCTACGAAGAAAGACGTTCATTTCTTAAAATATCCCATATATGTAGGGGGAAACCGAGGAAGGGGACAGATCTATCCTGATGGTAGCAAGAGTAACAATACGGTCTATAATGCTACGTCAACAGGTATAGTAAGAAAAATACTACGTAAAGAAAAGGGGGGATATGAAATATCCATAGTCGATGCATCGGATGGACGCCAAGTGATTGATATTATACCTTCCGGGCCAGAACTTCTTGTTTCAGAAGGGGAATCGATCAAGCTTGATCAACCATTAACAAGCAATCCTAATGTGGGAGGGTTTGGTCAGGGGGATGCAGAAATCGTGCTTCAGGATCCATTACGCGTCCAAGGCCTTTTGTTCTTCTTCGCATCTGTTATTTTGGCACAAGTTTTTTTGGTTCTCAAAAAGAAACAGTTTGAAAAGGTTCAATTGTACGAAATGAATTTCTAGATGAGTGATGAAATTTTCATATACGGTTCTCGGAGGGGGTCGGGTTAGTTACCTATCTCAATAAAGTATATGATTGGTTTGAGGAACGTCTTGAGATTCAGGCAATTGCGGATGATATAACTAGTAAATATGTTCCTCCTCATGTCAACATATTTTATTGTTTAGGGGGAATTACACTTACTTGTTTTCTAGTACAAGTCGCTACCGGTTTTGCTATGACTTTTTACTACCGCCCAACCGTTACAGAGGCTTTTTCCTCGGTTCAATACATAATGACCGAGGCCAACTTTGGTTGGTTAATCCGATCAGTTCATCGATGGTCAGCAAGTATGATGGTTCTAATGATGATCCTGCACGTATTTCGTGTGTATCTCACAGGTGGATTTAAAAAACCCCGCGAATTAACTTGGGTGACAGGTGTGGTTTTGGGTGTATTGACTGCATCGTTTGGTGTAACTGGTTATTCTTTGCCTTGGGATCAAATTGGTTATTGGGCAGTCAAAATTGTGACAGGTGTACCTGAAGCGATTCCGGTAATAGGATCGCCTTTAGTGGAGTTATTACGTGGAAGTGCTAGTGTGGGCCAATCCACTTTGACTCGTTTTTATAGTTTACATACCTTTGTACTGCCTCTGCTTACTGCCGTATTTATGTTAATGCACTTTCCAATGATACGTAAGCAAGGTATTTCGGGTCCTTTATAGATGGGAGTGTAACAAAGAAACCTGACTTAAATGATCCTGTATTAAGAGCAAAATTAGCTAAAGGGATGGGACATAATTATTACGGGGAACCCGCGTGGCCCAACGATCTTTTATATATTTTTCCAGTAGTAATTCTAGGTACTATTGCATGTAATGTAGGTTTAGCGGTTCTCGAGCCGTCAATGATTGGTGAACCGGCGGATCCGTTTGCAACTCCTCTGGAAATATTACCCGAGTGGTATTTCTTTCCCGTCTTTCAAATACTCCGTACAGTACCCAATAAGTTATTGGGCGTTCTCTTAATGGTTTCTGTGCCAACGGGCTTATTGACAGTACCCTTTCTAGAGAATGTCAATAAATTCCAAAATCCATTTCGTCGCCCAGTAGCTACGACCGTTTTTTTAATCGGTACTGCAGTAGCTCTTTGGTTAGGTATTGGAGCAACATTACCCATTGAAAAATCCTTAACTTTAGGTCTTTTTTAGATGATTGAAGTTTTTCTATTTGGAATCGTCTTAGGCCTAATTCCTATTACTTTAGCGGGATTATTCGTGACTGCGTATTTGCAATACAGACGTGGGGATCAGTTGGATCTTTGAATGCTTACTATAACTAGTTATTTCGGTTTTCTACTGGCTGCTTTAACTATAACCCCAGCTCTATTTATTGGCTTGAACAAGATACGTCTTATTTGACTAGAGTCCACTCCTCCCCCATACTACTAGTGAAAGAGAAAATGTAAAGACTACCATTAAAGCAGCCCAAGCGAGACTTACTATATCCATCTATCCTACTGCAATAATTCTCGCTAAGAAGAATGCCCATGTTGTGGCAATTCCACCCAGAAGGTAATGGGTTACTCCTACAGCACGTCCTTGTATAATGCTCAAGGCTCTAGGCTGAGTAGCAGGAGCAACTTTTAATTTGTTATGAGCCCAAACGATAGATTCAATGAGTTCTTGCCAATAACCACGGCCGCTGAATAAAAACATTAAACTGAAGGCCCAGACAAAATGAGCACCTAAGAAAAAAAGACCATATGCAGATAATGAAGAACCATAAGACTGAATTACTTGGGATGCCTGTGCCCACAAGAAATCTCGGAGCCACCCATTAATCGTAATGGAACTCTGTGCAAAGTTTCCCCCTGTGATATGAGTTACCATCCCTTCATCGCTTATAGTACCCCAAACATCCGACTGCATTTTCCAACTGAAATGGAAAATGACTACCGAAATTGCATTGTACATCCAGAATAGACCTAAGAAAACATGATCCCAGGCGGATACTTGACATGTTCCCCCTCTCCCAGGCCCATCGCAAGGGAAGCGAAAACCAAGATTTGCTTTATCGGGTATCAAACGGGAACTGCGAGCAAATAAAACACCTTTCAAAAGTATTAATACAGTCACATGGATGGTAAATGCGTGAATGTGATGGACTAAAAAATCTGCGGTTCCTAATGGAATAGGTAACAAAGCTACTTTGCCGCCTACTGCTACTAACTCGCCACCTCCCCACGTTAAGCTGGTACTTGTTGTTGCACCAGGAGCTGTTACGCCAGGCGCGTTAGCATGGATATTTTGTACCCATTGAGCAAAGATGGGTTGTAATTGTATGGCGGTATCCGAAAACATATCTTGGGGACGGCCTAAAGCACTCATGGTATCATTATGAATGTACAAGCCAAAACTGTGAAAACCTAGAAATATACATACCCAGTTAAGGTGGGATATGATTGCATCGCGGTGTCTAAGGACGCGATCTAATAGATCGTTGTATCGAGTAGTTGGATCATAGTCTCTTACCATAAAAATGGCTGCATGTGCAGCAGCACCGACTATTAGAAATCCGCCAATCCACATGTGGTGTGTGAACAACGAAAGTTGTGTACCATAGTCAGTAGCTAGGTATGGATAGGGGGGCATAGAGTACATATGATGAGCTACAACAATGGTTGTAGAGCCTAGCATAGCTAGGTTAAGAGATAATTGAGCGTGCCATGACGTTGTTAGGATTTCATAGAGACCCTTATGGCCTTGTCCTGTAAATGGGCCCTTATGAGCTTCCAAAATATCTTTAAGTCCATGACCAATACCCCAGTTGGTCCTATACATATGACCTGCGATCAGGAAAAGAATAGCAATAGCTAAATGATGGTGCGCAATATCGCTCAACCATAGACCTCCGGTTATTGGGTCTAGTCCTCCGCGAAAACTCAGAAATTCTGCGTATTTGGACCAATTCAAGGTGAAAAAGGGGGTTGCTCCTTCGGCAAAACTAGGATAAAGTTGAGCCAAAAGGTCGCGATTCAAGATAAATTCATGAGGAAGTGGTATCTCTTTAGGATCAACCCCAGCGTCAAGAAATTGGTTAATTGGTAAAGATACATGGATTTGGTGTCCCGCCCAAGAAAGAGACCCAAGTCCTAATAACCCCGCTAAGTGGTGATTCAACATGGATTCTACATCTTGGAACCAGGCCAATTTGGGAGCGGCCTTGTGATAATGGAACCAACCAGCAAAAAGCATTAACGATGCAAAAATCAATGCACCGATTGCGGTACAATAGAGTTGTAATTCATTAGTTATTCCAGATGCTCGCCAAAGCTGAAAAAACCCAGAGGTTATTTGGATTCCTCGGAAACCCCCGCCTACATCACCATTCAATATTTCTTGCCCTACTATTGGCCAAACTACCTGAGCACTGGGTCCAATGTGAGTAGGATCACTTAGCCATGCTTCATAATTGGAAAAACGGGCACCATGGAAGTACATGCCACTCAACCAAAGAAAGATAATGGAGAGTTGACCGAAATGAGCACTAAAGACTTTTCGAGAGATCTCCTCCAAATCACCGGTATGACTATCGAAATCGTGAGCATCAGCATGTAGGTTCCAGATCCAAGTGGTAGTATCAGGGCCCTTAGCTATTGTTCTTGAGAAATGGCCGGGTTTGGCCCATTCCTCAAAAGATGTTTTTACAGGATCCCTATCCACAACAATTTTTACTTCTGGTTCCGGCGAACGAATAATCATTTAACCAAACTTGCCTGATGTTGAGGCAATCAAGAAAGCTGCATAAGTGAATATATAACCCACGGAAAAGTGGGCTAATCCAACCAATCTTGCTTGCACAATGGAAAGAGCCACGGGCTTATCTCTCCAGCGAATTAAATTAGCCAAAGGTGTGCGTTCATGAGCCCATGCTAAAGTCTCAATTAATTCCTGCCAATATCCACGCCAGGAAATTAAGAACATAAATCCAGTAGCCCAAACAAGATGTCCAAATAAGAACATCCACGCCCATACCGATAAACTATTCATCCCAAAAGGATTATATCCATTGATAAGTTGTGAAGAGTTTAACCATAGGTAATCTCTTAACCATCCCATCAAATAAGTGGAGGATTCATTAAATTGTGAAACGTTGCCCTGCCATAATGTGATGTGTTTCCAATGCCAATAAAAAGTAACCCATCCAATGGTATTTAACATCCAGAAAACTGCCAAATAAAACGCGTCCCAAGCAGAAATATCACAAGTACCGCCGCGCCCTGGGCCGTCACAAGGAAAACTATACCCAAAATCCTTTTTATCCGGCATTAATTTGGAACCGCGTGCATCTAAAGCACCCTTTACTAAAATCAATGTAGTTGTATGCAAACCTAGAGCAATAGCATGATGAACCAAGAAATCTCCAGGTCCTATTGTTAAGAAAAGAGAATTACTATTCTCATTAACAGCATTCAACCATCCGGGCAACCATAGGGTTCGACCTGCATTGAAAGCGGGGCCGCTCGTTGAAGATAAGAGTATATCGAACCCATATGTCGTCTTACCATGAGCAGATTGTATCCATTGGGCAAATATAGGTTCGATCAAGATTTGCTTTTCTGGAGTACCAAAAGCAAGCATGACGTCGTTATGAACATAAAGGCCCAAGGTATGGAATCCTAGGAAGAGGCTAGCCCAACTTAAATGAGATATGATAGCTTCTTTATGGTCTAACATTCTTGCCAATACATTATCCTCATTCTGTTCCGGATTGTAATCCCTAATGAAAAAAATAGCTCCATGAGCAAAAGCCCCTGTCATGATGAACCCTGCAATATATTGGTGATGAGTATATAAAGCAGCTTGAGTGGTAAAGTCTTGTGCTATGAATGCATAAGCAGGTAAAGAGTACATATGTTGAGCTACTAAGGAAGTAATAACCCCTAAAGAAGCTAGAGCAAGACCTAATTGAAAATGAATCGAATTATTGATTGTGTCGTAAAGGCCCTTATGCCCACGCCCTAATCGACCCCCCGGAGGAGTATGTGCTTCTAAAAGATCTTTGATACTATGCCCAATTCCGAAGTTAGTTCGATACATATGACCGGCAATGAGAAAAATAAATGCAATAGCTAAATGATGGTGAGCAATATCGGTCAGCCACAAACTTTGTGTTTGTGGATGGAATCCCCCAAGAAGAGTTAGAATGGCAGTTCCGGCTCCTTGAGCGGTACCAAATAAATGATTACTCGAATCAGGGTTTTGGGCATAAAGATTCCACTGACCCGTCAGAAGGGGTCCCAACCCCTGGGGATAGGGTAATACATCTAAGAAATTATTCCATCGAACGTACTCCCCCCTGGATCCGGGAATAGCGACATGAACTAAATGTCCTGTCCAAGCCAAAGAACTTACCCCGAAAAGTCCTGACAAATGATGATTGAGACGAGATTCCGCGTTTTTGAACCACGAAAGGCTTGGTTTCCATTTGGGTTGTAGATGTAACCAACCCCCTATTAAGGATAGCGTAGAAAGAAATAAAAGAAACAGAGCTCCAGTATAAAGATCTCCATTGGTGCGTAATCCAATTGTATACCACCACTGATAAACCCCAGAATAGGCGATATTCACTGGACCGGCAGCACCTCCTCGAGTAAAGGCTTCCACAGCGGGTTGACCAAAATGAGGATCCCAAATCGCATGAGCAATAGGCCTTACGTGTAAAGGATCCTGTATCCATGATTCAAAATTTCCTTGCCAAGCTACATGAAACAGATTTCCGGATGTCCATAGAAAAATTATTGCTAACTGCCCAAAGTGAGAAGCAAAAATGTTCTGATAAAGACGTTCCTCAGTAATATCATCATGACTTTCGAAATCATGTGCGGTAGCAATACCAAACCAAATACGACGAGTAGTGGGGTCCTGAGCTAAGCCTTGGCTAAACCTGGGAAATCTTAATTCCATTCAATAAGATAGAGCCATGCTGCGGGTTGTTTCAGGCCCTAAATAAACGCGGACACTTAAAAAATCTGTTGGGCAGGCAGATTCGCATCTCTTACAACCCACACAATCTTCGGTTCTCGGCGCGGAAGCAATTTGCTTGGCTTTACACCCATCCCAGGGTATCATTTCTAATACATCTGTTGGACAAGCTCGTACACATTGAGTGCATCCTATACATGTATCATAAATTTTTACGGAATGTGACATATGACGGATTTTAACTTACCTTCTATTTTCGTGCCTTTAGTAGGCTTAGTATTTCCGGCAATTGCAATGGCTTCTTTATTTCTTTATGTGCAGAAAAATAAGATTGTCTAGATGCGGGATATAAAAACATATCTCTCTGTAGCGCCCGTGCTAAGTACTCTATGGTTTGGGGCTTTAGCAGGTTTATTGATAGAAATTAATCGTTTATTCCCAGATGCTTTGTCATTCCCTTTTTTTTAATTCTAGTTATCCATTAAGAGATGGAACTTCAAGAACAGCTAGGTCTAGAGGGAAGTTGTGAGCATTACGTTCGTGCATTACCTCCATACCAAGATTAGCACGGTTGATGATATCAGCCCAAGTATTAATAACGCGACCTTGGCTATCAACTACAGATTGGTTGAAATTGAAACCATTTAGGTTGAAAGCCATAGTACTAATACCTAAAGCAGTGAACCAGATCCCTACTACAGGCCAAGCAGCCAAGAAGAAGTGTAAAGAACGAGAGTTGTTGAAACTAGCATATTGGAAGATTAATCGGCCAAAATAACCATGAGCAGCCACAATATTATAAGTCTCTTCCTCTTGACCAAATTTGTAACCCTCATTAGCAGATTCATTTTCAGTGGTTTCCCTGATCAAACTAGAGGTTACCAAGGAACCATGCATAGCACTGAATAGGGAACCGCCGAATACACCAGCTACACCTAACATGTGAAATGGATGCATAAGGATGTTGTGCTCTGCCTGGAATACAATCATAAAGTTGAAAGTACCAGATATTCCTAAAGGCATACCATCAGAGAAACTTCCTTGACCAATAGGGTAAATCAAGAAAACAGCAGTAGCAGCTGCAACAGGAGCTGAATATGCAACAGCAATCCAAGGACGCATACCCAGACGGAAACTAAGTTCCCACTCACGACCCATATAACAAGCTACACCAAGTAAGAAGTGTAGAACAATTAGCTCATAAGGACCGCCGTTGTATAACCACTCATCAACAGATGCAGCTTCCCAAATTGGGTAAAAGTGCAATCCGATCGCCGCAGAAGTAGGAATAATGGCACCAGAGATAATATTGTTTCCATAAAGTAAAGAACCAGAAACAGGCTCACGAATACCATCAATATCTACTGGAGGAGCAGCGATGAAGGCGATAATAAATACGGAAGTTGCGGTCAATAAGGTAGGGATCATCAAAACACCGAACCATCCGATGTAAAGACGATTTTCGGTGCTAGTTATCCAGTTGCAGAAGCGACCCCACAGGCTTGTACTTTCGCGTCTCTCTAAAATTGCAGTCATATGGGTTTGCCTTGGTATCGTGTTCATACTGTTGTATTGAATGATCCGGGTCGATTGCTTTCGGTGCATATAATGCACACAGCTTTAGTTTCTGGTTGGGCCGGCTCGATGGCTTTATATGAATTAGCGGTTTTTGATCCCTCTGATCCTGTTCTGGATCCAATGTGGAGACAAGGTATGTTCGTCATTCCCTTCATGACTCGTTTAGGAATAACCAATTCGTGGGGTGGTTGGAGTATTTCAGGAGGAACTGTAACGAATCCGGGTATTTGGAGTTATGAAGGTGTGGCAGGTGCGCATATTGTGTTTTCTGGCTTGTGTTTCTTGGCAGCTATCTGGCATTGGGTATATTGGGACCTAGAAATATTCTGTGATGAGCGGACAGGAAAACCCTCTTTGGATTTGCCCAAGATCTTTGGAATTCATTTATTTCTTGCAGGGGTGGCTTGCTTTGGCTTTGGCGCATTTCATGTAACGGGTTTGTATGGTCCTGGGATATGGGTGTCCGATCCTTATGGACTAACTGGAAAAGTACAAGCTGTAAATCCAGCGTGGGGTGTAGAAGGTTTTGATCCTTTTGTTCCGGGGGGAATAGCTTCTCATCATATTGCTGCGGGTACATTGGGCATATTAGCGGGCCTATTCCATCTTAGTGTCCGTCCGCCTCAACGTCTATACAAAGGATTACGTATGGGCAATATTGAAACTGTACTTTCCAGTAGTATCGCTGCTGTTTTTTTTGCAGCTTTCGTAGTTGCCGGAACTATGTGGTATGGGTCAGCAACTACCCCAATCGAATTATTTGGGCCTACTCGTTATCAGTGGGATCAGGGATACTTTCAGCAAGAAATATATCGAAGAGTTAGCGATGGGTTAGCCGAAAATCTTAGTTTATCAGAAGCTTGGTCTAAAATTCCCGAAAAATTAGCCTTTTATGATTATATTGGTAATAATCCGGCAAAGGGGGGATTATTCAGAGCAGGCTCAATGGACAACGGGGATGGAATAGCTGTTGGATGGTTAGGACATCCCGTCTTTAGAGATAAAGAAGGACGCGAGCTTTTTGTACGCCGTATGCCTACTTTTTTTGAAACATTTCCGGTTGTTTTGGTAGATGAAGAGGGAATTGTGAGAGCGGACGTTCCTTTTAGAAGAGCAGAATCCAAATATAGTGTTGAACAAGTAGGTGTAACGGTGGAGTTCTATGGTGGCGAACTTAATGGAGTAAGTTATTCTGATCCTGCTACTGTAAAAAAATATGCGAGGCGTTCCCAATTAGGGGAAATTTTTGAATTAGATCGGGCTACTTTGAAATCGGATGGTGTTTTTCGCAGCAGTCCAAGGGGTTGGTTCACTTTTGGTCATGCTACCTTTGCTTTGCTCTTCTTTTTCGGACACATTTGGCATGGCGCTAGAACCTTGTTCCGAGATGTTTTTGCTGGTATTGATCCAGACTTGGATGCTCAAGTGGAATTTGGAACATTCCAAAAAGTTGGAGATCCAACTACAAGGAGACAAGCAGTCTGAATGACTATAGCCCTTGGTAGAGTTACTAAAGAAGAAAATGATCTATTTGATATTATGGACGACTGGTTACGAAGGGACCGTTTCGTTTTTGTAGGATGGTCCGGCCTATTGCTCTTTCCTTGTGCTTATTTCGCTTTAGGGGGTTGGTTTACAGGGACAACTTTTGTAACTTCTTGGTATACCCATGGATTGGCTAGTTCCTATTTGGAAGGTTGTAATTTCTTAACCGCGGCAGTTTCCACCCCTGCCAATAGTTTAGCACACTCTTTGTTGCTACTATGGGGCCCGGAAGCGCAAGGGGATTTTACTCGTTGGTGTCAATTAGGCGGTCTGTGGACTTTTGTCGCTCTCCATGGGGCTTTTGCACTAATAGGTTTCATGTTACGTCAATTTGAACTTGCTCGGTCTGTTCAATTGCGGCCTTATAATGCAATTTCATTCTCTGCTCCAATCGCTGTTTTCGTTTCCGTATTCCTTATTTATCCACTGGGGCAATCTGGTTGGTTCTTTGCGCCGAGTTTTGGCGTAGCAGCGATATTTCGATTCATCCTCTTTTTCCAAGGATTTCATAATTGGACATTGAACCCATTTCATATGATGGGAGTTGCCGGAGTATTAGGCGCGGCTCTGCTATGCGCTATTCATGGGGCGACCGTAGAAAACACTCTATTCGAGGACGGTGATGGTGCAAATACTTTCCGCGCTTTTAACCCAACTCAAGCTGAAGAAACTTATTCAATGGTCACTGCTAATCGCTTTTGGTCCCAAATCTTTGGTGTTGCTTTTTCTAATAAACGTTGGTTACATTTCTTTATGCTATTTGTACCCGTCACCGGTTTATGGATGAGTGCTATTGGCGTAGTCGGCCTGGCTCTGAACCTACGTGCCTATGACTTCGTTTCCCAGGAAATCCGTGCAGCGGAAGATCCTGAATTTGAGACTTTCTACACTAAAAATATTCTTTTAAACGAGGGTATTCGTGCGTGGATGGCAGCTCAGGATCAGCCTCATGAAAATCTTATATTCCCTGAGGAGGTTCTACCACGTGGAAACGCTCTTTAATGGAACTTTCGTTTTAGCTGGTCGTGACCAAGAAACCACCGGCTTTGCTTGGTGGGCTGGGAATGCCAGACTTATCAATTTGTCCGGTAAACTACTTGGAGCTCACGTAGCCCATGCCGGATTAATCGTATTCTGGGCCGGAGCAATGAACCTATTTGAGGTGGCCCATTTCGTACCAGAAAAGCCCATGTATGAACAAGGGTTGATTTTACTTCCGCACTTAGCTACTCTAGGTTGGGGAGTAGGGCCGGGGGGAGAAGTTCTAGATACTTTTCCGTACTTTGTATCTGGAGTACTTCACCTAATTTCCTCCGCAGTCTTAGGCTTCGGCGGCATTTATCACGCGCTTCTGGGACCCGAGACTCTTGAAGAATCTTTTCCATTCTTTGGTTATGTATGGAAAGATAGAAATAAAATGACTACAATTTTGGGTATTCACTTAATTTTGTTAGGTATAGGTGCTTTTCTTCTAGTACTCAAGGCTCTTTATTTTGGCGGTGTATATGATACCTGGGCCCCGGGGGGGGGAGATGTAAGAAAAATTACCAATTTGACCCTTAGCCCCAGTGTTATATTTGGTTATTTACTAAAATCCCCTTTTGGGGGAGAAGGGTGGATTGTTAGTGTGGATGATTTAGAAGATATAATTGGGGGACATGTATGGTTGGGTTTTATTTGTGTATTTGGCGGAATTTGGCATATCTTAACCAAACCCTTCGCATGGGCTCGCCGTGCATTTGTATGGTCTGGAGAAGCTTACTTGTCTTATAGTTTAGGCGCTTTATCTGTCTTTGGTGTTATCGCTTGTTGTTTTGTCTGGTTCAATAATACGGCTTATCCGAGTGAGTTTTATGGACCCACTGGGCCAGAAGCTTCTCAAGCTCAAGCATTTACTTTTCTAGTTAGAGACCAGCGTCTTGGAGCTAATGTGGGATCTGCCCAAGGACCCACAGGTTTAGGTAAATATCTAATGCGTTCCCCAACGGGAGAGGTTATTTTTGGAGGGGAAACTATGCGTTTTTGGGACCTTCGTGCTCCATGGTTAGAACCTCTAAGGGGGCCCAACGGTTTGGACTTGAGTAGGTTGAAAAAAGACATACAACCTTGGCAAGAACGACGTTCGGCAGAATATATGACCCATGCTCCTTTAGGCTCTTTAAATTCCGTGGGTGGCGTAGCTACCGAGATCAATGCAGTTAATTATGTCTCTCCTAGAAGTTGGTTAGCGACCTCCCATTTTGTTCTAGGATTCTTCTTTTTTGTGGGCCATTTGTGGCATGCAGGAAGAGCCCGGGCTGCTGCAGCAGGCTTTGAAAAGGGAATCGATCGTGATTTGGAACCTGTTCTTTACATGAACCCTCTTAACTAACTAAAAGGATCTACTAAATTCATCGAGTTGTTCTAAAGAATCAAAACGGTCGGTTATTAAGGGAATTCCTTGTCGGCTTTCCGTGAAATACTCGTTTGGCCGAGGACTTCCAAACACGTCATAAGCTAAACCCGTACTGACAAATAACCAACCCGCAATGAATAGGGAAGGTATAGTAATGCTATGAATAACCCAGTATCGAATACTGGTAATAATATCAGCAAAAGAACGTTCTCCCGTGCTTCCAGACATTTATCGTTGGATGAACTGCATTGCTGATATTGATCCCAAGAAAAAAACAGTAGGTACGGCTAGTCCGTGAACAGCCAGCCATCGGACTGTAAAAATAGGATAGGTTCGATCTATGGTCATATGGCTACACAAACCGTTGAAGATAGTTCTAGACCTGGGCCAAGACGAACTCGCGTAGGTAGTTTATTGAAACCCTTGAATTCGGAATATGGGAAAGTAGCTCCGGGTTGGGGGACTACTCCTTTTATGGGGGTCGCAATGGCTTTATTCGCGATATTCCTATCTATCATTTTAGAAATTTATAATTCTTCTGTTTTACTGGACGGAATTTTAATGAATTAGCTATAGAGATGAACCCAATCCAGAATATGAACCGTAAAAGAAAACACCTAATAAACCAATCACAGGAATACCAGTTACAGTACCTATCAGCCAAAGAGGAATTCTTCCAGTAGTATCGGCCATTCAATTGAAGAAGTAATTGGAAAATAAAACAGCAAGTACAAAAATGAGTAATAAACCCCAGTATAGACTGGTACGATTCAATTCAACATTTTGTTCATTCGGGTTTGATTGTGTCATATGGAAGTCAATATTCTCGCATTTATTGCTACTGCACTGTTTATTCTAGTTCCTACTGCCTTTTTACTTATTATTTATGTAAAAACAGTCAGCCAAAATGATTAATTAGTCCCCGTGTTCTTCGAATGGATCTCTTAATTGTTGAGAGGGTTGCCCAAACGCGGTATATAAGGCATACCCAGTAAAGCTTACAAGTAAACCAGATATGGAGATGGCGACTAAAGTTGCTGTTTCCATATGGAAGCATTGGTTTATACGTTCCTTTTAGTTTCGACTTTAGGGATAATTTTTTTCGCTATCTTCTTCCGAGAACCACCTAAGGTTCCGACTAAAAAATGAATGACTATTGCTTTCCAATTAGCTGTTTTTGCATTAATTGCGACTTCCTCAGTGTTAGTAATTAGTGTACCCCTTGTATTTGCTTCTCCTGATGGTTGGTCAAATAATAAAAACGTTGTATTTTCCGGTACATCATTATGGATTGGACTAGTCTTTCTGGTAGCTATTCTGAATTCTCTCATTTCTTAAATGTCACCACAAACAGAAACTAAAGCAAGTGTTGGATTTAAAGCTGGTGTTAAGGATTATAAATTGACTTATTACACCCCGGAGTATGAAACCAAGGATACTGATATCTTGGCAGCATTCCGAGTAACTCCTCAGCCCGGGGTTCCGCCCGAAGAAGCAGGGGCTGCAGTAGCTGCCGAATCTTCTACTGGTACATGGACAACTGTTTGGACTGATGGACTTACCAGTCTTGATCGTTACAAAGGGCGATGCTATCACATTGAGCCCGTTGTTGGGGAGGAAAATCAATATATCGCTTATGTAGCTTATCCATTAGACCTATTTGAAGAGGGTTCTGTTACTAACATGTTTACTTCCATTGTGGGTAACGTATTTGGTTTCAAAGCCCTACGCGCTCTACGTCTGGAGGATCTGCGAATTCCCCCTACTTATTCAAAAACTTTCCAAGGTCCGCCTCATGGTATCCAAGTTGAAAGGGATAAGTTGAACAAGTACGGCCGTCCTTTATTGGGATGTACTATTAAACCAAAATTGGGATTATCCGCAAAAAATTACGGTAGAGCGTGTTATGAGTGTCTACGCGGTGGACTTGATTTTACCAAAGATGATGAAAACGTAAACTCACAACCATTTATGCGCTGGAGGGACCGTTTTGTCTTTTGTGCCGAAGCAATTTATAAATCACAGGCCGAAACCGGTGAAATCAAGGGGCATTACTTGAATGCGACTGCAGGTACATGCGAAGAAATGATGAAGAGAGCTATATTTGCGAGGGAATTAGGGGTTCCTATTGTAATGCATGACTACTTAACTGGGGGATTCACCGCAAATACTACTTTGGCTCATTATTGCCGCGACAATGGCCTACTTCTTCACATTCACCGGGCAATGCATGCAGTTATTGATAGACAGAAAAATCATGGTATGCATTTTCGTGTATTAGCTAAAGCATTGCGTATGTCTGGGGGAGATCATATCCACGCCGGTACAGTAGTAGGTAAGTTAGAAGGGGAACGCGAAATGACTTTAGGTTTTGTTGATTTATTGCGCGATGATTTTATTGAAAAAGATCGTGCTCGCGGTATCTTTTTCACTCAGGACTGGGTATCTATGCCAGGTGTTATACCGGTGGCTTCAGGGGGTATTCATGTTTGGCATATGCCAGCTCTGACCGAAATCTTTGGAGATGATTCCGTATTACAATTTGGTGGAGGAACTTTAGGACATCCTTGGGGAAATGCACCTGGTGCAGTAGCTAATCGGGTGGCTTTAGAAGCTTGTGTACAAGCTCGTAACGAAGGGCGCGATCTTGCTCGTGAAGGTAATGAAATTATCCGAGCAGCTTGCAAATGGAGTCCTGAACTAGCCGCAGCTTGTGAAATATGGAAGGCGATCAAATTCGAGTTCGAGCCGGTAGATAAACTAGATTTATAATACTTCAGGAGCTAATGAAACTATTTTAGTAAAATTCAATTCTCTCAATTCCTCGGCGATCGCGCCAAAAACTCGAGTTCCTTTTGGATTTCCTTTTTGATCAATGATAACCGCTGCATTGTCATCATAGCGTATTATTATACCGTCTTCGCATTTGAACTCTTTACATGTACGTACAATTACAGCTCGAATTACTTCGGATCTTTCTAGAGGCATTTGGGGCACTGCGTCTTTGATTACAGCAACAATAACATCACCAATACGAGCATATCGCTGATTACTAGCAGCTCCTATGACTCGAATACACATCAATTTTCGAGCTCCACTGTTATCTGCTACATTTAAAAGGGTCTGAGGTTGAATCATCTATATCTCTAATCGAAGAAATTGACTTCGTATGGGCATTTTACTGGCAGCTATGGAGATAGCTGCTCTAGCTACAGTTTCGGATACTCCGCCCATTTCATAAAGTATTCGACCTGGTTTAACAACGGCTACCCAATATTCGGGGGATCCCTTTCCTGAGCCCATACGTGTTTCCGTGGGTCTTAGTGTAACCGGTTTGTCGGGAAATATACGTACCCATATTTTTCCACCACGACGTGCATATCGTGTCATTGCTCTTCGTCCTGCTTCTATCTGTCTCGACGTGATCCAAGCGGGTTCAAGTGCTTGCAGAGCATATCTACCAAAACAAATACGATTGCCTCGGCAGGATTTTCCCTTCATTCTTCCTCTATGTTGTTTACGAAATCTGGTTCTTTTGGGGTTACTAAGCATTTAATTGAGGATCTTTATTTTATTGGAAATCGTGTAAAGATTATTTGGATTTGATACAGCTACTTGTGCAAGCATTTTACGATTAAGAATCAATTCCTTCTTGTACAGATTGTGTATTAATTTACTATAACTATCGAATACTTTATATATCCGCGTTGCTGCGTTTATCCGAGTGATCCACAAACGACGAAAATCCCTCTTTTGCCTGCCTCTATCTCGATGAGAGGAAACAAAAGCTCTTCTTACTTGTTGAGTAATCATTCGATTAAGTCTTAAATGAGCCCCTCTAAAGTTTGAGGCAAATGAACGCATTTTTGTTCGTCGTCTCCGAGCTATATATCCTCGCGGAACTCTGGTCATTTATTTAGATTTCTTTACTATATTTAGTACAATTGTTATATGACACATGGTTTTTTTTATGGGAGAACTACGTCCTCGAGCTCGAGGTCTTAATTTTTTCATGATAGTACTCCTACTGACTTCGGCTTTAGTGATGAATAAATTCGCTTTGTCGAAATCCCTATAATGAGTAGCATTTGCTGCTGCCGAATAAACCAACTTTAGGATGGGATAAGATGCTCGATAAGGCATGAGGTTCAGTATCATAACAGTTTCCTCGTAGTAACGCCAGCGAATCTCATCAAGAACTCTTTGTGCTTTGAAAACAGACATATGGATGCGTTTTTGTGCTTTGAAAACCCGTTCGAACTTAAGTAGACGATCGGTTGGAACTTTCCTTGCGAGTTTCCTTAGCCCACTCTTCTTCTTCTTTATCCTAGGGGTATACTTTACCAGTTTGAAACTTGTCATTTAGTTTTTTTCTCTATCTAGAAGTGGAATAGAATAACCCGGTTGAAGGGTAATGATCATACGTCTGTAATGCATTGTATGTCCCAGAATAGGTCCCATTCTTCTACCCTTTCCGGGTAGTCGATGGCTATTCACAGCTACTACCTTAACACCAAAGAAGAGTTCGACCCAATGCTTTATTTCTGTCTTAGTGAATCCCGATTCGACATTAAAAGTATATTGATTCTTTCCCAATAAACGAAGACTTTTTTCTGTAAATACTGCGTATTTGATTCCATCCATTTACTTACGGCGACGAAGAATAAAACTATCACTATATTTTTTCCTTTTCCTAGTTCTTCTTCCAAGCGCAGGATAACCCCAAGGGGTTGTGGGTTTTTTTCTACCAATGGGGGCTTTCCCTTCACCGCCCCCATGGGGGTGGTCCACAGGGTTCATAACTACCCCTCTTACTACGGGGCGTTTACCTAGCCAACACTTAGATCCGGCTCTACCCAAACTTTTTTGGTTCACCCCAACATTACCCACTTGTCCGACTGTTGCTAAGCAATTTTGGGATACCAAACGGACCTCCCCAGATGGTAATCTTAAAGTGGCCGATTTACCCTCTTTTGCAATCAGTTTCGCTACAGCACCTGCTGCTCTAGCTAATTGCCCACCCCTTCCACGTGTGATTTCTATGTTATGTATGGCCGTGCCTAAGGGCATATCGGTTGAAGTAGATTCTTCTTTTCTCTCAAAAAACCCCTTCCCAAACTGTACAAGCTTCTTCCAAAGCATACAGCTTTCTAGATGTATATGACGATCTCTAGACAGATGGATCTTATATGAATCGTATGATGAAGTACCACATGAGTGGATATATAGGAAAGGAATCCAAATCTGCCGAATCGCTCATGTTATGATCTTCTACATCCTAGGTCTCCGCGTTCCGTCATCTGGCTTATGTTCTTCATGTAGCATTCAGATCGAATGACTCTATGAAATTACGTCGATACTTCCACATATTATGGGTAACGTAGGAGACATCCCTATTTTCCCCGGGGGGTCTTAATTACCACTGCTTAGCTTTCAATTCGCCTCTGACCATCAAATTAAATGTGAATAACCCGTCCTCCTCTCTTTGAAACAAGGGGCGCTTCCGGTTCTGTGCGTGCTTCAAACAATTTTGTCTTCTCCATATTACCATATCTCTAGAGTCAATAATTTTCTATGAGGAACTACTGAACTCAATCACTTGCTGCCGTTACTCAACAGTTTTCTGTTGAGGTCTATCCCGTAGAGGTAGTCAAATTGGATCAGTGATCGATTTCTAGGTTTCGTCGTAAACCTAATTGGTTACTTCCAATTACGTAAATCAATAGTTCAAACCGCACTCAAAGGTAGGGCATTTCCCATTGATATAGGAACTTTTGTACCAGAAACAATAGTATCTCCAATTATAGCCCCTCTGGGATGTAAAATATATCTCTTCTCACCATCCCCATAGTGTATGAGACAAATGTATGCATTTCGATTAGGGTCGTATTCTATGGTTACGATTCTACCAGATATGTCTTTTTGATTCCGTCGAAAATCGATTTTACGGTATAGGCGCTTATGACCTCCCCCTCTATGCCTTGCGGTAATGATTCCTCTGGAATTACGACCTTTACCACAACGGTGCCGTCCATGGATCAAATTATTTCGTGGATTGGATTTCACTTGCCTGTCTACGGTTCCCTTGCGTGTGCTCGGGATAGGTGTTTTGTATAAATGTTTCGCCGTATGGCAGTTCCAAAAAAACGTACTTCGATGTCAAAAAAGCGTATTCGTAAAAATCTTTGGAAGAAAAAGACTTATTTTTCCATAGTACAATCTTATTCTTTAGCAAAATCAAGATCATTTTCCAGCGGCAGCGAGCATCCAAAACCAAAGGGTTTTTCTGGGCAACAAACAAACAAATGGCCAAGGGGAAAGGTGTTAGAATCAGAGTTATTTTGGAATGTATCAGTTGTGTTCGAAAAGGTGCCAATGAGGAATCGACGGGGATTTCTATATATAGTACTCAAAAGAATCGCCACAATACACCCGGACAATTAGAATTAAAAAAATTTTGTCGTTATTGTCGCAAGCATACGACTCATGAAATAAAAAAATAGTTACCCCTGCCTTTGTTTATGCTTCGGATTGGAACAAATGACTCTAATTCGTCCACGCCTACGAATCAGTCGACATTTTGTACAAATTTTACGAACGGAAGCTCTTATTTTCATTTAAAACGAGAACTTATTCTTAGGTAAATCGATTGGGAGATGCTTCTCTAGAGTGTCCCATATCTGTTTTCCATCTTCCATACGAAAACTGTCAATTCTCATAAGATCTTCTTCAGTCTTACTCAAAAGGTCCAATAGTGTATGTATATTGGCCCTTTTGAGACAATTATACGTTCTAGAAGGCAATTCTAATTGATCAATAAAAATACAATTCAATGGAATTCCTTTTTTGTTTTTCTTTAGATTAGTTAATCTTTTTTGAAAGGTTAAAAGGGGTGGAGTAAACCTGTTTTTATTTTCTTCGAAACTAGTGCCCTCTTCCTCCGCGTGTAGAAAAGGAAGAAATAAATCAATCAAATTACGAGAAGCCTCATAAAGCGCTTCCTTAGGGGTTAAACTTCCATTCGTCCATATTTCTAGAAAAAGTATCTCGTGTTTTTCATTTCCATTCCCACAAGAAAAAATACTATAATTCACATTTCGAACAGGCATGGATACAGCATCTATGGGATAACTTCCATCTTGAGAGTTCTTTCTGAGTTCCGTGTGATATCCGCGATCTCTCTTGATCTGTAACTCAATACAGAAATCAATGGGCTCTGTCAAGTTAGCTATAGGTTGTGCCGTATCAACGATCTCTACGGAAGGTGGTAAGATGATATCTTGAGCAGTTATGTATCTAGGACCTTTGACGCAAATTGATGCGTCTCTAACTCCATAGAGATTACTTCTCAATACAATTTCTTTCAAATTTAGTAAAATTTCTTGTACGGATTCTTCAATACCAGCTATTGTAGAATATTCGTGTGGCACGCTCCCAAATTTTGCACGTGTGATACATGTTCCTTCTATTTCTCCAAGTAAAGCTCTTCGCAAGGCAATACCGACGGTATCCGCTTGACCTTTTCTAAGCGGGGACAAAATGAAACGACCATAATAAAGACGCTTACTATCTACTCTTGATTCAACACACTTCCACTGTAGTGTTTGAGTGGATCCTGCTACCTCCTCTCGAACCATATGCTCCGGAATGGAAATGAGGGAATGTCCACAATACCCGGATTTAGTCAGATCCAATTCGAGGGATTTTGTAGGTTCATTAATCAAGGCTTGGCAGAAGAACTTGAGAAGTTTCCAACAATTAAAGACCCAGATCACGAAATTGCATTTCAATTATTTGCGAAAGGATATCAATTGCTAGAACCCTCGATAAAAGAAAGGGATGCTGTGTATGAATCACTCACCTATTCTTCCGAATTATATGTATCTGCGAGATTAATTTTTGGTTTCGATGTGCAAAAGCAAACCATTTCTATTGGAAACATTCCTATAATGAATTCCTTAGGAACCTTTATAATAAATGGAATATACCGAATTGTGATCAATCAAATATTGCTAAGTCCTGGTATTTACTACCGCTCGGAATTAGACCATAAGGGAATTTCTATCTACACTGGGACTATAATATCAGATTGGGGAGGAAGATCGGAATTAGCAATTGATAAAAAAGAAAGGATATGGGCTCGCGTGAGTAGAAAACAAAAGATATCTATTCTAGTTCTATCATCAGCTATGGGTTCGAATCTAAAAGAAATTCTAGATAATGTTTCCTACCCTGAAATTTTCTTATCTTTCCCGAATGCTAAGGAGAAGAAGAGGATTGAGTCAAAAGAAAAAGCTATTTTGGAGTTTTATCAACAATTTGCTTGTGTAGGTGGGGACCTGGTATTTTCGGAGTCCTTATGTGAGGAATTACAAAAGAAATTTTTTCAACAAAAATGTGAATTAGGAAGGATTGGTCGACGAAATATGAATCGGAGACTGAATCTTGATATACCTCAGAACAATACATTCTTGTTACCACGAGATGTATTGGCCGCTACGGATCATTTGATTGGAATGAAATTTGGAACGGGTATACTTGACGATGACGATATGAATCACTTGAAAAATAAACGTATTCGTTCGGTTGCGGATCTGTTACAAGATCAATTCGGACTGGCTCTTGGTCGTTTACAACATGCGGTTCAAAAAACTATCCGTAGAGTATTCATACGTCAATCGAAACCGACTCCACAAACTTTGGTAACTCCAACTTCAACTTCGATTTTATTAATAACTACTTATGAGACCTTTTTTGGCACATACCCCTTATCTCAAGTTTTTGATCAAACCAATCCATTGACACAAACTGTTCATGGGCGAAAAGTGAGTTGTTTGGGTCCTGGAGGATTGACGGGGAGAACTGCAAGTTTTCGGAGCCGAGATATTCATCCGAGTCACTATGGGCGTATTTGTCCAATTGACACGTCCGAAGGAATCAATGTTGGACTTACTGGATCCTTAGCTATTCATGCGAGAATTGACCACTGGTGGGGGTCCATAGAGAGTCCCTTTTATGAAATATCTGAGAAAGCAAAAGAAAAAAAAGAGAGACAGGTGGTTTATTTATCACCAAATAGAGATGAATATTATATGATAGCAGCAGGAAATTCTTTGTCCTTGAATCAGGGTATTCAGGAAGAACAGGTTGTTCCAGCTAGATACCGTCAAGAATTCCTGACTATTGCATGGGAACAGATTCATGTTAGAAGTATTTTTCCTTTCCAATATTTTTCTATTGGAGGTTCTCTCATTCCTTTTATTGAGCATAATGATGCGAATCGGGCTTTAATGAGTTCTAATATGCAGCGCCAAGCAGTTCCGCTTTCTCGGTCCGAGAAGTGCATTGTTGGAACTGGATTGGAACGCCAAACAGCTCTAGATTCGAGGGTTTCCGTTATAGCCGAACGCGAGGGAAAGATCATTTCTACTGATAGTCACAAGATCCTTTTATCAAGTAGTGGGAAGACTATAAGTATTCCTTTAGTTACCCATCGGCGCTCTAACAAAAATACTTGTATGCACCAAAAACCTCGGGTTCTGTGGGGTAAATCCATTAAAAAAGGACAAATTTTAGCGGAGGGAGCTGCTACAGTTGGTGGGGAACTTGCTTTAGGAAAAAACGTATTAGTAGCTTATATGCCATGGGAAGGTTACAATTTTGAAGACGCAGTACTAATTAGCGAACGTTTGGTATATGAGGATATTTATACTTCTTTTCACATCCGAAAATATGAAATTCAGACGGATACGACAAGCCAAGGCTCCGCTGAAAAAATTACTAAAGAAATACCACATCTAGAAGAACATTTACTCCGCAATTTGGACAGAAATGGAGTTGTTAGGTTGGGATCCTGGGTAGAAACTGGCGATATTTTAGTAGGTAAATTAACGCCTCAGATAGCGAGCGAATCCTCGTATATCGCGGAAGCTGGGTTATTACGGGCCATCTTTGGCCTTGAGGTATCCACTTCAAAAGAAACTTCTCTCAAACTACCTATAGGTGGAAGAGGGCGCGTTATCGATGTGAAATGGATCCAGAGGGACCCCCTAGACATAATGGTTCGTGTATATATTTTACAGAAACGCGAAATCAAAGTTGGGGATAAAGTAGCCGGAAGACACGGGAATAAGGGGATCATTTCCAAAATTTTGCCCAGGCAAGATATGCCCTATTTGCAAGATGGAACACCTGTTGATATGGTCTTCAATCCCTTAGGAGTACCCTCACGAATGAATGTGGGACAAATATTTGAAAGCTCGCTCGGATTAGCCGGGGATCTGCTAAAGAAACATTATAGAATAGCACCCTTTGATGAGAGATATGAGCAAGAGGCTTCAAGAAAACTTGTGTTTTCAGAATTATATGAAGCCAGTAAACAAACAAAAAATCCATGGGTATTTGAACCCGAGTACCCGGGAAAAAGCGGAATATTTGATGGAAGAACAGGAGACCCCTTCGAACAACCTGTTCTAATAGGGAAGTCCTATATCTTAAAATTAATTCATCAAGTTGATGAGAAAATCCATGGACGTTCTACTGGGCCCTACTCACTTGTTACACAACAACCCGTTAGAGGAAGAGCCAAGCAAGGGGGACAACGAGTAGGAGAAATGGAAGTTTGGGCTTTAGAAGGATTTGGTGTTGCTCATATTTTACAAGAGATACTTACTTATAAATCTGATCATCTTATAGCTCGCCAAGAAATACTTAATGCTACGATCTGGGGAAAAAGAGTACCTAATCACGAGTATCCTCCAGAATCTTTTCGAGTGCTCGTTCGAGAACTACGATCTTTGGCTCTAGAACTGAATCATTTCCTTGTATCTGAGAAGAACTTCCAGGTTAATAGGGAGGAAGTTTGAATGATTGACCAATATAAACATCAACAACTTCAAATTGGACTCGTTTCCCCTCAACAAATAAAGGCTTGGGCTAACAAAAACCTACCTAATGGGGAAGTCGTTGGCGAAGTCACAAGGCCCTCTACTTTTCATTATAAAACCGATAAACCAGAAAAAGATGGATTGTTTTGCGAAAGAATCTTTGGACCCATAAAAAGCGGAATTTGTGCTTGTGGAAATTCTCGAGCGAGCGGAGCTGAAAACGAAGAGGAAAGATTTTGCCAAAAATGCGGGGTAGAATTTGTTGATTCTCGGATACGAAGATATCAAATGGGATACATCAAACTCGCATGTCCCGCGACTCATGTGTGGTATTTGAAAGGTCTTCCTAGTTATATCGCGAACCTTTTAGATAAACCCCTTAAGAAATTGGAGGGCCTAGTATACGGCGATTTCTCTTTTGCTAGGCCCAGCGCTAAAAAACCTACTTTCTTACGATTACGAGGTTTATTCGAAGATGAAATTGCATCCTGTAACCACAGCATTTCTCCCTTTTTTTCTACCCCAGGCTTTGCAACATTTCGAAATCGGGAAATTGCGACAGGAGCAGGTGCTATTAGAGAACAATTAGCAGATTTGGATTTGCGAATTATTATAGAGAATTCCTTGGTCGAATGGAAGGAATTAGAAGACGAGGGGTATAGTGGAGATGAATGGGAAGATAGAAAAAGACGAATAAGAAAAGTTTTTTTGATTAGACGCATGCAATTGGCGAAACATTTTATTCAAACAAATGTAGAACCAGAATGGATGGTTTTGTGCTTATTACCAGTTCTTCCTCCCGAATTGAGACCCATTGTTTATAGGTCTGGGGATAAAGTAGTGACTTCGGATATTAATGAACTTTATAAGAGAGTTATTCGTCGGAACAACAACCTTGCCTATCTATTAAAAAGAAGTGAATTAGCGCCAGCAGATTTAGTAATGTGCCAGGAAAAATTGGTACAAGAAGCCGTGGATACACTTCTTGATAGTGGGTCCCGCGGGCAACCAACGAGGGATGGTCACAATAAAGTATACAAATCACTTTCAGATGTAATTGAAGGTAAAGAGGGAAGGTTTCGCGAGACTCTGCTTGGAAAACGGGTCGATTACTCGGGGCGTTCTGTCATTGTTGTGGGTCCTTCGCTTTCATTACATCAATGTGGATTACCTCTAGAGATAGCAATAAAGCTTTTTCAGCTATTTGTAATTCGCGATTTAATCACGAAACGCGCTACTTCTAATGTCAGGATTGCTAAAAGGAAAATTTGGGAAAAGGAACCCATTGTATGGGAAATACTTCAAGAAGTTATGCGGGGACATCCTGTACTGTTGAATAGAGCACCTACCCTGCATAGATTAGGCATACAGGCCTTCCAACCTACTTTAGTGGAGGGGCGTACTATTTGTTTACACCCATTAGTGTGTAAGGGTTTCAATGCGGACTTTGATGGGGATCAAATGGCTGTTCATCTACCTTTATCCTTGGAAGCTCAGGCGGAAGCCCGTTTACTTATGTTTTCTCATATGAATCTCCTATCTCCCGCTATTGGGGATCCTATTTGCGTACCGACCCAAGACATGCTTATCGGACTTTATGTATTAACGATTGGAAACCGTCGGGGTATTTGTGCAAATAGATATAATAGTTGCGGAAACTATCCAAATCAAAAAGTAAACTACAATAATAATTATACAAAAGATAAAGAACCCCATTTTTCTAATTCCTATGATGCACTGGGAGCTTATAGACAGAAACGAATCAGTTTAGACAGTCCCTTGTGGCTCCGATGGAAACTAGATCAACGCGTCATTGGGTCAAGAGAAGTTCCGATTGAAGTTCAATATGAATCTTTGGGGACTTATCATGAGATTTATGCCCACTATCTAATAGTGGGAAATAGAAAAAAAGAAATCCGTTCTATATACATTCGAAGCACTCTTGGTCATATTTCTTTTTATAGAGAAATAGAGGAAGCCATACAAGGATTTAGTCAGGCCTATTCATACACTATCTAAATGGCGGAACGGGTCAATCTGGTCTTTGATAATAAAGAGATAGACGGAACTGCTATGAAACGACTTATTAGCAGATTAATAGATCATTTCGGAATGGGATATACATCCCATATACTGGATCAAATAAAGACTCTGGGCTTTCATCAAGCCACTACTACATCGATTTCATTAGGAATCGAGGATCTTTTAACAATACCATCTAAGGGATGGTTAGTGCAAGACGCGGAACAACAGAGTTTTCTTTTGGAGAAACACTATTATTATGGGGCTGTACACGCGGTAGAAAAATTACGCCAATCCGTTGAGATATGGTATGCTACAAGTGAATATTTGAAACAAGAAATGAATTCGAATTTTCGGATAACGGATCCTTCTAATCCAGTCTATCTAATGTCTTTTTCAGGAGCCAGAGGAAATGCATCTCAGGTACACCAATTAGTAGGTATGAGAGGATTAATGGCGGATCCTCAAGGACAAATGATTGATTTACCTATTCAAAGCAATTTACGCGAGGGACTTTCTTTGACAGAATATATAATTTCCTGCTACGGAGCCCGCAAAGGGGTTGTAGATACTGCTGTACGAACAGCGGATGCTGGATATCTTACACGTAGACTTGTTGAAGTAGTTCAACATATTATTGTGCGTAGAAGAGATTGTGGTACTATCCGAGGTATTTCTTTGAGTCCTCAAAATGGGATGACGGAAAAACTTTTTGTCCAAACACTAATTGGTCGTGTATTAGCAGACGATATATATATTGGTTCACGATGCATTGCCGCTCGAAATCAAGATATTGGAATTGGATTAGTCAATCGATTCATAACTGCCTTTCGAGCACAACCATTTCGAGCACAACCAATATATATTAGAACCCCCTTTACTTGCCGGAGCACATCTTGGATCTGTCAATTATGTTATGGTCGGAGTCCCACTCATGGCGATCTGGTCGAATTGGGGGAAGCCGTAGGTATTATTGCAGGTCAATCAATTGGGGAGCCAGGGACTCAACTAACATTAAGAACTTTTCATACTGGCGGAGTATTCACAGGGGGTACTGCCGACCTTGTACGATCCCCTTCGAATGGAAAAATCCAATTCAATGAAGATTTGGTTCACCCCACACGTACCCGTCATGGGCAGCCTGCTTTTCTATGTTATATAGACTTGCATGTAACTATTCAGAGTCAGGATATTCTATATAGTGTGAATATTCCCTCAAAAAGCTTGATTCTAGTGCAAAATGATCAATATGTAGAATCCGAACAAGTAATTGCGGAGATTCGTGCCGGAACGTCCACTTTGCATTTTAAAGAAAAAGTACAAAAGCATATTTATTCCGAATCAGACGGGGAAATGCACTGGAGTACTGATGTTTACCATGCGCCCGAATATCAATATGGTAATCTTCGTCGATTACCAAAAACAAGCCATTTATGGATATTGTCAGTAAGTATGTGCAGATCCAGTATAGCGTCTTTTTCGCTCCACAAGGATCAAGATCAAATGAATACTTATTCTTTTTCTGTTGACGGAAGATATCTCTTTGACCTCTCGTAAGACATAGACTGTTGGATACTTTTGGTAAAAAAGATAGGGAAATTCTTGATTATTCAACGCCGGATCGAATCATGTCCAATGGCCATTGGAATTTTGTCTATCCTTCTATTCTTCAAGATAATTCGGATTTGTTGGCGAAAAAGCGAAGAAATGGGTTCGTCATTCCATTACAATATCATCAAGAACAAGAGAAAGAACTAATATCCTGTTTGGGGATTTCGATTGAAATACCCTTTATGGGTGTTTTACGTAGAAATACTATTTTTGCTTATTTTGACGATCCACGATACAGAAAAGATAAAAAGGGTTCAGGAATTGTTAAATTTAGATATAGGACCCTAGAGGACGAACGAGAGTATGGGAGCCCAGAGAACGCCGAGAGGGAATATGGGACCTAGAGGATGAATATAGGACTGGGGAGAAAGACTCAGAAGACGAATATGGGAGCCCAGAGAACGAATCGAATATGGAACTCTAGAGGAATATTGAAGACTCAGAAGAAGACTCAGAGGACGAATACGGGAGCCCAGAGGAAGATTCCATCTTAAAAAAAGAGGGTTTGATTGAGCATCGAGGAACAAAAGAATTTAGTCTAAAATACCAAAAAGAACTAGATCGGTTTTTTTTCATTCTTCAAGAACTGCATATCTTGCCGAGATCCTCATCCCTAAAGGTACTTGATAATAGTATCATTGGAGTGGATACACAACTCACAAAAAATACAAGAAGTCGACTAGGTGGATTGGTCCGAGTGAAGAGAAAAAAAAGCCATACGGAACTCAAAATCTTTTCCGGAGATATTCATTTTCCTGAAGAGGCGGATAAGATATTAGGTGGTAGTTTGATACCACCAGAAAGAGAAAAGAAAGATTCTAAGGAATCAAAAAAAAGGAAAAATTGGGTCTATGTTCAACGGAAAAAAATTCTCAAGAGCAAGGAAAAGTATTTTGTTTCGGTTCGACCTGCAGTCGCATATGAAATGGACGAAGGGAGAAATTTAGCAACACTTTTCCCGCAAGATCTCTTGCAAGAAGAGGATAATTTCCAACTTCGACTTGTCAATTTTATTTCTCATGAAAATAGCAAGTTAACTCAAAGAATTTATCATACGAATAGTCAATTTGTTCGAACTTGCTTAGTAGTGAATTGGGAACAAGAAGAAAAAGAGGAGGCTCGTGCTTCCCTTGTTGAGGTAAGAGCAAATGATCTGATTCGCGATTTCCTAAGAATTGAGTTAGTCAAGTCCACTATTTCGTATACACGAAGAAGGTATGATAGGACAAGTGCAGGACCGATTCCCAATAATAGGTTAGATCGCACCAAT------TCCTTTTATTCCAAGGCGAAGATTCAATCACTTAGCCAACATCAAGAAGCTATTGGCACCTTGTTGAATCGAAATAAAGAATACCAATCTTTGATGATTTTGTCGGCATCCAACTGTTCTCGAATTGGTTTATTCAAGAATTCGAAATATCCCAATGCGGTAAAAGAATCGAATCCTAGAATTCCTATTCGAGATATTTTTGGGCCCTTAGCCGCTATTGTACCTAGTATATCGAATTTTTCTTCATCTTACTATTTACTAACGCATAATCAGATCCTGTTAAAAAAATATTTGTTCCTTGACAATTTGAAACAAACCCTCCAAGTACTTCAAGGGCTTAAATACTCTTTAATAGATGAAAATCAAAGGATTTCGAATTTCGATAGTAACATCATGTTGGATCCATTCCATTTGAATTGGCACTTTCTCCATCATGATTCTTGGGAGGAGACATTGGCAATAATTCACCTTGGACAATTTATTTGCGAAAATGTATGTCTATTTAAATCGCACATAAAAAAATCTGGTCAAATTTTCATTGTTAATATTGATTCCTTTGTTATAAGAGCAGCTAAGCCTTATTTGGCCACTACAGGAGCAACTGTTCATGGTCATTATGGAGAAATCCTTTACAAAGGAGATAGGTTAGTTACGTTTATATATGAAAAATCGAGATCTAGTGACATAACGCAAGGTCTTCCAAAAGTAGAACAAATCTTTGAAGCGCGTTCAATTGATTCACTATCGCCGAATCTCGAAAGGAGAATTGAGGATTGGAATGAGCGTATACCAAGAATTCTTGGGGTCCCCTGGGGATTCTTGATTGGAGCTGAGCTAACCATAGCCCAAAGTCGTATCTCTTTGGTTAATAAGATCCAAAAGGTTTATCGATCCCAAGGGGTACAGATCCATAATAGACATATAGAGATTATTATACGCCAAGTAACATCAAAAGTGCGGGTTTCCGAAGATGGAATGTCTAATGTTTTTTCACCTGGGGAATTAATCGGACTATTACGAGCAGAACGAGCAGGACGAGCTTTGGATGAATCGGTCTATTATCGGGCAATCTTATTGGGAATAACAAGGGCTTCCCTGAATACCCAAAGTTTCATATCTGAAGCAAGTTTTCAAGAAACTGCTCGAGTTTTAGCAAAAGCTGCCCTACGAGGTCGTATTGATTGGTTGAAAGGCCTGAAAGAAAACGTAGTTCTGGGGGGGATTATACCTGTTGGTACCGGATTCCAAAAATTTGTGCATCATTCCCCACAAGACAAGAACCTTTATTTCGAAATTCAAAAAAAAAATCTATTCGCGTCGGAAATGAGAGATATTTTGTTTCTCCATACAGAATTAGTTTCTTCTGATGTAACAAACAATTTCTATGAGACATCAGAACCCCCATTTATACGATTTAATTACAGACGTCTTTTTTTAGGAGGTCGACATCCATTATGCGGCATAGGTGTTACATCGCGTATACAACTTAATCGTACACCACTTTTAGCAATGGCTCGTAATGCGGCATCTCTTCCACTACCAGCACCCTTTACCATAACTTCTGCTCGTTGCAAACCTACTGTACGAATAGCATCTACTGCTGTTCTTTGACCAGCATAGGGTGATGCTTTTCTTGAGCTTTTGAATCCACAAGTACCCGCGGAGGACCAGAAAACCACCCGACCTTGCGGGTCTGTAACAGTTATAATGGTATTGTTGAAACTAGCTTGAACATGAATAACTCCTTTTGTTATTCTACGTGCACTTTTCCGTAAACTAAAACGCGCATTCCTACGCAAACCAATACGCACTCTCCTACGTGAACCAATTTTTGGTATAGCTTTTGTCATATACACCCTAGCACATGTTCCTCGACGCTGAGGACATCCCTTAAGCGCGGGCGATTTTCTAGCATTTCGTATTGGCTGTCTTGCGTTTCTAATAAGTTGTTTAACCGTTGGCATTCACTTATTTTTTTGGCTTTTTGACCCCATATTGTAGGGTGGATCTCGAAAGATAGGAAAGATCTCCCTCCAAGCCGTACATACGACTTTCATCGAATACGGCTTTCCACAGAATTCTATAGGGATCTATGAGATCGAGTATGGAATTCTGTTTACTCACTTTAAATTGAGTATCCGTTTCCCTCCTTTTCCCCCTAGGATCGGAAATCCTGTATTTTCCATATCCATACGATCGAGTCCTTAGGTTTCCGAAATAGTGTAATGGAAAAAGAAGTGCTTCGAATCATTGCTATTTGACTCGGACCTGTTCTGAAAAAGTCGAGGTATTTCGAATTGTTTGTTGACACGGACAAAGTAAGGGAAAACCTCTGAAAGAATTTCCATATTGACCTTGGACATATAAGAGTTCCGAATCGAATCTCTTTAGAAAGAAGATCTTTTGTCTCATGGTAGCCTGCTCCAGTCCCCTTACGAAACTTTCGTTATTGGGTTAGCCATACACTTCACATGTTTCTAGCGATTCACATGGCATCATCAAATGATACAAGTCTTGGATAAGAATCTACAACGCACTAGAACGCCCTTGTTGACGATTCTTTACTGCGACAGCATCTAGGGTTCCTCGAATAATGCGATATCTCACACCGGGTAAATCCTTAACCCTTCCTCCTCTTACTAATACTACAGAATGTTCTTGTAAATTATGGCCAATACCTGGTATATAAGCAGTGATTTCAAATCCAGAGGTTAATCGTACTCTGGCAACTTTACGTAAGGCAGAGTTGGGTTTTTTGGGGTTGATAGTTTACCAACTGGATCTTGTTGCACCCGGTAACAAACATGCATAAACCATTTCTCGAAGTATGTGTCCGGATAGTCCAAAGTCTCGATAGTTAGCTCTAGGTCTTCCGGTCAAAAAACAACGTCGATGAAGGCGTGTAGGTGCACTATTACGTGGTAGGGATTGCAATTTTTCTCGCATTTTCGTTTTTTCACTCAAGGGGGAAACTTTGCTTCTTATCTTTTTTTTTGAAGATCGACGAATCAAATGATATTTCTGTTCTAATTTCTGCCGCTTCTTCTCCCTCTGAATCAAACTTTTTTTTGCCATATGAAAAAGAAAGGAGGTAGAAAAATTTTGGGATTTATGGTTAAAGAAGAAAAAGAAGAAAACAGGGGTTCTGTTGAATTTCAAGTATTCAGTTTCACCAATAAGATACGGAGACTTGCTTCACATTTGGAATTACACAAAAAAGATTTTTCATCGGAAAGAGGTCTACGAAGACTTTTGGGAAAACGTCAACGTTTGCTGGCTTATTTGGCAAAGAAAAATAGAGTACGTTATAAGAAATTAATCAGTCAGTTGGATATTCGGGAGAAGTAATTTAATTAACTCAAAGTTCCTTTTTCTTTAAAGAATTCTGCCTTCCTTAAAATATCATAAACAGTTCTTGTAGGTTGAGCACCCTTTTCAAGGAAATAGAGAATAGCTGGAACATTTAAACAAGTTTGATTCTTTATCGGATCATAAAAACCTACTTTTCGAAGATCTCTTCCTTCTCTTCGAGATCGAACATCAATTGCAACGATTCGATAGACAGCTTGTTGCTTTCTACCACATCGTTTTAAACGAAGTTTTACCATATGTATACATCTAAACAACCTTTTCATAAATCTAAGCAAACTTTTCATAAATCCAAACAACCTTTTCGTAGGCGTCCTCGGATTGGCCCGGGGGATCGAATTGATTATAGAAACATGAGTTTAATTAATCGATTTATTAGTGAACAAGGAAAAATATTATCGAGACGAATAAATAGATTAACCTTGAAACAACAACGATTAATTACTCTTGCTATAAAACAGGCTCGTATTTTATCTTTCTTACCATTTCGTAACTATGAGAATGAGAAGCAATTTCAAGCCCAGTCAATTTCAATAATTACTGGTCCTAGACCCAGAAAGAATAGACATATTCCTCAATTAACGCAAAAGTTCAATTCCAATCGAAACTTAAGAAACTCCAACCAGAATTTAAGTTCCGATTGATTAACGACGAGATTTAGTATCTTTTCTTGCACTTTCATAACTCGTGAAATGCCGAGTAGGCACGAATTCCCCCAATTTGCGACCTACCATAGGATTTGTTATGTAAATAGGTATATGTTCCTTTCCATTATGAATCGCGATTGTATGGCCAACCATTGCGGGTAGAATGCTAGATGCCCGGGACCACGTTACTATTGTTTCTTTCTCCTCCTTCATATTGACCTTTTCGATTTTTGCCAATAAATGATGAGCTACAAAAGGATTCGTTTTTTTTCGTGTCACATGACAAGAAGATATTGGAACATCAATTTGAAAGAGATGATAGAAGCGGGAGTTCATTTTGGTCATGGTATTAAGAAATGGAATCCTAAAATGGCCCCTTACATCTCGGCAAAGCGTAAAGGTACTCATATTACAAATCTCGCTAGAACGGCTCGTTTTTTATCAGAAGTTTGTGATTTAGTTTTTGATGCAGCAAGTCAGGGAAAAAGCTTCTTAATTGTTGGTACCAAAAAAAGAGCAGCGGATTTAGTAGCATCAGCTGCAATAAGGGCTCGTTGTCATTATGTTAATAAAAAGTGGTTCAGTGGTATGTTAACGAATTGGTCGATTACGAAAACTAGACTTTCTCAATTTAGAGACTTAAGAGCAGAAGAAAAGATGGGAAAATTCCACCATCTCCCAAAAAGAGATGTGGCAATCTTGAAGAGAAAATTATCTACCTTGCAAAGATATCTCGGCGGGATCAAATATATGACGAGGTTGCCGGACATTGTGATCGTCCTTGATCAGCAAAAAGAGTATATAGCTCTTCGGGAATGTGCCATTTTGGGGATTCCTACTATTTCTTTAGTCGATACAAATTGTGACCCAGATCTCGCAAATATATCGATTCCAGCCAACGATGACACTATGACTTCAATTCGATTGATTCTTAACAAATTAGTATTTGCAATTTGTGAGGGCCGTTCTCTCTATATAAGAAATCATTGATTATTCTTCGTCTACGAATATCCAAATTTTTACACCTAATACTCCATAGATAGTTCGAATTGGATAGCAGCAATAATCAATTTTAGCGCGAATTGTTTGGAGGGGAAGTCTACCCTTTTTGATGCATTCGGCACGTGCAATTTCTTTCCCTGCGAGACGACCTGCAATTTTTACTTTTACCCCCCTTATATCTGCTTTTTTAGTTAATTCAATGGCTTTTTTCATTGCCTTTCGGAATGAGACTCTATTTTTTAATTGGAAAGCTATATATTCTGCAAGAATGTTAGGTTGTCTATAAGGTTCTTTCACTTTTTCAATAGCAATATTAAGTCTCTGGTTTACAGAATTAACTTCCTTTTGTAGATCTTTCTCTAATTCTTCGATTGCTCCTTTTTTCTTTAATAAATTGGGGAATCCAATATGGATTATGACGTGGATCGTATCGATTTCTTTTTGAATTTCTATACGTGTAATTACTTCAGAACTTGAGTCTGATTCTATTTTTCTATTCGAGCCTTTTTTCCTATTCTTTTGTATATAGTTCTTGATACAATTCCGTATTTTTTTATCTTCCTGTAGACCTTCAGAATAATTTTTTGGTTGTGCGAACCAAAAGGAATGGTGATTTTGGGTTGTACCAAGTCTGAAACCGAGTGGATTTATTTTTTGTCCCATTCAAGTCTGACGAGAGTAATATTCTACAACTAACAACTCATTTATTTTGAGACCGACCCACTTCCTATCTAGGATTTTTTTAACTAGTCCTTTATATTGCAATGTGTCAATCGTCAAATGCTTTGGCAATTTCCCCGGGTCGGATGAAGCAATAGAATTTTGAATCAGACGTTTTGATCTTTGGTTATCCTTCGTAGTAATAATATCTCGGGGTTTGCAACGAAAACTTGGTATATCGACTATACGACCATTAACTAAAATATGTCTATGGTTAACTAATTGCCGGGCCCCAGGAATGGTTGAAGCCATACCCAATCGAAAAAGGATATTATCCAAACGCATTTCAAGTAATTGTAGTAAAACCTGACCTGTTGACCTTTTTGCTTTTCCAGCGATATGTACATATCTAAGTAATTGTCGTTCTGTCAGACCATAATGAAAACGCAATTTCTGTTTTTCTTGAAGACGAATACGATATTGCTCTTTTTTCCCAGAATGGAATTTCTTTTTCAGATTACTTCCGGATTTAGGTGTTTTTCTAGTGAGTCCTGGTAAAGCTCCCAGACGGCGTATTTTTTTTAAACGAGGTCCTCGATAACGGGACATTTAACGAAAATGTGCAAGAGCTCTATTTGCCTCTGCCATTCTATGAGTCGCTTCCTTTTTGCGTATGGCACCCCCACTCCCTTTGGCAGCATCTACTAATTCGGAACTTAATTTGAAAGCCATATTTCGACCCGGACGCTTTTGGGATGCTTCTAATAACCAACGAATGGCAAGTGCTCTTCCTTGTTTAGATCCTATTTCAATCGGAACTTTCCGCGTCGATCCTTTTTTATTACGTCTTGTTTTTACTCCTATATTGGGAGTTACTCTACGTATTGCTTGACGTAAAACCAATAGTGGATTTGTTTCTGTCTTTTGTTGAATCTTTTTCACGGCTCGATAGAGAATTTGATAAGCCAATGATTTTTTTCCGTCTTTCATAATACGGTTAACCACCATGTTAACTAATCGATTACGAAAAATTGGATCGGATTTTGCAGTTCTTTTTTCTGCAGTACCTCGACGTGACATTTACCATATATAACATAAGACTTCTCCCCCAATTCTGTTTAGTCGAGCTTCTCGATCTGTCATTATACCTCGAGAAGTAGAAAGAATAGCAATTCCCATTCCGCCCAAAACTTTAGGAATTCCTTGATAGTTGGCATAAATTCGTAAGCCGGGTCGGCTGATACGCTTTAAAAAGGTTCTAGTTCTATATATTCCTTTTCTAGTCTTTCTCTTTTGATGTCGCAAAGTTGAAACCAAGAAATATCTGTTACTTTCCTGATGTTTCCGAACACTTTCAATAAAACCCTCTCGTAGAAGTATTTTAACAATGTTTTCGGTAATATTTGTAGATACTACTCGAACTGTTCCTTTTTTATTCATGTCCGCGTTTCTTATAGAGGTTAGTAAATCAGCAATAGTGTCCTTGCCCATATCTCATGGAGAGTTCGATCCTGGCTCAGGATGAACGCTGGCGGCATGCTTAACACATGCAAGTCGAACGGGAAGTGGTGTTTCCAGTGGCGAACGGGTGAGTAACGCGTAAGAACCTGCCCTTGGGAGGGGAACAACAACTGGAAACGGTTGCTAATACCCCGTAGGCTGAGGAGCAAAAGGAGAAATCCGCCCAAGGAGGGGCTCGCGTCTGATTAGCTAGTTGGTGAGGCAATAGCTTACCAAGGCGATGATCAGTAGCTGGTCCGAGAGGATGATCAGCCACACTGGGACTGAGACACGGCCCAGACTCCTACGGGAGGCAGCAGTGGGGAATTTTCCGCAATGGGCGAAAGCCTGACGGAGCAATGCCGCGTGGAGGTGGAAGGCCTACGGGTCGTCAACTTCTTTTCTCGGAGAAGAAACAATGACGGTATCTGAGGAATAAGCATCGGCTAACTCTGTGCCAGCAGCCGCGGTAAGACAGAGGATGCAAGCGTTATCCGGAATGATTGGGCGTAAAGCGTCTGTAGGTGGCTTTTCAAGTCCGCCGTCAAATCCCAGGGCTCAACCCTGGACAGGCGGTGGAAACTACCAAGCTGGAGTACGGTAGGGGCAGAGGGAATTTCCGGTGGAGCGGTGAAATGCATTGAGATCGGAAAGAACACCAACGGCGAAAGCACTCTGCTGGGCCGACACTGACACTGAGAGACGAAAGCTAGGGGAGCAAATGGGATTAGAGACCCCAGTAGTCCTAGCCGTAAACGATGGATACTAGGTGCTGTGCGACTCGACCCGTGCAGTGCTGTAGCTAACGCGTTAAGTATCCCGCCTGGGGAGTACGTTCGCAAGAATGAAACTCAAAGGAATTGACGGGGGCCCGCACAAGCGGTGGAGCATGTGGTTTAATTCGATGCAAAGCGAAGAACCTTACCAGGGCTTGACATGCCGCGAATCCTCTTGAAAGAGAGGGGTGCCCTCGGGAACGCGGACACAGGTGGTGCATGGCTGTCGTCAGCTCGTGCCGTAAGGTGTTGGGTTAAGTCTCGCAACGAGCGCAACCCTCGTGTTTAGTTGCCACTATGAGTTTGGAACCCTGAACAGACCGCCGGTGTTAAGCCGGAGGAAGGAGAGGATGAGGCCAAGTCATCATGCCCCTTATGCCCTGGGCGACACACGTGCTACAATGGGCGGGACAAAGGGTCGCGATCTCGCGAGGGTGAGCTAACTCCAAAAACCCGTCCTCAGTTCGGATTGCAGGCTGCAACTCGCCTGCATGAAGCAGGAATCGCTAGTAATCGCCGGTCAGCCATACGGCGGTGAATCCGTTCCCGGGCCTTGTACACACCGCCCGTCACACTATAGGAGCTGGCCATGTTTGAAGTCATTACCCTTAACCGTAAGGAGGGGGATGCCTAAGGCTAGGCTTGCGACTGGAGTGAAGTCGTAACAAGGTAGCCGTACTGGAAGGTGCGGCTGGATCACCTCCTTTTTTCAAAAGAGGAAAGGCTTGCGGTGGATACCTAGGCACCCAGAGACGAGGAAGGGCGTAGCAAGCGACGAAATGCTTCGGGGAGTTGAAAATAAGCATAGATCCGGAGATTCCCAAATAGGTCAACCTTTTAAACTGCCTGCTGAATCCATGAGCAGGCAAGAGACAACCTGGCGAACTGAAACATCTTAGTAGCCAGAGGAAAAGAAAGCAAAAGCGATTCCCGTAGTAGCGGCGAGCGAAATGGGAGCAGCCTAAACCGTGAAAACGGGGTTGTGGGAGAGCAATACAAGCGTTGTGCTGCTAGGCGAAGCGGTTGAGTGCCGCACCCTAGATGGCTAAAGTCCAGTAGCCGAAAGCATCACTAGCTTACGCTCTGACCCGAGTAGCATGGGGCACGTGGAATCCCGTGTGAATCAGCAAGGACCACCTTGCAAGGCTAAATACTCCTGGGTGACCGATAGCGAAGTAGTACCGTGAGGGAAAGGTGAAAAGAACCCCCAGTGGGTAGTGAAATAGAACGTGAAACCGTGCTGAGCTCCCAAGCAGTGGGAGGGGAAAGTGATCTCTGACCGCGTGCCTGTTGAAGAATGAGCCGGCGACTCATAGGCAGTGGCTTGGTTAAGGGAACGGAACCCACCGGAGCCGTAGCGAAAGCGAGTCTTCATAGGGCGATTGTCACTGCTTATGGACCCGAACCTGGGTGATCTATCCATGACCAGGATGAAGCTTGGATGAAACTAAGCAGAGGTCCGAACCGACTGATGTTGAAGAATCAGCGGATGAGTTGTGGTTAGGGGTGAAATGCCACTCGAACCCAGAGCTAGCTGGTTCTCCCCGAAATGCGTTGAGGCGCAGCAGTTGACTGGACATCTAGGGGTAAAGCACTGTTTCGGTGCGGGCTGCGCGAGCGGTACCAAATCGAGGCAAACTCTGAATACTAGATATGACCCAAAAATAACAGGGGTCAAGGTCGGCCAGTGAGACGATGGGGGATAAGCTTCATCGTCGAGAGGGAAACAGCCCGGATCACCAGCTAAGGCCCCTAAATGACCGCTCAGTGATAAAGGAGGTGGGGGTGCAAAGACAGCCAGGAGGTTTGCCTAGAAGCAGCCACCCTTTAAAGAGTGCGTAATAGCTCACTGATCGAGCGCCCTTGCGCTGAAGATGAACGGGGCTAAGCGATCTGCCGAAGCTGTGGGATGTCAAAATGCATCGGTAGGGGAGCGTTCCGCCTTAGATGGAAGCAAACGCGAAAGCGGGGGTCGACGAAGCGGAAGCGAGAATGTCGGCTTGAGTAACGAAAACATTGGTGAGAATCCAATGCCCCGAAAACCCAAGGTTTCCTCCGCAAGGTTCGTCCACGGAGGGTGAGTCAGGGCCTAAGATCAGGCCGAAAGGCGTAGTCGATGGACAACAGGTCAATATTCCTGTACTACCCCTTGTTGGTACGGAGGGACGGAGGAGGCTAGGTTAGCCGAAAGATGGTTATAGGTTTAAGGACACAAGGTGACCCTGCTTTTTCAGGGTAAGAAGGGGTAGAGAAAATGCCTCGAGCCGAGGTCCGAGTACCAAGCGCTGCAGCGCTGAAGTATGAGCCCCGTGGACTAGCCATTGCTTCTCCACGAGCCTCATACCAGGCGCTACGGCGCTGAAGTATGTAACCCATGCCATACTCCCAGGAAAAGCTCGAACGACCTTCAACAAAAGGGTACCTGTACCCGAAACCGACACAGGTGGGTAGGTAGAGAATACCTAGGGGCGCGAGACAACTCTCTCTAAGGAACTCGGCAAAATAGCCCCGTAACTTCGGGAGAAGGGGTGCCCCCTCGCAAAGGGGGTCGCAGTGACCAGGCCCGGGCGACTGTTTACCAAAAACACAGGTCTCCGCAAAGTCGTAAGACCATGTATGGGGGCTGACGCCTGCCCAGTGCCGGAAGGTCAAGGAAGTTGGTGAACTGATGACAGGGAAGCCGGCGACCGAAGCCCCGGTGAACGGCGGCCGTAACTATAACGGTCCTAAGGTAGCGAAATTCCTTGTCGGGTAAGTTCCGACCCGCACGAAAGGCGTAACGATCTGGGCACTGTCTCGGAGAGAGGCTCGGTGAAATAGACATGTCTGTGAAGATGCGGACTACCTGCACCTGGACAGAAAGACCCTATGAAGCTTTACTGTTCCCTGGGATTGGCTTTGGGCCTTTCCTGCGCAGCTTAGGTGGAAGGCGAAGAAGGCCCCCTTCCGGGGGGGCCCGAGCCATCAGTGAGATACCACTCTGGAAGAGCTCGGATTCTAACCTTGTGTCAGACCCGCGGGCCAAGGGACAGTCTCAGGTAGACAGTTTCTATGGGGCGTAGGCCTCCCAAAAGGTAACGGAGGCGTGCAAAGGTTTCCTCGGGCCAGACGGACATTGGTCCTCGAGTGCAAAGGCAGAAGGGAGCTTGACTGCAAGACTCACCCGTCGAGCAGAGACGAAAGTCGGCCTTAGTGATCCGACGGTGCCGAGTGGAAGGGCCGTCGCTCAACGGATAAAAGTTACTCTAGGGATAACAGGCTGATCTTCCCCAAGAGTCCACATCGACGGGAAGGTTTGGCACCTCGATGTCGGCTCTTCGCCACCTGGAGCTGTAGGTGGTTCCAAGGGTTGGGCTGTTCGCCCATTAATGCGGTACGTGAGCTGGGTTCAGAACGTCGTGAGACAGTTCGGTCCATATCCGGTGTGGGCGTTAGAGCATTGAGAGGACCTTTCCCTAGTACGAGAGGACCGGGAAGGACGCACCTCTGGTGTACCAGTTATCGTGCCTACGGTAAACGCTGGGTAGCCAAGTGCGGAGAGGATAACTGCTGAAAGCATATAAGTAGTAAGCCCACCCCAAGATGAGTGCTCTCTGAAATAGGATAAGGTAGCGGCGAGACGAGCCGTTTAAATAGGTGTCAAGTGGAAGTGCAGTGATGTATGCAGCTGAGGCATCCTAACGAACGAACGATTTGAACTATTCTGGTGTCCTAGGCGTAGAGGAACCACACCAATCCATCCCGAATTTGGTGGTTAAACTCTACTGCGGTGACGATACTGTAGGGGAGGTCCTGCGGCAAAATAGCTCGATGCCAGAATTTATTCAAATTCAAAGCGCTTCGTAATCTTCAACCAGTTCTGTGCTTCAATATAATTTCCCGGAGTAAGCGCTATAGCTTGTTTCCAATACTCAGCAGCTTGATCAAACCAAGCTTCCGCAATTTCCGAATCACCCTGTAGAATGGCCTGTTCTCCTCGGTGTAATGACAGATCACGGCCATATTATTAAAAGCTTGCGGTAAGAAGGGGTTTCGTTCTAGTGCCCGGAAATAATATTCCAAAGCCTTTGTATGCTCTCCATTGCTTGTGTGTATAAGGCCTATATTATAGAGTATATAACTTCGATCATAGGGATCAATTTCTAGTCGCGTAGCTTCATAATAATTCTGCAAAGCTTCCGCATAATTTCCTTCGGATTGAGCCAACATCCAATCGCACCATCTCTATAATAAGTAAATGCCCTTTTTTCCCCTGAGGTTGTCGGAATTATTCGCAATAAAATATTGGCTACAATTGAAGAGGTCTTATCAATGAAATTTCCATTTATACGGGATCTAGGCATATGAATTGGCGATCAGAACACATATGGATAGAACTTCTAAAAGGTTCTCGAAAAAGAGGTAATTTTTTCTGGGCCTGTATTCTTTTTCTAGGTTCACTAGGATTTTTATCGGTTGGGGCTTCCAGTTATCTTGGTAAGAATATGATATCTGTACTTCCATCTCAACAAATTCTTTTTTTTCCACAGGGGGTCGTGATGTCTTTCTACGGAATCGCGGGCCTATTCATTAGCTCCTACTTGTGGTGCACTATTTTGTGGAATGTAGGCAGTGGTTATGACCGATTCGATAGAAAAGAGGGAATAGTGTGCATTTTTCGTTGGGGATTCCCTGGAATAAAACGTCGCGTCTTCCTTCGATTCCTTATGCAGGATATCCAATCAATTAGAATTCAGGTTAAAGAGGGTCTTTATCCTCGTCGTATCCTTTATATGGAAATCCGGGGCCAGGGGGTCATTCCCTTGACTCGTACTGATGAGAAGTTTTTTACTCCACGAGAAATTGAACAAAAAGCTGCCGAATTGGCCTATTTCTTGCGCGTACCAATTGAAGTATTTTGAATGGCGTACTCCTCCTGTTTGAATCGGAGTTTGAAACCAAACAAACTTCTCCTCAGGAGGATAGATGGGGCGATTCAGGTGAGATCCCATGTAGATCTAACTTTCTATTCACTCGTGGGATCCGGGCGGTCCGGGGGGGCCACCACGGCTCCTCTCTTCTCGAGAATCCATACATCCCTTATCAGTGTATGGAGAGCTATCTCTCGAGCACAGGTTGAGGTTCGTCCTCAATGGGAAAATGGAGCACCTAACAACGCATCTTCACAGACCAAGAACTACGAGATCACCCTTTCATTCTGGGGTGACGGAGGGATCGTACCATTCGAGCCAAATGGGAGCAGAGCAGGTTTGAAAAAGGATCTTAGAGTGTCTAGGGTTGGGCCAGGAGGGTCTCTTAACGCCTTCCTTTTTCTGCCCATCAGAGTTATTTCCCAAGGACTTGCCATGGTAAGGGGGAGAGGGGAAGAAGCACACTTGAAGAGCGCAGTACAACGGGGAGTTGTATGCTGCGTTCGGGAAGGATGAATCGCTCCCGAAAAGGAGTCTATTGATTCTCTCCCAATTGGTTGGATCGTAGGGGCGATGATTTACTTCACGGGCGAGGTCTCTGGTTCAAGTCCAGGATGGCCC
Astrebla_lappaceaMOD		ATGGCAACCCTTCGAGTCGACGAAATTCATAAAATTCTCCGCGAACGTATTGAACAATATAATAGGAAAGTAGGAATTGAGAATATCGGTCGCGTAGTTCAAGTGGGGGATGGGATTGCTCGTATTATAGGTCTTGGTGAAATAATGTCAGGTGAATTAGTCGAATTTGCAGAAGGGACTAGAGGTATTGCTCTGAATTTGGAATCCAAAAATGTTGGGATTGTATTAATGGGCGATGGGTTGATGATACAAGAGGGAAGTTTTGTAAAAGCAACAGGAAGAATTGCTCAGATACCTGTGAGCGAGGCTTACTTGGGTCGTGTTATAAATGCTCTCGCTAAACCTATTGATGGGAGAGGCGAAATTGTCGCTTCGGAATCTCGCTTAATTGAATCTCCTGCTCCGGGTATAATTTCCAGGCGTTCCGTGTATGAACCCCTTCAAACAGGGCTTATTGCTATCGATTCGATGATCCCCATAGGGCGCGGTCAGCGAGAGTTAATTATTGGGGACAGACAGACTGGCAAAACAGCAGTAGCCACAGATACAATTCTCAATCAAAAAGGGCAAGATGTAATATGTGTTTATGTAGCTATCGGTCAAAGAGCATCCTCCGTGGCTCAAGTAGTAACTACTTTCCAAGAAGAGGGGGCCATGGAATACACTATTGTAGTAGCTGAAATGGCGGATTCACCCGCTACATTACAATATCTCGCTCCTTATACGGGAGCAGCCCTGGCTGAGTATTTTATGTACCGCGAACGGCATACTTTAATAATTTATGATGATCTCTCCAAACAGGCACAAGCTTATCGCCAAATGTCCCTTCTATTAAGAAGACCCCCCGGCCGCGAAGCTTATCCAGGAGATGTTTTTTATTTGCATTCACGCCTTTTAGAAAGAGCCGCTAAATTAAATTCTCTTTTAGGCGAAGGGAGTATGACCGCTTTACCAATAGTGGAGACTCAATCTGGAGACGTTTCTGCCTATATTCCTACTAATGTAATCTCCATTACAGATGGACAAATATTCTTATCTGCGGATCTATTCAATGCCGGAATTCGACCTGCTATTAATGTGGGTATTTCTGTTTCCAGAGTAGGATCTGCAGCTCAAATTAAAGCCATGAAACAAGTAGCTGGCAAATTAAAATTGGAACTAGCTCAATTCGCAGAGTTACAAGCCTTTGCACAATTCGCCTCTGCTCTCGATAAAACAAGTCAGAATCAATTGGCAAGGGGTCGACGATTACGGGAATTGCTTAAACAATCCCAATCAAACCCTCTACCGGTGGAAGAGCAGGTAGCTACTATTTATACCGGAACGAGAGGATATCTTGATTCGTTGGAAATTGAACAGGTAAAGAATTTTCTGGATGAGTTACGTAAACACCTAAAAGATACTAAACCTCAATTCCAAGAAATTATATCTTCTAGCAAGACATTCACCGAGCAAGCGGAAATCCTTTTGAAGGAAGCTATTCAGGAACAGCTTGAACGGTTTTCCCTTCAGGAACAAACATAATCATTTCTTCAATTTGTTCTCCTCTTCTAAGTTTATAGCTTTCGTGCTAGCTTCATCGATGTTCCCCACCAAATAAAAAGCCTGTTCGGGTAGGCCATCTAATTCTCCGGAAAGGATTAGTTGAAACCCCCTAATTGTTTCTGCAAGACTAACATACTTTCCTGGAGAACCGGTAAAAACTTCTGCCACAAAGAACGGTTGTGATAAGAACCGCTCAATTTTTCGTGCTCTTGCTACAGTTAAACGATCCTCCTCCGATAATTCATCCAACCCAAGAATTGCAATAATGTCCTGAAGTTCCTTGTAACGCTGTAAAGTTTCTTTAACTCTTTGCGCAGTTTCATAATGGTCCTTGCCAACGATCCGAGGCTGTAACATAGTTGAAGTTGAATCTAAAGGATCTACTGCGGGATAAATACCCTTGGAAGCTAATCCTCTGGAAAGTACGGTAGTAGCGTCCAAATGTGCAAATGTTGTGGCAGGAGCAGGGTCGGTCAAATCGTCCGCAGGTACATAAACTGCTTGGATCGAAGTTATCGATCCCTTGTTGGTAGAAGTAATTCTTTCTTGTAAAGAACCCATTTCTGTACTAAGGGTAGGTTGATAACCCACTGCAGAGGGCATTCTCCCTAATAAGGCGGATACCTCCGATCCTGCTTGAACAAAACGAAAGATATTATCGATGAATAAAAGCACGTCTTGCTTATTAACATCTCGGAAATATTCTGCCATAGTTAGGGCAGTTAAACCAACTCTCATACGAGCTCCGGGTGGTTCATTCATTTGTCCATAGACTAGAGCTACCTTTGATTCCTCGATATTTTTTTCATTAATTACTCCAGATTCCTTCATTTCCATATAAAGATCATTTCCTTCACGAGTCCGTTCCCCTACTCCGCCAAATACGGATACCCCTCCATGAGCTTTAGCAATGTTATTGATTAATTCCATGATGAGTACTGTTTTACCTACTCCTGCTCCCCCAAATAGTCCGATTTTTCCTCCACGCCGATAAGGAGCTAAAAGATCGACCACCTTAATACCTGTTTCAAAGATAGATAATTTCGTATCTAACTCAATAAAGGCAGGCGCGGATCTATGAATAGGGAATGTTGCACTAGTATCTACAGGACCCAAATTGTCAATAGGCTCCCCAAGAACGTTAAAAATTCGTCCGAGAGTAGCTCCACCGACCGGAACACTAAGAGGAGCTCCTGTGTCAATCACTTCCATTCCTCTCATCAACCCATCTGTAGCACTCATAGCTACAGCTCTAACTCGATTATTTCCTAATAATTGTTGTACCTCACAAGTCACATTAATTTGCTTATCGGCAGTGTCCCGACTCTTGACTATCAAAGCGTTATAAATATAAGGCAACTTGCCCGGGGGAAAAGTGATATCCAGCACGGGTCCAATAATTTGATCAATACGCCCTGCATTTTTTTCTTCAATTGTGGAAACCCCGGGACGCGAAGTAGTAGAATTGGTTCTCATTCAATTGGATGGGGGAATCCAATTGATAGCCTCGACTCGTATCCTAGCCCGTTTGAGAGCTAGCTTTGCTTCAACCAATTCTTTCGTACCCTCAGCTTTACTCAAGTTAGCTTCGGCTATTTCAAGTGCCTGTTGAGCTTCTTCTGGATCAATGTCACTACCCAGTTCTCCATCATTTCCTAAAATGATGATCTCATTATTAACTATTCTCGCAAAACCACTCCACAGAACCGCCGTTAACCATTGGTCGTTGAGGAGGCGTATTCTCAAAGGACCCATATCTACAGCTGTGTTAATGGGGGCGTGATTTGGTAATACACCAATTTGGCCGCTATTAGTAGATAAAATGATTTCTTTCACTTCACAATCCAAAATAATTCGTTTAGGAGTCAGTACATAAAGATTTAATTTCATATGAAAAATGTAACCCATTCTTTTGTTTTTTTAGCTCACTGGCCATTCGCTGGGAGTTTCGGGCTTAATACCGATATTTTAGCAACAAATCTAATAAATCTAACTGTAGTAGTTGGCGTATTGATTTTTTTTGGAAAGGGAGTGTGTGCGAGTTGTCTATTAAAAGATTTATTAGATAATCGAAAACAGAGGATCTTAAGTACTATTCGAAATTCGGAAGAATTGCGTAGAGGGACCCTTGAACAACTCGAAAAAGCTCGGCTTCGATTACAGAAAGTCGAACTAGAAGCAGATGAGTATCGGATGAATGGATACTCTGAGATAGAACGAGAAAAAGCAAATTTGATTAATGCTACTTCTATGAGTTTGGAACAATTAGAAAAGTCTAAAAATGAAACCCTTTATTTTGAAAAACAAAGAGCGATGAATCAGGTCCGACAACGGGTTTTCCAACAAGCCGTACAAGGAGCTCTAGGAACTCTGAATAGTTGTTTGAATACCGAGTTACATTTCCGTACGATTCGTGCTAATATTGGCATTCTAGGGGCCATAGAATGGAAGAGATGAATCCACTAATTGCTGCTGCTTCCGTTATTGCTGCTGGATTGGCTGTAGGGCTTGCTTCTATTGGGCCTGGAGTTGGTCAAGGTACTGCTGCAGGACAAGCTGTAGAGGGTATTGCGAGACAGCCAGAAGCAGAAGGGAAAATACGAGGTACTTTATTGCTTAGTCTAGCTTTTATGGAAGCTTTAACAATTTATGGACTGGTTGTGGCACTAGCGCTTTTATTTGCGAACCCTTTTGTTTAAATGAATATTACACCATGTTCCATTAAAACACTCAAGGGGTTGTATGATATATCAGGCGTAGAAGTAGGCCAACACTTCTATTGGCAAATAGGAGGTTTCCAAATTCATGCCCAAGTACTCATCACTTCTTGGGTCGTAATTACTATCTTGCTGGGTTCAGTTATCATAGCTGTTCGGAATCCACAAACCATCCCAACCGACGGTCAGAATTTCTTCGAATATGTCCTTGAGTTTATTCGAGATTTGAGCAAAACTCAGATTGGAGAAGAATATGGTCCCTGGGTTCCTTTTATTGGAACTATGTTCCTTTTTATTTTTGTTTCGAATTGGTCGGGTGCTCTTTTACCTTGGAAAATTATAGAGTTACCCCATGGGGAATTAGCTGCGCCCACGAATGATATAAATACTACTGTTGCTTTAGCTTTACTCACATCAGCGGCATATTTTTATGCGGGTCTTAGCAAAAAAGGATTGAGTTATTTCGAGAAATATATTAAACCAACCCCAATCCTTTTACCAATTAACATCCTAGAAGATTTCACAAAACCATTATCGCTTAGTTTTCGACTTTTCGGAAATATATTGGCGGATGAATTAGTCGTTGTTGTTCTTGTTTCTTTAGTCCCCTTAGTAGTCCCTATACCGGTCATGTTTCTTGGATTATTTACAAGCGGTATTCAAGCTCTTATTTTTGCAACGTTAGCCGCAGCCTATATAGGTGAATCCATGGAAGGTCATCATTGAATGCTATTTGCAACTTTAGAACATATACTAACTCATATCTCTTTCTCAACTATTTCAATTGTGATTACGATTCATTTGATAACCTTATTAGTTCGTGAACTTAGGGGATTACGTGATTCGTCAGAAAAAGGAATGATAGCTGCTTTTTTCTCTATAACAGGATTCTTAGTTTCTCGTTGGATTTCTTCGGGACATTTTCCATTAAGTAATTTATATGAGTCATTGATCTTCCTTTCATGGGCTCTGTATATTCTTCATACTATTCCTAAGATCCAGAACGCTAAAAATGATTTAAGCGCAATAACTACGCCGAGTACTATTTTAACGCAAGGCTTTGCTACGTCAGGTCTTTTAACTGAAATGCATCAATCTACAATACTAGTACCTGCTCTCCAATCTCAGTGGTTAATGATGCATGTCAGTATGATGTTACTAAGCTATGCAACTCTTTTGTGCGGATCCTTATTATCCGCCGCTCTTCTAATCATTAGATTTCGAAAGAATTTCGATTTCTTTTCTTTAGTGAGATTGAATATTTCTATGCAAAAAGAAGTGTTTTAAAAAACACCTCTTTTCCTTCATTTCCAAATTATTACAAATATCAATTAACTGAGCGTTTGGATTCTTGGAGTTATCGTGTTATTAGTATAGGGTTTACCCTTTTAACCATAGGTATTCTTTGTGGAGCAGTATGGGCTAATGAGGCGTGGGGATCCTATTGGAATTGGGATCCTAAGGAAACTTGGGCATTTATTACCTGGACCATATTTGCAATTTATTTACATAGTAGAACAAATCCAAACTGGAAGGGTACGAATTCTGCATTTGTAGCTTCGATAGGATTTCTTATAATTTGGGTCTGCTATTTTGGTATCAATCTTTTAGGAATAGGTTTACATAGTTATGGTTCATTTACATTACCATCTAAATAAATGAAAAAAAAGAAAGCATTGCCTTCTTTCCTATATCTTGTATTTATCGTACTTTTGCCCTGGGGAGTCTCTTTCTCTTTTAACAAATGTCTGGAACTTTGGATTAAGAATTGGTGGAATACCAGGCAACCTGAAACTCTCTTAACGGATATTCAAGAGAAAAGGATTCTAGAAGGATTCATAGAATTAGAAGAGCTTTTTCTCTTGGACGAAATGATAAAAGAGAAACCGAAGAAACCTCCTATAGGAATACACAAGGAAATAATACAATTGGCCAAAATAGATAATGAGGACCATCTCCATATCATTTTGCATTTCTCAACAAATATAATCTGTTTGGCTATTCTAAGTGGTTCTTTTTTTCTGGGTAAAGAGGAACTTGTCATTTTGAATTCTTGGGTTCAGGAATTCTTCTATAACTTAAATGACTCAATAAAAGCTTTTTTTATTCTTTTAGTTACGGATTTTTTTGTTGGATTTCACTCCACCCGCGGTTGGGAACTACTAATTCGTTGGGTCTACAACGATCTTGGATGGGCTCCTAACGAGCTAATTTTCACTATTTTTGTTTGTAGTTTTCCTGTGATTCTAGACACGTGTTTGAAATTTTGGGTCTTTTTTTGTTTAAACCGTCTATCTCCTTCGCTTGTAGTCATTTATCATTCAATTAGTGAAGCACTACCAATCCTTAAACATTTCTGGAAACCACACTGGATCAGTATCGCAGTGCTCGTCAATCATTTCATCCCCTACAATATCAACAAGTCCATAAGCTTTGGCTTCGTCTGCTGACATAAAAACATCCCTTTCCATGTCTTCGGATACAACCCAAAAAGGCTTGCCTGTTCTTAGTGCATAAACCCTTGTGATCATTTCGCGAACTTTGTGTAACTCTTCCACTTCTAGTAAAAATTCTGGTGTCCTTGCTCGATAATAAGCACTAGCCGGTTGGTGAAGCATAATTCTAGCGTGAGGGAATGCTATACGTTTAGTAGGTTCTCCTCCAAGCAGAATGAAGGAGGCCATGGACGCGGCTATTCCGAGGCATATTGTATATATATCTGGTGTCACCGTTTGCATCGTATCAAAAATCGCCATTCCTGAGATTAGCCACCCGCCGGGGGAGTTTATAAACAAAAAAATATCGCTAATTCCATCTTCTATACTGAGATATACCATGAGACCTGTAATATGATTCGTGATCTCGCAACGAATCTCTTGACCTAAAAAAAGTGTCCTTTCTCGATACATAACATTGTATAAGTCAACCCAAGTCGCTTCTTCATCTCCGGGAATCCGGTAAGGTACTTTTGGAACACCAATGGGCATCTAATCTTTGGTATCCTTCAAATCTTCAGTATCCTTCGAGTCTTCGATACGCTTCGAATCCTTATGGGGAAGTCTATAAATTATACGCCCCTTGCTTGAATCATAACGACTTACTTCAATTTTGACCCTATCCCCCATCAGTATTCGTATAGAACTGGACCGAATTTTTCCTGAAATATAGCCCAGGATGATGGTGTCATTCTCTAAGCGAACTCGGAACATTCCGTTGGGTAGGGCTTCCGTAACTAAACCTTCGAAAGTAACTTTTGCTTCTCTCGGGTTTTTTTTTTGTCATCTAATGATTAATTAAGAGGATTCACCAGGTCATCAATACGGATAATATCCAAATACCAAATACGCTCACTGTGTGATCCGTGGAAAGAAAAGTGAGTTGTTTTGGCGAACATCAAAGAAAAAACTTGCTCTTCTTCCGTAAAAAATTCTTCTAAAAATACCGAACCCAATCGTTGCATAAAAGTTCGTACCGTACTTTTATGTTTACGAGCTAAAGTTCTAGCACATGAAAGTCGAAGTATATATTTTAGTCGATACAAAGTCCGTTTTTTCGAAGATCCACTATGATAATGAAAAAGATTTCTACATATCCGACCAAAGCGATCCAGAATATCCCAATCTGATAAATCAGTCCAAATGGGTTTACTAATAGGATGCCCCGATCCAGTACAGAATTGAGCTTTTGATAAGGATCCAATGAGGGGAGTAGCGGGGGCTGTGGTATCGAATTTTTTCATTCGAGTATCTATTAGAAAAAAATTCTCCAGCATTTGATTTCTTACTAAGAAAGTATTTATTGGTACACTTGAACGGTACCCCAGAAAATCGAAGCAAGAGTTTGTTAATTGGTTTAGACGAATCCTTTGGGGTTGAGTCCAAAAAGAGAAAAAATATTGCGAGAAATTCACAAGATAAGATTTCCATTTCTTTTGAAAAAGAAGAGTTCCTTTTGATGCAAGAATTACCTTTCTTTGATATCGAACATAATGCATAAGAGGATCCATAAAGAACCATATGGTTTTCCGAAAAAATCCTGGGTACATTACCCCAAAATGTTCCATCTTCCTAGAAAAGTGGATTCGTTCCAGAAAGGTTCCAGAAGATGTTAATCGTAAGCAAGAAGATTGTTTACGAAGAAACAACAAGAAAAATTCATATTCCGATACATAAGAGTTATATAGGAATCGAGATAGTCTTTTATTTTCTTTTGAAAAAAGAAAAATGGATTTCATTGAAGTAATAAGACTATTCCAATTCGAATAATAGTTGAGAAAGAATCGCAATAAATGCAAAGATGGAACATCTTTGATCCGGTATTCAAGGAGTTGAACCAAGATTTCAAAATGGATAGGATAGGGTATTTCTATATGTGATAGATAATGTAAATGCAAAAATTTGTCTTCTAAAAAGGGAAATATGGAATGAATAGATCGTAAATTTTGAAACTTTGGTATTTCTTTTTCTTCCGGACAAGATAGTTGTCCTAGCGAGAATGGGATTTCTACAACGATTGCAAACCCCTCAGATAGAATCTGAGAATAAAACTCCGAATAAAAATGATTGCTGTGATCCAACAATCGATCTTGGTTAGGATGATTAACCGAATTAATCCAAAAATTCTGCTGATACATTCGAATAATTAAACGTTTCACAAGTAGTGAACTAAATTTCTTGTTATTACAACCAAAAATTTCCACAGGTTCGGAACCATTTAATACATAATCGTGGGCAAATGCATAAATATATTCCTGAAAGAGAAGTGGGTAAACGAAGTATTGTTGACGAGATTTCTGTTTTTCTGAATACCCTTCGAATTTTGCCATTTATAGTGAAACTAGTTGGGAAGAAGTTGTTAATAAGAGATTGCCCAGAGAAATAGGTAAAAGAAATTTCCATCCAAGATTTAATAACTGATCCATTCTCATCCGGGGTAAAGTCCATCTTATTGTGATAGAAATGAAGAGAAATAAAAAAGCTTTAGTTAATGTAATAAGGATACTCATTATGATTTCAAAAATTCCCACAATTTTATTCATTTGGAAAAATCCAAAAAAGGATATATAGGGAATAGAAAAATTCCACCCGCCTAAGTAGAGAACAGTTACAAATAAAGAGGAAACTAATAAATTTAGGTAAGAAGCAAGATAAAATAAACCATATTTAATACCGGAATATTCGGTTTGATAACCCGCTACTAATTCTTCCTCTGCTTCTGGTAAATCAAAGGGTAATCTTTCGCATTCTGCCAAAGAAGAAATTAGAAAAACTAGAAAACCTATAGGCTGACGCCAAACATTCCATCCAAAAAAACCATATTTTGACTGTGCTTCAACTATATCAACCGTACTTGAACTGTTAGATAAGTAGAGATATTGCTAGCACACAAAAAGTTAATGGTATTTCATAACTAATAGATTGAGCAGCTGCTCGTAGACCACCTGAAAAAGAATATTTATTATTTGAGCTATATCCTGCCATAAGAAGACCAATAGGAGCAATACTTGAAATGGCAATCCATAAAAAAACACCAATACTAAGATCAGCTAAAACAAAATGATATCCAAAAGGGATAACTAAAAAACTTAATAAAACGGATATGACTGCTATAGAGGGTCCAATGCTAAATAAAGGAATCTCTCCTCGGGATGGGAGGATATCCTCTTTAAAAATCAGCTTAGTTCCATCTGCTATAGCTTGAAGCAGTCCTAGGGGGCCGGCATATTCAGGACCAATACGTTGTTGTATCGATGCGGATATTTCTCTTTCTAACCACACAATTACAAGTACTTCTATTGTGATTCCCAGTAGGAGAGTCAAAATAGGTAGAATCCATATCAGTCCATAGACTTCTTTTAATAATTCCAATTTCGAAAAAGAATTGATAGTTTCTACCTCTACGCTATCTATTATCATCTAAAAGAGGGTATCCTGAGCAATTGCAAGAATGGGGTTCATTGATATTCCTGGTATAGTAGATGCTATCACACATACAGTCATACTCAATTCGATGGAATTGTTTGATCTTAAAGGGGATCTTCTATAATTTCGCACATAAGGGGTTATTTCTTGGTTTCGTCCAGTCATTAATAACTTTATTATTTTTAGATAATAGTAGATAGAAAGAACGCTCGTAAGGAGTCCTATTGAAACCAAGAAATATAGGCCTGCTTGCCATCCACACCAGAATAGATAGAGTTTTCCGAAGAAACCTGCTAGTGGAGGAAGGCCTCCTAGGGATAAGAGACATAGGGCTAAAGAGAGAGCCAAAAAAGGATCTTTCGTGTATAATCCTGCATAATCTCGAATGTTATCCGTTCCGGTACGTAGACCAAATAATACAATGCAAGCAAAAGTTCCTAGATTCATGGAGATATAGAACAGCATATAAGTTATCATGCTTGCATATCCATCATTTGAATCTCCAACAATTATTCCAATAATTACATATCCGATTTGCCCTATGGACGAATATGCAAGCATACGTTTCATGCTTGTTTGAGTAATAGCAAGGAGATTCCCCACTATCATGCTAAGAATAGCTAGGATTTCCAGAAGAAGATGCCATTCGTTTGATGAGAAATAAAAAGGAATATCGAGAATTCGCGTGGCTGAAGCTGAAGCAGCTACTTTCGAAGTAACAGAAAGAAAAGCAACGACTGGAGTGGGGGAGTCAGAGTCGAAAAGAGGATTCCTCGCTTCTTTCTCTCATGCAAAACCGTGCATGAGACTTTCATCTCGCACGGCTCCTAAGTGATAAAAGAAAGAAGAACTCGTCTTCTTTCTTTTTTGATTACCTTCCTCGCGTATGTATAAGACCGAATCCATTCTTTTTCGAAATGGATTTCGAAAAAGAACTACTAATCCTTAACTTTTCGAGGAATCCTTCATCAGTGGTTGTGAATGACTGACTTTTTCAATCCTTTCGACCTTGGTTCCGTAGGAGCAAGTCAGAAAGGTTGAGAAATAGAACCATCTGATTTGATTCGTTCCCAATAGCCATGAGATGATCATCTTAGGGTGATCCTTTTGTCAACGGATGCTCCTATTACACTCGTAGTCTCTGAAGGATGAGAACCCACTATGTAGCATCTACATCGATAATTCAAGCATTGTATACGTCATTAGTCCGATTCTTTGTAGGAACTACCCGTAATAACGAGCTTGCAAAATGGATCTGTTTATCATAAAGAGATTCGTTGTTCCTGACCCTGCTTCACCTTAATTGTTATTTGAACAAAAAGATCACAATAAACTTTTGGTAAAAGTTCTGTCTTGGTCGGAGTGGGGATAGCATTTCTCTTCTGCATGTCTATGGAGTTTTGCAAAACCCAAACACCTCAGAGATAGATATAGAGGTAGGAATTTGTCGAACGAACCACACTCCTTCGTAGACGTCAGGAGTCCATTGATGAAAAGGGGCTGGGGAAAGCTTGAACCCAAGTCCTACAGTGATGAATATAAGCGCAATTGAAATTCCTGGGGAGTTATACATTTGTGTATTGATAAGACCATTCACAATTTCTTGAAGCTCGATCTCCCCCCCAGATGAACCATATAGCCAAGAGAAACCATGAACCAGAATAGAAGAGCTTGCCCCACCCATGAGTAAATATTTCATAGTAGCCTCATTAGACCGTAGATCTCTCTTGGTATATCCAGACAATAGGTAGGAACATAAACTGAAACATTCTGGAGCTACAAAGATAGTTATTAAATCGTTAGCACCACATAAAAACATTCCCCCTAGAGTAGCTGTTAATATGAATAACAGAAACTCTGTTATAGCCATTTCTGTACATTCAATGTACTCTACGGATAGAGGAATACATAAAGTTGAACATAATAAAATAAGAAATTGAAAGATTTCGTTGAAATTGTTCGTTTGGAAATTTCCCGAAAAGCTAATTATAGGTTCTTCTCTCCATCGGAACAATAGGGCCGTTATGCTTATTACTAAACTTGTTGAAGAGATGAAATAGAACCAAGGTCTATCTTTTTGATCAGAGGTTAAATCGATCATCAGAAGAAGAATTAGGCCAAAAATTAGGATACATTCTGGGAAAATGAAACTTCCATTGAAGAGAAGCAAATGAAACGCTTTCATAAAAATTCTCGTAGAATCGAGAATGAAGTTTTCATTCTGTACATGCCAGATCATTTAAGACCATTCCAAGGCTCCTTTTCGCCATGCATAAACTAAACCAACAACTAGGATAAGCACGAAAATGAAAGCTTCAATAAAAACGGATACACCCAATACGTCAAAACTCATTGCCCAAGGGTAGAGAAAGACCGTTTCCACATCAAAAACAACAAAAACTAGCGCAAACATGTAATAGCGTATTCGGAATTGTAACCAAGCACCCCCCATGGGTTCTATACCCGATTCATAACTGGAAAGCTTCTCTGGTCCTTCATTAATCGGGGCTAAAAGCCCTGAAATCCAAAATACCAAAATAGGAATAAGGCTTGCTATTATTAGAAATGTCCAAAAAATATCATATTCGTGAAGCAGGAACATCTATTTAGGATAATAATTGGATAAGAGAGCCTCTACCCTGTCAACGGATAGCGAGAGAACAAAATCTGGATAAATACCAATTCCTATTACTGGTAAAAAGATACAGATTAAAATAAAGAGTTCTCGTGGTCCAGAATCCACCAAATTTGCGTTTGGAACATTAAATAACTTGTATCCATAGAACATCTGGCGTAACATAGATAATAAATAAATAGGAGTTAATATCATTCCAATTCCCATTACAAAAGTAATTAGCATTTTTGGCATTAACATAAATTTTGGACTAGTAATTAGTCCAAAAAATACTACTAATTCTGCAACAAAACCGCTCATTCCTGGTAAGGCAAGAGAAGCCATTGAAAAGCTACTAAACATAGTAAACATTTTTGGCATTGGTATAGATATCCCTCCCAGTTCTTCGAGATAAACAAGACGCATTCTATCACAAGCCGTTCCTGCCAAGAAAAATAGTGTAGCACCGATAAATCCATGGGATAATATTTGTAAAATAGCTCCATTTAGTCCAATGTTGGTTATGGAACCAATTCCTATAATTATGAAACCCATGTGAGATACGGAGGAATAGGCTATTCTTTTTTTGAAATTTCGTTGACCAAGAGAAGTTGAAGCTGCATAGATTATTTGCACCGCTCCTATTATTACCAACCAGGGGGAAAATAGATAATGAGCATGAGGTAACAATTCCATATTGATCCGAATCAATCCATATGCTCCCATCTTTAATAGGATTCCCGCTAAAAGCATACATGTACTGTAATGTGCTTCCCCGTGGGTATCTGGTAACCACGTATGTAGCGGTATAATCGGCAATTTGACAGCATAAGCAATAAGGAAGCCAAAATAAAGTAGTATTTCCAATGTTGCAGGGTATGATTGATTAATCAATCGTTCCAAGTCTAATGTTGGTTCGTTGGAACCATATAAGCCCATACCCAGAACTCCGATTAAGAAAAAAATGGAACCGCCTGCAGTATACAAAATAAACTTGGTAGCTGAATATAGACGCCTTTTTCCCCCCCACATGGATAAAAGTAAGTAAACAGGAATTAATTCTAACTCCCACATGATAAAAAAAAGTAAAAGGTCTCGTGAAGAAAATAATCCTATTTGACCGCTATACATTGCTAGCATCAGGAAATAGAATAATCGCGAATTCCGGGTAATTGGCCAAGCCGCTAAAGTAGCTAAAGTAGTGATAAATCCTGTCAATAAAATAGATCCTAATGAAAGTCCATCGATTCCCAATCTCCAGTGGAAATCAAAAACATCTATCCAATTAGAATCCTCCCTTAATTGCATTAAGGGATCCTCTAATTGGAAATGATAACAGAATGCATAAGTCATTAGAAGGAATTCTAATAAACAAATAGATATAGTATACCACCTAACGATTTTGTTTCCTTTATGGGGTAAAAAGAAAATAAATGAACCTGCAAATATCGGCAAAACAACAAGTATTGTTAACCAAGGAAAATAACTCATCTAATTATTCAAAAAATTCGATTGATTGATACGAGTTGATTTCCTGTTACGATGGATGGAAGAAAGAATGGATAGTCCAATAGCTGCTTCAGCCGCCGCAAGGGCTATAACAAAAATAGCGAAAATGTCTCCTTTTAATTGGCGACTGTCAAATAGAGCAGAAAATGTTACGAGATTTAGATTAATTGAATTCAGTATAAGTTCAAGACATATTAGAGCTCTAACCATGTTTCGGCTTGTAATCAATCCATAGATACCAATCGAAAATAAATAGACACTCAAAAAAAGTACATGCTCAAACATCATTTAGAAAAAAGAATAAGAACAAGGAGACATAACATAAAAAAAAGAATAGATAAGACGATATTCGCCCTCCCCCCACATATTTAATTTCTTCTCCTATACAAAAACCAGCAAGACCTACTCCATTGATAATTCCATCAATAACACCTTTATCAAAAAAATGCGTTAGTTCGGCAAATCTTCTTATACCCAGGATAAAGAGCCTATTATAGAAAACATCTATATAACCGCGATTATATGACCAGCTGTATACCTTTTTTTTTACTTGATCCAAAAAGTTCTTTTTGGGATTCCCTTTTACAAGGGAATTTTTAAAATTCAAATTCTGAAAAAAAGAATAAGCGGACCCATAGCATATATATGCTATGAATAGACCAAAAATAGCTAAACTTACAGAAGAAATTGCATTAGTGAGAAATTCATATGAATTTATAGAAGAACTTTCCTGGAAAAAGCTTATTGAAGGGGTTAACCACTTTGATAATATGGTTAACTCCCATTATCAAAATGGATTCCTATGGATCCAATGAACAAAGTAAAAAGCAGTAATATAAGAAGAGGAAATAGCATAGTATTTCCAGTTTCGCGAGGATAGACAAAAGTATTTTTAGCTCCAAAGGAAGTACTAAAGAATCCTATTCTATTTCTTGTATTATCAGGAATTTTTGGTATATTTTGGGAAAAAAAAGAAACTCCGCTCTTCATTGTTGATAAAACAAAATCTCTATTGACTCCTTTGGGTATGTTTTTTCCCCATAAGGATATTGAATGCAACGAACCTTCTTTAGTACTACTGTAATTTTGAAAATGAACACGCAAATACCCATCAAAAGTAAGTAAATATATTCGAAACATATAAAATGCAGTTAATCCTGCAGTAAAAGAAGCTATTATTCCAAAAAAAGGTGAATACAACCAACTATTACTAAGGATTTCATCTTTGGACCAGAAGCAAGCAAGAGGTGGAATACCACAAAGAGAAAGTGTACCCAATAAAAAAGTCGTTCTTGTAATAGGAACATATTTTTTTAAACCACCCATAAGAACCATATTTTGACTTTTATCTGGTGAATATCCAACAAGAGGTTCCATTGAATGAATAATGGATCCGGATCCCAAGAACAATAAAGCTTTCGAATAAGCATGAGTGATCAAATGGAATAAAGCTGCTTGATAAGAACCTATACCTAGAGCTAACATCATATAACCCAATTGAGACATTGTAGAATAGGCTAAGCTTCTTTTAATATCTCTCTGAGCAAGAGCTAAAGTCGCTCCTAAGAAAAGTGTTATTGTACCTACTAAGGAAATGAAACTCATTATGAAAGGTATGGATATGAAAAGAGGAAGAAGTCGAGCTAGAAGAAAAATCCCCGCAGCAACCATAGTTGCTGCGTGTATAAGAGCCGAAATGGGAGTGGGTCCTTCCATAGCATCGGGTAACCATACGTGAAGAGGGAATTGTGCAGATTTTGCAACTGCACCAAGAAATAATAAAAAAGCACACAAAATAGTAAGTAATGAATTAATCCCATTATTAGGAATCCAGTTATTAGCTATTTTGAACAAATCCCGAAACTCTAAACTACCTGTTATCCAAAAAAAACCTAAAATTCCTAATAACAAACCAAAATCCCCTACACGATTAGTTACAAAAGCTTTTTGACAAGCACTCGCTGCAATTGGTCGTGTAAACCAAAAGCCTATCAATAAATAGGAACACATTCCCACAAGTTCCCAAAAAAAATAAATTTGTATCAAATTGGAACTAGTAACCAATCCCAACATGGAAGTATTAAAAAAACTTATATAAATGAAAAATCTCAAATATCCCTCATCGTGAGACATATAATCGTCACTATAAATAAGAACCAAGATTCCTACAGTAGTAATTAGTATTAACATAATAGAAGTAAGGGGGTCGATCAAGTATCCAAATTCTAAGGAAAAATCATTATTGATGGTCCAAGACCATAAATATTGATAGATAGAACTCCCTTTTATTTGTTGAATAGACAGGTGAACTGAGAATACCAGAGCTATACTTAAGAGTAAAACACTAGGAAAAGCCCATATGCGACGAAGATTTTTTGTTGCTGTCGGAATAAGAAAAAGCCCCAACCCCATTGACATAATAACTGGAAGTGGGAGAAGAGGGATTACCCAGGCATATTGATATGTATGTTCCATTTATTGTCTAGCCATAGTAATTGCACCTATTAAAGAAACTAGAAGAATTAGGGAAATGAGTTCAAACGGAAGATAAAAATCGGTTGCTAAATGAATCCCAATTTGTTGAACGTTATTTATGAGACCCTGTTCTACTATTTGGTTTGATCTTGTAGTCCAAAGAATTCCATACCATGACGTATCTGGGATAGTAGTCATTAGTGAAAAAGGAATAGTTATAGAAACGAGTGAAGTAAACCCATCTCCAATAGTCCAATAATTCTTATCTTTAGACCACTCTGAGCCATTTACAAACATTACAGCAAATATGATCAAAACATTTATGGCTCCCACATAAATAAGAAGTTGTGCGACAGCTACAAAGTAGGAATTCAATAAAAAATAGAATAAGGATATACAAACAAGAACTAATCCCAGCGAAAAGGCAGAATAAATTGGGTTGGTAAGTAATACTACTCCTAGACCCCCTAGTAGAAGAACAAATCCCCCAAATAGCACAAGAATCTCATGTATTGGTCCAGGTAAATCCATTCAACGATCAACTTCCCCCATAATGATATCTATACTACCTAATATCGTCATGATATCAGCCAATTTCATTTTTTTAACTAGCTGAGGAAGAATTTGTAAATTAATAAAACCGGGTGGACGAATTTTCCATCTCCAGGGGAAAAGACTATCATCTCCTACTAGATAAATTCCTAATTCGCCTTTTGGAGCTTCTACTCTTACATAAAGCTCTTGCTTTGATAATTCAAAATTTGGGGAAGGTTTTTTACCAAGAAATCTATATTCAAAATCATTCCATTCCGAATTCTTTGCTTTCTTAAAGCGTCGGGCTTCTAAATTCTCATAAGGGCCTCCAGGAATTTTCTCTACAGCCTGTTGAATAATTTTGATGGATTCCTTCATTTCACCAATTCGTACTAAATAGCGAGCTAACGAATCTCCTTCTTTTTGCCATTGGACTTTCCAATCGAATTGATTGTAAGACTCATAAGGATCAATTTTACGAAGATCCCATTGTATTCCAGAAGCTCGTAACATCGGTCCCGATAAGCCCCAATTTACAGCTTCTTCTCCGCTAATAAAACCTACTCCTTCAACTCGTTCTAAAAAAATAGGATTCTGTGTAATAAGTTGTTCATATTCAACAACTCCTCGTAAAAAATAATCACAGAAATCTAAACATTTATCCATCCATCCATAAGGTAAATCGGCAGCTACTCCTCCAATGCGAAAGTAATTATGCATCATTCGCATACCTGTAGCAGCTTCAAATAGATCATATATCAATTCTCTCTCTCTAAAAATGTAGAAAAAAGGAGTCTGTGCGCCGAGATCCGCCATAAAAGGCCCAAGCCATAACAAGTGAGAAGCTATACGGCTCAATTCTAACATAATTACCCGAATATAGCTGGCTCTTTGAGGTATTTGAATATTCTCTAAGAATTCTGGTGCATTTACCGTTATTGCTTCTGTAAACATAGTAGCTAAATAATCCCACCGTGTTACATAAGGCAAGTATTGTATAATAGTTCTGTTTTCTGCGATTTTTTCCATTCCTCTGTGTAAATAGCCTAATATGGGTTCACAATCAACAACATCTTCACCATCGAGAGTAACGATCAGTCGAAGAACACCATGCATTGATGGGTGTTGAGGGCCCATATTGACTATCATTAGATCTTTTCTTGTAGACGGTAGGCTCATCTAGTAATCAGTAATCGTTCTTGAATTCCAAGATTTTTCTTCCTCTATTTTACTTTGAGGCGAATTCCTAATTGTTTGAATTGTGTAATCTCCCATTATGGAGACTGGTAACCGACTCAAAGCAATTTGATTGTAATTCAATTCATGACGATCATAAGTAGAAAGTTCATATTCTTCAGTCATTGATAAACAGTTTGTCGGACAATATTCAACACAGTTACCACAAAATATACAAACTCCGAAATCAATACTATAATTAAGCAATTGTTTCTTTTTAATATCCTTTTCAAATCTCCAATCCACAAGGGGTAGATCTATTGGGCATACACGAACACATACTTCACAAGCAATACATTTATCAAATTCAAAGTGTATTCGCCCGCGGAAACGCTCTGATGTAATTGATTTTTCATAAGGGTAGTGAATCGTTACAGGTAAACGATTTGTGTGGGATAAGGTAATTATGAAACCTTGACCAATGTATCTTGCGGCACGTATTGTTTGTTGACCATAACTAATGAACCCAGTTATCATAGGGAACATTCAATGAGCATCTTGTATTTCATAGAAATTAGGGGTTATATAGTCCTTACGTAAGGGCCAGCCTATCCAACTTTCAGGCATTAAGATACGTTTAAGGCGCGGATGATTATCATAAGAAATTCCCACCATATCATAAGATTCGCGTTCTTGAAAATCGGCACTTCTCCAAACCCAGAAGACAGACGGGATTCTAGGATTATCCTTTTGGGTAAAGACTTTTATGCATACTTCTTCTGGGTTATCTATACCATACTGTATTCTCGTAAGATGATACACGCTAGCTAAAGATCCACCGGGTGCTACGTCATAAGCACATTGGGAACGTAAATAATTGTAACCATATACATATAAAATGACAGCAATGGAATCCCAATCCTCTGCTTTTATTTGTAAAGTCTCTATTCCTCGGTGATCGAAGCCCAAAGATCTATGAACCACCTCATGTTTGACTAGCCAATTAGATAACCACCCCTGCTGCATTTAATTCACTAATTTGGAGGAAGATACTGGACTTTTGGATTTGAAAATAGTTTCAGAAGATATATCTAAAGTAGATGGTGATTGATAGAGCAATTCTTGTTCGTAAGTTCCGGTATGAGTACTACGCCGAACATAAAGTTTGTGACTGGTAGTAAAACATCGATTTTTCTTTTGACATAGAGTTCGATCCTCAACAATTTCTCGCGATATCTTCTTACGAAGTTTTGTTAGGGCATCTATAACAGCCTCTGGTTTAGGTGGGCAACCCGGCAAGTAGACATCCACAGGAATTAACTTATCAACTCCTCGAACAGTACTATAGGAATCCGTACTGAACATTCCCCCTGTAATAGTACAGGCTCCCATAGCAATGACGTATTTTGGTTCAGGCATTTGCTCATATAATCGCACTAAAGAGGGAGCCATTTTCATTGTTACCGTACCGGCTGTTAAAATTAGGTCCGCTTGCCTAGGACTTGATCTTGGTACCAATCCATAACGATCAAAGTCGAATCGTGAACCTATTAATGCAGCAAATTCAATGAAACAACAACTGGTACCATATAGAAGGGGCCATAAACTGGAGAGTCTTGACCAATTCGAAAGATCATTTGGTGTAGTTGAAATAACGGAATTGGAACTTGTTTGGTCAAGTAACGGAAACTCAATCAAACTCATGACTGTCTCAATGGAATCTTTTCCTTCTTTTTTTTTTTTGTCTGAATATTCAGTTAAGACCATTCCAAGGCTCCTTTTCGCCATATGGAAAATAGAAATACTTTTTCTTGGTTAAAGGAACAGATGATTCGATCGATTTCTGTATCGATCATGATATACGTAATAACTCGGACATCTATTTCAAATGCATATCCCATTTTTGCACAGCAGGGTTATGAAAACCCGCGGGAAGCAACTGGACGAATTGTATGTGCCAACTGCCATTTAGCTAATAAGCCCGTGGATATTGAAGTTCCCCAAGCTGTGCTTCCCGATACTGTATTTGAAGCAGTTCTTCGAATCCCTTATGATATGCAGCTGAAACAAGTTCTTGCTAATGGGAAAAAGGGAGGGTTGAATGTGGGTGCTGTTCTTATTTTGCCTGAGGGATTCGAATTAGCGCCGCCCGACCGTATTTCTCCTGAGTTGAAAGAAAAGATAGGAAATCTCTCTTTTCAGAGTTATCGTCCCGATAAAAAAAATATTCTTGTGATAGGCCCTGTTCCCGGTAAGAAATATAGTGAAATTGTCTTTCCCATTCTTTCCCCCGATCCCGCTACAAAAAAAGACGTTCATTTCTTAAAATATCCCATATATGTAGGGGGAAACCGAGGAAGGGGACAGATCTATCCCGATGGTAGCAAGAGTAACAATACAGTTTATAATGCTACGTCAACAGGTATAGTAAAAAAAATACTACGTAAAGAAAAAGGGGGATATGAAATATCCATAGTTGATGCGTCGGATGGGCGCCAAGTGATTGATATTATACCTCCCGGGCCAGAACTTCTTGTTTCAGAGGGAGAATCAATCAAGCTTGATCAACCATTAACAAGCAATCCTAATGTGGGAGGGTTTGGTCAGGGGGATGCAGAAATAGTGCTTCAGGATCCATTACGCGTCCAAGGCCTTTTGTTCTTTTTCGCATCTGTTATTTTAGCACAAGTCTTTTTGGTTCTCAAAAAGAAACAGTTTGAAAAGGTTCAATTGTACGAAATGAATTTCTAGATGAGTGATGAAATTTTCATATACGGTTCTCGGAGGGGGTCGGGCTAGTTACCTATCTCAATAAAGTATATGATTGGTTTGAGGAACGTCTTGAGATTCAGGCAATTGCGGATGATATAACGAGTAAATATGTTCCTCCTCATGTCAACATATTTTATTGTTTAGGGGGAATTACACTTACTTGTTTTTTAGTACAAGTTGCTACCGGTTTTGCTATGACTTTTTACTACCGACCAACCGTTACAGAAGCTTTTTCCTCCGTTCAATATATAATGACGGAGGCCAACTTTGGTTGGTTAATCCGATCAGTTCATCGATGGTCAGCAAGTATGATGGTTCTAATGATGATCCTGCACGTATTTCGTGTGTATCTCACAGGTGGATTTAAAAAACCCCGTGAATTAACTTGGGTCACAGGTGTGGTTTTGGCTGTATTGACTGCATCATTTGGTGTAACTGGTTATTCTTTACCTTGGGATCAAATCGGTTATTGGGCAGTCAAAATTGTGACAGGTGTACCTGAAGCGATTCCGGTAATAGGATCCCCTTTAGTGGAGTTATTACGTGGAAGTGCTAGTGTGGGGCAATCCACTTTGACTCGTTTTTATAGTTTACATACCTTTGTACTGCCTCTGCTTACTGCTGTATTTATGTTAATGCACTTTCTAATGATACGTAAGCAAGGTATTTCTGGTCCTTTATAGATGGGAGTGTAACAAAGAAACCTGACTTAAATGATCCTGTATTAAGAGCAAAATTAGCTAAAGGGATGGGACATAATTATTACGGGGAACCCGCATGGCCCAACGATCTTTTATACATTTTTCCAGTAGTAATTCTAGGTACTATTGCATGTAATGTAGGTTTAGCGGTTCTCGAGCCGTCAATGATTGGTGAACCGGCGGATCCGTTTGCAACTCCTCTGGAAATATTACCCGAGTGGTACTTCTTTCCCGTATTTCAAATACTTCGTACAGTACCCAATAAGTTATTGGGCGTTCTCTTAATGGTTTCTGTGCCAACAGGCTTATTAACAGTACCCTTTCTCGAGAATGTCAATAAATTCCAAAATCCATTTCGTCGCCCAGTAGCTACGACCGTTTTTTTAATCGGTACTGTAGTAGCTCTTTGGTTAGGTATTGGAGCAACATTACCCATTGATAAATCCTTAACTTTAGGTCTTTTTTAGATGATTGAAGTTTTTCTATTTGGAATCGTCTTAGGCCTAATTCCTATTACTTTAGCGGGATTATTCGTGACTGCGTATTTGCAATACAGGCGTGGGGATCAGTTGGATCTTTGAATGCTTACTATAACTAGTTATTTCGGTTTTCTACTGGCTGCTTTAACTATAACCCCAGCTCTATTTATTGGCTTGAACAAGATACGTCTTATTTGACTAGAGTCCACTTCTCCCCCATACTACTAGCGAAAGAGAAAATGTAAAGACTACCATTAAAGCAGCCCAAGCGAGACTTACTATATCCATCTATCCTACTGCAATAATTCTCGCTAAGAAGAATGCCCATGTTGTGGCAATTCCACCCAGAAGGTAATGGGTTACTCCTACAGCACGTCCTTGTATAATGCTCAAGGCTCTAGGCTGAGTAGCAGGAGCAACTTTTAATTTGTTATGAGCCCAAACGATAGATTCAATGAGTTCTTGCCAATAACCACGGCCACTAAATAAAAACATTAAACTGAAAGCCCAGACAAAATGAGCGCCTAAGAAAAAAAGACCATATGCAGATAATGAAGAACCATAAGACTGAATTACTTGGGATGCCTGTGCCCACAAGAAATCTCGGAGCCAACCATTAATCGTAATGGAACTCTGTGCAAAGTTTCCCCCTGTGATATGAGTTACTATCCCTTGATCACTTACAGTACCCCAAACATCCGACTGCATTTTCCAACTGAAATGGAAAATGACTACCGAAATTGCATTGTACATCCAGAATAGACCTAAGAAAACATGATCCCAGGCGGAGACTTGACATGTTCCCCCTCGTCCAGGCCCGTCGCAAGGGAATCGAAAACCAAGATTTGCTTTATCAGGTATCAAACGGGAACTACGAGCAAATAAAACACCTTTCAAAAGTATTAATACAGTCACATGGATGGTAAATGCGTGAATGTGATGGACTAAAAAATCTGCGGTTCCTAATGGAATAGGTAACAAAGCGACTTTGCCGCCTACAGCTACTAACTCGCCACCTCCCCACGTTAAGCTGGTACTTGTTGTTGCACCAGGAGCTGTTACGCCAGGCGCGTCAGCATGGATATTTTGTACCCATTGAGCAAAGATGGGTTGTAATTGTATGGCGGTATCCGAAAACATATCTTGGGGACGGCCTAAAGCACTCATGGTATCATTATGAATGTACAAGCCAAAACTGTGAAAACCTAGAAATATACATACCCAGTTAAGGTGGGATATGATTGCATCGCGGTGTCTAAGGACGCGATCTAATAGATCGTTGTATCGAGTAGTTGGATCATAGTCTCTTACCATAAAAATGGCTGCATGTGCAGCAGCACCAACTATTAGAAATCCGCCAATCCACATGTGGTGTGTGAACAAGGAAAGTTGTGTACCATAGTCAGTAGCTAGGTATGGATAGGGCGGCATAGAGTACATATGATGAGCTACAACAATAGTTGTAGAGCCTAGCATAGCTAGGTTAAGAGATAATTGAGCATGCCATGACGTTGTTAGGATTTCATAGAGACCCTTATGGCCTTGTCCTGTAAATGGGCCTTTATGAGCCTCCAAAATATCTTTAAGTCCATGACCAATACCCCAGTTGGTCCTATACATATGACCAGCGATCAGGAAAAGAATAGCAATAGCTAAATGATGGTGCGCAATATCGCTCAACCATAGGCCACCGGTTATTGGATCTAGTCCTCCGCGAAAAGTAAGAAATTCTGCGTATTTGGACCAATTCAAGGTGAAAAAGGGGGTTGCTCCTTCGGCAAAACTAGGATAAAGTTGAGCCAAAAGGTCACGATTCAAGATAAATTCATGAGGAAGTGGTATCTCTTTAGGATCAACTCCAGCGTCAAGAAATTGGTTAATCGGTAAAGATACATGGATTTGGTGTCCCGCCCAAGAAAGAGACCCAAGTCCTAATAACCCCGCTAAGTGGTGATTCAACATGGATTCTACATCTTGGAACCAGGCCAATTTGGGAGCGGCTTTGTGATAATGGAACCAACCAGCAAAAAGCATTAACGATGCAAAAATCAATGCACCGATTGCGGTACAATAGAGTTGTAACTCACTAGTTATTCCAGATGCTCTCCAAATCTGAAAAAAACCGGAGGTTATTTGGATTCCTCGGAAACCCCCACCTACATCACCATTCAAAATTTCTTGCCCTACTATTGGCCAAACTACCTGAGCACTGGGTCCAATGTGAGTAGGATCGCTTAGCCATGCTTCATAATTGGAAAAACGGGCACCGTGGAAGTACATGCCACTCAACCAAAGAAAGATAATGGAGAGTTGACCGAAATGAGCACTAAAGATTTTTCGAGAGATCTCCTCCAAATCACCGGTATGACTATCGAAATCGTGAGCATCAGCATGTAGGTTCCAGATCCAAGTGGTAGTATCGGGGCCCTTAGCTATTGTTCTTGAGAAATGCCCGGGTCTAGCCCATTCCTCAAAAGATGTTTTTACAGGATCCCTATCCACAACAATTTTAACTTCTGGTTCCGGCGAACGAATAATCATTTAACCAAACTTGCCTGATGTTGAGGCAATCAAGAAAGCTGCATAAGTGAATATATAACCCACGGAAAAGTGGGCTAATCCAACTAATCTTGCTTGCACAATGGAAAGAGCCACGGGCTTATCTCTCCAGCGAATTAAATTAGCCAAAGGTGTGCGTTCATGAGCCCACGCTAAAGTCTCAATTAATTCCTGCCAATATCCACGCCAAGAAATTAAGAACATAAATCCAGTAGCCCAAACAAGATGTCCAAATAAGAACATCCAGGCCCATACCGATAAACTATTCATCCCAAAAGGATTATATCCATTGATAAGTTGTGAAGAGTTTAACCATAGGTAATCTCTTAACCATCCCATCAAATAAGTGGAAGATTCATTAAATTGTGAAACGTTGCCCTGCCATAATGTGATGTGTTTCCAATGCCAATAAAAAGTAACCCATCCAATGGTATTTAACATCCAGAAAACTGCCAAATAAAACGCGTCCCAAGCAGAAATATCACAAGTACCGCCGCGCCCTGGGCCGTCACAAGGAAAACTATACCCGAAATCCTTTTTATCCGGCATTAATTTGGAACCTCGTGCATCTAAAGCACCCTTTACTAAAATCAATGTAGTTGTATGCAAACCTAGAGCAATAGCATGATGAACCAAGAAATCTCCAGGTCCTATTGTTAGGAAAAGCGAATTACTATTCTCATTAACAGCATTCAACCATCCGGGCAACCATATGCTTCGACCTGCATTGAAAGCGGGGCCATTCGTTGAAGATAAGAGTATATCGAACCCATATGTCGTCTTACCATGAGCAGATTGTATCCATTGGGCAAATATAGGTTCGATCAAGATTTGCTTTTCTGGAGTACCAAAAGCAAGCATGACGTCGTTATGAACATAAAGGCCCAAGGTATGGAATCCTAGGAAGAGGCTAGCCCAACTTAAATGAGATATGATAGCTTCTTTATGGTCTAACATTCTTGCCAATACATTATCTTCATTCTGTTCCGGATTGTAATCCCTAATGAAAAAAATAGCTCCATGAGCAAAAGCCCCTGTCATGATGAACCCTGCAATGTATTGGTGATGAGTATATAAAGCAGCTTGAGTAGTAAAGTCTTGTGCTATGAATGCATAAGCAGGTAAAGAGTACATATGTTGAGCTACTAAAGAAGTAATAACCCCTAAGGAAGCTAGAGCAAGACCTAATTGAAAATGAATCGAATTATTGATTGTATCATAAAGGCCTTTATGCCCACGCCCTAATCGACCTCCCGGAGGAGTATGTGCTTCTAAAAGATCTTTGATACTGTGCCCAATTCCGAAGTTAGTTCGATACATATGACCAGCAATGAGAAAAATAAATGCAATAGCTAAATGATGATGAGCAATATCGGTCAGCCACAAACTTTGTGTTTGTGGATGGAATCCCCCAAGAAGGGTTAGAATGGCAGTTCCCGCTCCTTGATTGGTCCCAAATAAATGATTACTCGAATCAGGGTTTTGGGCATAAAGATTCCACTGACCCGTCAGAAGGGGACCCAACCCCTGAGGATAGGGTAATACATCTAAGAAATTATTCCATCGAACGTACTCCCCCCTGGATGCGGGAATAGCAACATGAACTAAATGTCCTGTCCAGGCCAAAGAACTTACCCCGAAAAGTCCTGACAGATGATGATTGAGACGAGATTCCGCGTTTTTGAACCACGAAAGGCTTGGCTTCCATTTGGGTTGTAGATGTAACCAACCCCCTATTAAGGATAGCGTAGAAAGAAATAATAGAAAAAGAGCTCCAGTATAAAGATCTTCATTGGTGCGCAATCCAATTGTATACCACCACTGATAAACCCCAGAATAGGCGATATTCACTGGACCGGCAGCACCTCCTCTAGTAAAGGCTTCCACGGCGGGTTGACCAAAATGAGGATCCCAAATCGCATGAGCAATAGGTCTTACGTGTAAAGGATCCTGTATCCATGATTCAAAATTTCCTTGCCAAGCTACATGAAACAGATTTCCGGACGTCCATAGAAAGATTATTGCTAACTGCCCAAAGTGAGAAGCAAAAATGTTCTGATAAAGACGTTCCTCAGTAATATCATCATGACTTTCAAAATCATGTGCGGTAGCAATACCAAACCAAATACGACGAGTAGTGGGGTCCTGAGCTAAGCCTTGGCTAAACCTGGGAAATCTTAATTCCATTCAATAAGATAGAGCCATGCTGCGGGTTGTTTCAGGCCCTAAATAAACGCGGACACTTAAAAAATCTGTTGGGCAGGCGGATTCGCATCTCTTACAACCCACACAATCTTCGGTTCTCGGCGCAGAAGCAATTTGCTTGGCTTTACATCCATCCCAAGGTATCATTTCTAATACATCTGTTGGACAAGCTCGTACACATTGAGTGCATCCTATACATGTATCATAAATTTTTACAGAATGTGACATATGACAGATTTAAACTTACCCTCTATTTTCGTGCCTTTAGTAGGCTTAGTATTTCCGGCAATTGCAATGGCTTCTTTATTTCTTTATGTGCAGAAAAATAAGATTGTCTAGATGCGGGATATAAAAACATATCTCTCTGTAGCACCCGTGCTAAGTACTCTATGGTTTGGGGCTTTAGCAGGTTTATTGATAGAAATTAATCGTTTATTCCCAGATGCTTTGTCATTCCCTTTTTTTTAATTCTAGTTATCCATTAAGAGATGGAACTTCAAGAGCAGCTAGGTCTAGAGGGAAGTTGTGAGCATTACGTTCGTGCATTACTTCCATACCAAGATTAGCACGGTTGATGATATCAGCCCAAGTATTAATAACGCGACCTTGGCTATCAACTACAGATTGGTTGAAATTGAAACCATTTAGGTTGAATGCCATAGTACTAATACCTAAAGCAGTGAACCAGATCCCTACTACAGGCCAAGCAGCCAAGAAGAAGTGTAAAGAACGAGAGTTGTTGAAACTAGCATATTGGAAGATTAATCGACCAAAATAACCGTGAGCAGCCACAATGTTATAAGTCTCTTCCTCTTGACCAAATTTGTAACCCTCATTAGCAGATTCATTTTCAGTGGTTTCCCTGATCAAACTAGAGGTTACCAAGGAACCATGCATAGCACTGAATAGGGAACCGCCGAATACACCAGCTACACCTAACATGTGAAATGGATGCATAAGGATGTTGTGCTCTGCCTGGAATACAATCATAAAGTTGAAAGTACCAGATATTCCTAAAGGCATACCATCAGAGAAACTTCCTTGACCAATAGGGTAAATCAAGAAAACAGCAGTAGCAGCTGCAACAGGAGCTGAATATGCAACAGCAATCCAAGGACGCATACCCAGACGGAAACTAAGTTCCCACTCACGACCCATATAACAAGCTACACCAAGTAAGAAGTGTAGAACGATTAGCTCATAAGGACCACCATTGTATAACCATTCATCAACAGATGCAGCTTCCCAAATTGGGTAAAAATGCAATCCGATCGCCGCAGAAGTAGGAATAATGGCACCAGAGATAATATTGTTTCCATAAAGTAAAGAACCAGAAACAGGCTCACGAATACCATCAATATCTACTGGAGGGGCAGCGATGAAGGCGATAATAAATACAGAAGTTGCGGTCAATAAGGTAGGGATCATCAAAACACCAAACCATCCGATGTAAAGACGATTTTCGGTGCTAGTTATCCAGTTGCAGAAGCGACCCCACAGGCTTGTACTTTCGCGTCTCTCTAAAATTGCAGTCATATGGGTTTGCCTTGGTATCGTGTTCATACTGTCGTATTGAATGATCCGGGTCGATTGCTTTCGGTGCATATAATGCATACAGCTCTAGTTTCTGGTTGGGCTGGCTCGATGGCTTTATACGAATTAGCGGTTTTTGATCCCTCTGATCCTGTTCTGGATCCAATGTGGAGACAAGGTATGTTCGTCATCCCCTTCATGACTCGTTTAGGAATAACCAATTCGTGGGGTGGTTGGAGTATTTCAGGAGGAACTATAACGAATCCGGGTATTTGGAGTTATGAAGGTGTGGCAGGTGCGCATATTGTGTTTTCTGGCTTGTGTTTCTTGGCAGCTATCTGGCATTGGGTATATTGGGACCTAGAAATATTCTGTGATGAGCGGACGGGAAAACCTTCTTTAGATTTGCCCAAGATCTTTGGAATTCATTTATTTCTTGCAGGGGTGGCTTGTTTTGGCTTTGGTGCATTTCATGTAACCGGTTTGTATGGTCCTGGGATATGGGTGTCCGATCCTTATGGACTAACAGGAAAAGTACAAGCTGTAAATCCTGCGTGGGGTGCAGAAGGTTTTGATCCTTTCGTTCCGGGGGGAATAGCTTCGCATCATATTGCTGCGGGTACACTGGGCATATTAGCGGGCCTATTCCATCTTAGTGTCCGTCCGCCTCAACGTCTATACAAAGGATTACGTATGGGCAATATTGAAACTGTACTTTCCAGTAGTATCGCTGCTGTTTTTTTTGCAGCTTTCGTAGTTGCCGGAACTATGTGGTATGGATCGGCAACTACCCCAATCGAATTATTTGGACCTACTCGTTATCAGTGGGATCAGGGATACTTTCAGCAAGAAATATATCGAAGAGTTAGCGATGGGTTAGCCGAAAATCTTAGTTTATCAGAAGCTTGGTCTAAAATTCCCGAAAAATTAGCTTTTTATGATTATATTGGTAATAATCCGGCAAAGGGGGGATTATTCAGAGCAGGCTCAATGGACAATGGGGATGGAATAGCTGTTGGATGGTTAGGACATCCCGTCTTTAGAGATAAAGAAGGGCGCGAGCTTTTTGTACGTCGTATGCCTACTTTTTTTGAAACATTTCCGGTAGTTTTGGTAGATGAAGAGGGAATTGTGAGAGCGGACGTTCCTTTTAGAAGAGCAGAATCCAAATATAGCGTTGAACAAGTAGGCGTAACGGTGGAGTTCTATGGTGGCGAACTTAATGGAGTAAGTTATTCTGATCCTGCTACTGTAAAGAAATATGCGAGGCGTGCCCAATTAGGAGAAATTTTTGAATTAGATCGAGCTACTTTGAAATCAGATGGTGTTTTTCGCAGCAGTCCAAGGGGTTGGTTCACTTTTGGTCATGCTACCTTTGCTTTGCTCTTCTTTTTCGGACACATTTGGCATGGCGCTCGAACCTTGTTCCGAGATGTTTTTGCTGGTATTGATCCAGACTTGGATGCTCAAGTGGAATTTGGAACATTCCAAAAAGTTGGGGATCCAACTACAAGGAGACAGACAATCTGAATGACTATAGCCCTTGGTAGAGTTACTAAAGAAGAAAATGATCTATTTGATATTATGGACGACTGGTTACGAAGGGACCGTTTCGTTTTTGTAGGATGGTCCGGCCTATTGCTCTTTCCTTGTGCTTATTTCGCTTTAGGGGGTTGGTTTACAGGGACTACTTTTGTAACTTCTTGGTATACCCATGGATTGGCTAGTTCCTATTTGGAAGGTTGCAATTTCTTAACGGCGGCAGTTTCCACCCCTGCCAATAGTTTAGCACACTCTTTGTTGCTACTATGGGGACCGGAAGCACAAGGAGATTTTACTCGTTGGTGTCAATTAGGCGGTCTGTGGACTTTTGTCGCTCTCCATGGGGCTTTTGCACTAATAGGTTTCATGTTACGTCAATTTGAACTTGCTCGTTCTGTTCAATTGCGGCCTTATAATGCAATTTCATTCTCTGGTCCAATCGCAGTTTTTGTTTCCGTATTCCTTATTTATCCACTGGGACAATCTGGTTGGTTCTTTGCACCGAGTTTTGGCGTAGCAGCTATATTTCGATTCATCCTTTTCTTCCAAGGATTTCATAATTGGACGTTGAACCCCTTTCATATGATGGGAGTTGCCGGAGTATTAGGTGCAGCTCTGCTATGCGCTATTCATGGGGCTACTGTAGAAAACACTCTATTCGAAGATGGTGATGGTGCAAATACCTTCCGAGCTTTTAACCCAACTCAAGCGGAAGAAACTTATTCAATGGTCACTGCTAACCGCTTTTGGTCCCAAATCTTTGGTGTTGCTTTTTCCAATAAACGTTGGTTACATTTCTTTATGCTATTTGTACCCGTCACCGGTTTATGGATGAGTGCTATTGGCGTAGTTGGCCTGGCTCTGAACCTACGTGCCTATGACTTCGTTTCCCAGGAAATCCGTGCAGCGGAAGATCCTGAATTTGAGACTTTCTACACCAAAAATATTCTTTTAAACGAGGGTATTCGTGCGTGGATGGCAGCTCAGGATCAGCCTCATGAAAATCTTATATTCCCTGAGGAGGTTCTACCACGTGGAAACGCTCTTTAATGGAACTTTCGTTTTAGCTGGTCGTGACCAAGAAACCACCGGCTTTGCTTGGTGGGCTGGGAATGCCAGACTTATCAATTTGTCCGGTAAACTACTTGGAGCTCACGTAGCCCATGCCGGCTTAATCGTATTCTGGGCCGGAGCAATGAACCTATTTGAAGTGGCTCATTTCGTACCAGAAAAGCCCATGTATGAACAAGGATTGATTTTACTTCCGCACTTAGCTACTCTAGGTTGGGGAGTAGGACCGGGGGGAGAAGTTCTAGATACTTTTCCATACTTTGTATCTGGAGTACTTCACCTAATTTCCTCCGCAGTCTTAGGCTTCGGTGGTATTTATCACGCGCTGCTGGGACCCGAGACTCTTGAAGAATCTTTTCCATTCTTTGGTTATGTATGGAAAGATAGAAATAAAATGACTACAATTTTGGGTATTCACTTAATTTTGTTAGGTATAGGTGCTTTTCTTTTAGTACTCAAGGCTCTTTATTTTGGCGGTGTATATGATACCTGGGCCCCTGGGGGAGGAGATGTAAGAAAAATTACCAATTTGACCCTTAGCCCCGGTGTTATATTTGGTTATTTACTAAAATCTCCTTTTGGGGGAGAAGGATGGATTGTTAGTGTGGATGATTTAGAAGATATAATTGGGGGACACGTATGGTTGGGTTCCATTTGTGTACTTGGTGGAATTTGGCATATCTTAACCAAACCCTTCGCATGGGCTCGCCGTGCGTTTGTATGGTCTGGCGAAGCTTACTTATCTTATAGTTTGGCTGCTTTATCTGTCTTTGGTTTTATCGCTTGTTGTTTTGTCTGGTTCAATAATACGGCTTATCCAAGTGAGTTTTACGGACCCACAGGTCCAGAAGCTTCTCAAGCTCAAGCATTTACTTTTCTAGTTAGAGACCAGCGTCTTGGAGCTAATGTAGGGTCTGCCCAAGGACCGACAGGTTTAGGTAAATATCTAATGCGTTCCCCAACGGGAGAGGTTATTTTTGGAGGGGAAACTATGCGTTTTTGGGACCTTCGTGCTCCATGGTTGGAACCTCTAAGGGGCCCCAACGGTTTGGATTTGAGTAGGTTGAAAAAAGACATCCAACCTTGGCAAGAACGACGTTCGGCAGAATATATGACCCATGCTCCTTTAGGCTCTTTAAATTCCGTCGGTGGCGTAGCTACCGAGATCAATGCAGTTAATTATGTCTCTCCTAGAAGTTGGTTAGCGACTTCCCATTTTGTTCTAGGATTCTTCTTTTTTGTGGGCCATTTGTGGCATGCAGGAAGAGCCCGAGCTGCTGCAGCAGGCTTTGAAAAGGGAATTGATCGTGATTTGGAACCTGTTCTTTACATGACCCCTCTTAACTAACTAAAAGGATCTACTAAGTTCATCTAGTTGTTCTAAAGAATCAAAACGGTCGGTTATTAATGGAATTCCTTGTCGACTTTCCGTAAAATATTCGTTTGGCCGAGGACTTCCAAACACGTCATAAGCTAAACCCGTACTGACAAATAACCAACCCGCAATGAATAGGGAAGGTATAGTAATGCTATGAATAACCCAGTATCGAATACTGGTAATAATATCAGCAAAAGAACGTTCTCCCGTGCTTCCAGACATTTATCGTTGGATGAACTGCATTGCTGATATTGATCCCAAGAAAAAAACCGTGGGTACAGCTAATCCGTGAACAGCCAGCCATCGCACTGTAAAAATAGGATAGGTTCGATCTATGGTCATATGGCTACACAAACCGTTGAAGATAGTTCTAGACCTAGGCCAAAACGAACTGGCGCAGGTAGTTTATTGAAACCCTTGAATTCGGAATATGGGAAAGTCGCTCCGGGTTGGGGGACTACTCCTTTTATGGGGGTTGCAATGGCTTTATTCGCGATATTCCTATCTATCATTTTAGAAATTTATAATTCTTCTGTTTTATTGGACGGAATTTTAATGAATTAGCTATAGAGATGAACCCAATCCAGAATACGAACCGTAAAAGAAAACACCTATTAAACCAATCACAAGAATACCGGTTACAGTACCTATCAGCCAAAGAGGAATTCTTCCTGTAGTATCGGCCATTCAATTGAAGAAGTAATTGGAAAATAAAACAGCAAGTACAAAAATGAGTAATAAACCCCAGTATAGACTGGTACGATTCAATTCAACATTTTGTTCATTCGGGTTTGATTGTGTCATATGGAAGTAAATATTCTCGCATTTATTGCTACTGCATTGTTCATTCTAGTTCCTACTGCCTTTTTACTTATTATTTATGTAAAAACAGCCAGCCAAAATGATTAATTAGTCCCCATGTTCTTCGAATGGATCTCTTAATTGTTGAGAGGGTTGCCCAAACGCGGTATATAAGGCATACCCAGTAAAGCTTACAAGTAAACCAGATATGGAGATGGCGACTAAAGTTGCTGTTTCCATATGGAAGCATTGGTTTATACGTTCCTTTTAGTTTCGACTTTAGGGATAATTTTTTTCGCTATCTTCTTCCGAGAACCACCTAAGGTTCCGACTAAAAAATGAATGACTATTGCTTTCCAGTTAGCTGTTTTTGCATTAATTGCGACTTCCTCAGTCTTAGTAATTAGTGTACCCCTTGTATTTGCTTCTCCTGATGGTTGGTCAAATAATAAAAACGTTGTATTTTCCGGTACATCATTATGGATTGGATTAGTCTTTCTGGTAGCTATTCTGAATTCTCTCATTTCTTGAATGTCACCACAAACAGAAACTAAAGCAGGTGTTGGATTTCAAGCTGGTGTTAAAGATTATAAATTGACTTACTACACCCCGGAATACGAAACCAAGGATACTGATATCTTGGCAGCGTTCCGAGTAACTCCTCAGCCCGGGGTTCCGCCTGAAGAAGCAGGGGCTGCAGTAGCTGCGGAATCTTCTACTGGTACATGGACAACTGTTTGGACTGATGGACTTACCAGTCTTGATCGTTACAAAGGACGATGCTATCACATCGAACCCGTTCCTGGGGAAGACAGTCAATATATCTGTTATATAGCTTATCCATTAGATCTATTTGAAGAGGGTTCTGTTACTAACATGTTTACTTCCATTGTGGGTAACGTATTTGGTTTCAAAGCCCTACGTGCTCTACGTTTGGAGGATCTACGAATTCCTCCTGCTTATTCAAAAACTTTCCAAGGTCCGCCTCATGGTATCCAAGTTGAAAGGGATAAGTTGAACAAGTATGGTCGTCCTTTATTGGGATGTACTATTAAACCCAAATTGGGATTATCCGCAAAAAATTACGGTAGAGCGTGTTATGAGTGTCTACGCGGTGGACTTGATTTTACGAAAGATGATGAAAACGTAAACTCACAACCATTTATGCGCTGGAGAGACCGTTTTGTCTTTGTTGCCGAAGCCATTTATAAAGCACAAGCCGAAACCGGCGAAATCAAGGGGCATTACTTGAATGCGACTGCAGGTACATGCGAAGAAATGATTAAGAGAGCTGTATTTGCGAGGGAATTAGGGGTTCCTATTATAATGCATGACTACATAACTGGAGGATTCACCGCAAATACTAGTTTGGCTCATTATTGCCGCGACAACGGCCTACTTCTTCACATTCACCGAGCAATGCATGCAGTTATTGATAGACAGAAAAATCATGGTATGCATTTCCGTGTATTAGCTAAAGCATTGCGTATGTCTGGGGGAGATCATATCCACGCCGGTACAGTAGTAGGTAAGTTAGAAGGGGAACGCGAAATGACTTTAGGTTTTGTTGATTTATTGCGCGATGATTATATTGAAAAAGATCGTTCTCGCGGTATCTTTTTCACGCAGGACTGGGTATCCATGCCAGGTGTTATACCGGTGGCTTCAGGGGGTATTCATGTTTGGCATATGCCAGCTCTGACCGAAATCTTTGGAGACGATTCCGTATTACAATTTGGTGGAGGAACTTTAGGACATCCTTGGGGGAATGCACCAGGTGCAGCAGCTAATCGGGTGGCTTTAGAAGCCTGTGTACAAGCTCGTAACGAAGGGCGCGATCTTGCTCGTGAAGGTAATGAAATTATCCGAGCAGCTTGCAAATGGAGTCCTGAACTAGCCGCAGCTTGTGAAGTATGGAAAGCGATCACATTCGACTACAAGCCGGTAGATACCATCGATTTATAATACTTCAGGAGCTAATGAAACTATTTTAGTAAAATTCAATTCTCTCAATTCCTCGGCAATCGCGCCAAAAACTCTAGTTCCTTTTGGATTTCCTTTTTGATCAATGATAACTGCTGCATTGTCATCATAGCGTATTATTATACCGTCTTCACATTTGAATTCTTTACATGTACGTACAATTACAGCTCGAATTACTTCGGATCTTTCTAGAGGCATTTGGGGCACTGCGTCTTTGATTACAGCAACAATAACATCACCAATACGAGCATATCGCTGATTACCAGCAGCTCCTATGACTCGAATACACATCAATTTTCGAGCTCCACTGTTATCCGCTACATTTAAAAGGGTCTGAGGTTGAATCATCTATATCTCTAATCTAAGAAATTGGCTTCGTATGGGCATTTTACTGGCAGCTATGGAGATAGCTGCTCTAGCTATAGTTTCAGATACTCCGCTCATTTCATAAAGTATTCGACCTGGTTTAACAACAGCTACCCAATATTCGGGGGATCCCTTTCCTGAGCCCATACGTGTTTCTGTGGGTCTTAGTGTAACCGGTTTGTCGGGAAATATACGTACCCATAGTTTTCCACCACGACGTGCATATCGTGTCATTGCTCTTCGTCCTGCTTCTATCTGTCTCGCTGTAATCCAAGCGGGTTCAAGTACTTGAAGAGCATATCTACCAAAACAAATACGATTGCCTCGGCAGGATTTTCCCTTCATTCTTCCTCTATGTTGTTTACGAAATCTAGTTCTTTTGGGGTTACTAAGCATTTAATTGATGGTCTTTATTTTATTGGAAATCGTGTAAAGATTATTTGGATTTAATACAGCTACTTGTGCAAGCATTTTACGATTAAGAATCAATTCCTTTTTGTACAGATTGTGTATTAATTTACTATAACTATCAAATACTTTATATATCCGTGTTGCTGCGTTTATCCGAGTGATCCACAAACGACGAAAATCCCTCTTTTGCCTGCCTCTATCTCGATGAGAAGAAACAAAAGCTCTTCTTACTTGTTGAGTAATCATTCGATTAAGTCTTAAATGAGCCCCTCTAAAGTTTGAGGCAAATGAACGCATTTTTGTTCGTCGTCTCCGAGCTATATATCCTCGCGGAACTCTGGTCATTTATTTAGATTTCTTTACTATATTTAGTACAATTGTTATATGACACATGGTTTTTTTTATAGGATAACCACGTCCTCGAGCCTGAGGTCTGAATTTTTTCATAATAGTACTCCTACTCACTTCGGCTTTTGTTATGAATAAATTAGCTTTGTCGAAATCCCTATAATGAGTAGCATTTGCTGCTGCCGAATAAACCAACTTTAAGATGGGATAAGATGCTCGATAAGGCATGAGGTTCAGTATCATAACGGTTTCCTCGTAGTAACGCCAGCGAATCTCATCAAGAACTCTTTGTGCTTTAAAAACAGACATATGTATGCGTTTTTGTGCTTTGAAAACCCGTTCGAACTTAAGTAGACGATCAGTTGGAACTTTTCTTGCGAGTTTCCGTAGCCCATTCTTCTTCTTCTTTATCCTAGGGATATACTTTACCAATTTGAAACTTGTCATTTAGTTCTTTTCTCTATCTAGAAGTGGAATAGAATAACCCGGTTGAAGGGTAATGATCATACGTCTGTAATGCATTGTATGTCCCAGAATAGGTCCCATTCTTCTACCCTTTCCGGGTAGTCGATGGCTATTCACAGCTACTACCTTAACACCAAAGAAGAGCTCGACCCAATGCTTTATTTCTGTCTTAGTGAATCCCGATTCGACATTAAAAGTATATTGATTCTTTCCCAATAAACGAAGACTTTTTTCTGTAAATACTGCGTATTTGATTCCATCCATTTACTTACGGCGACGAAGAATAAAACTATCACTATATTTTTTCCTTTTCCTAGTTCTTCTTCCAAGCGCAGGATAACCCCAAGGGGTTGTGGGTTTTTTTCTACCAATGGGGGCTTTCCCTTCACCGCCGCCATGGGGGTGGTCCACAGGGTTCATAACTACCCCTCTTACTACGGGGCGTTTACCTAGCCAACACTTAGATCCGGCTCTACCCAAACTTTTTTGGTTCACCCCAACATTACCCACTTGTCCGACTGTTGCTAAGCAGTTTTGGGATACCAAACGGACCTCCCCAGATGGTAATCTTAAAGTGGCCAATTTACCCTCTTTTGCAATCAGTTTCGCTACAGCACCTGCTGCTCTAGCTAATTGCCCACCCCTTCCACGTGTGATTTCTATGTTATGTATGGCCGTGCCTAAGGGCATATCGGTTGAAGTAGATTCTTCTTTTTTCTCAAAAAACCCCTTCCCAAACTGTACAAGCTTCTTCCAAAGCATACGGCTTTCTAGATGTATATGACGATCTCTAGACAGATTGATCTTATATGAATCGTATGATGAAGTACCACATGAGTGGATATATAGAAAAGGAATCCAAATCTGCCGAATCGCTCATGTTATGATCTTCTACATCCTAGGTCTCCGCGTTCCGTCATCTGGCTTATGTTCTTCATGTAGCATTCAGATCGAATGACTCTATGAAATTACGTCGATACTTCCACATATTATGGGTAACGTAGGAGACATCCCTATTTTCACCCGGGGGTCTTAATTACCACTGCTTAGCTTTCAATTCGCCTCTGACCATCAAATTAAATGTGAATAACCCGTCCTCCTCTCTTTGAAACAAGGGGCGCTTCCGGTTCTGTGCGTGCTTCAAACAATTTTGTCTTCTCCATATTACCATATCTCTAGAGTCAATAATTTTCTATGAGGAACTACTGAACTCAATCACTTGCTGCCGTTACTCAACAGTTTTCTGTTGAGGTCTATCCCGTAGAGGTAGTCAAATTGGATCAGTGATCGATTTCTAGGTTTCGTCGTAAACCTAATTGGTTACTTCCAATTACGTAAATCAATAGTTCAAACCGCACTCAAAGGTAGGGCATTTCCCATTGATATAGGAACTTTTGTACCAGAAACAATAGTATCTCCAATTATAGCCCCTCTGGGATGTAAAATATATCTCTTCTCACCATCCCCATAGTGTATGAGACAAATGTATGCATTTCGATTAGGGTCGTATTCTATGGTTACGATTCTACCAGATATGTCTTTTTGATTCCGTCGAAAATCGATTTTACGGTATAGGCGCTTATGACCTCCCCCTCTATGCCTTGCGGTAATGATTCCTCTGGCATTACGACCTTTACCACAACGGTGCCGTCCATGGATCAATTTATTTCGTGGATTGGATTTCACTTGCCTGTCTACGGTTCCCTTGCGTGTGCTCGGGATAGGTGTTTTGTATAAATGTTTCGCCGTATGGCAGTTCCAAAAAAACGTACTTCGATGTCAAAAAAGCGTATTCGTAAAAATATTTGGAAGAAAAAAACTTATTTTTCCATAGTACAATCTTATTCCTTAGCAAAATCAAGATCATTTTGGAGCGGCAACGAGCATCCAAAACCAAAAGGTTTTTCTGGGTAACAAACAAATAAATGGCCAAGGGCAAAGATGTTAGAATCAGAGTGATTTTGGAATGTATCAGTTGTGTTCGAAAGGGTACCAATAAGGAATCGACGGGGATTTCTAGATATAGTACTCAAAAGAATCGCCACAATACACCCGGACAATTAGAATTAAGAAAATTTTGTCGTTATTGCCGCAAGCATACGACTCATGAAATAAAGAAATAGTTACCCCTGTCTTTGTTTATGCTTCGGATTGGAACAAATGACTCTAATTCGCCCACGCCTACGAATCAGTCGACATTTTGTACAAATTTTACGAACGGAAGCTCTTATTTTCATTTAAAGCGAGAACTTGTTCTTAGGTAAATTAATTGGGAGATGTTTCTCTAGAGTGGCCCATATAAGTTTTCCATCTTCCATACGAAAGCTGTCAATTCTCATAAGATCTTCTTCAGTCTTACTCAAAAGGTCCAATAGTGTATGTATATTGGCCCTTTTGAGACAATTATACGTTCTAGAAGGCAATTCTAATTGATCAATAAAAATACAATTCAATGGAGTTCCTTTTTTGTTTTTCTTTAAATTAGTGAATCTTTTTTGAAAGGTTAAAAGAGGTGGAGTAAACCTGGTTTTATTTTCTTCGAAACTAGCGCCTTCTTCCTCTGCGTGTAGAAAAGGAAGAAATAAATCAATCAAATTACGAGAAGCTTCATAAAGCGCTTCTTTAGGGGTTAAACTTCCATTCGTCCATATTTCGAGAAAAAGTATCTCGTGTTTTTCATTCCCATTCCCACAAGAAAAAATACTATAATTCACATTTCGAACAGGCATGGATACAGCATCTATAGGATAACTTCCATCTTGAGAGTTCTTTCTGAGTTCCGTATGATATCCGCGATCTCTCTTGATCTGTAACTCAATATAGAAATCAATGGGGTCTCTCAAGGTAGCTATAGGTTGTGTCGTATCAACGATTTCTACGGAAGGTGGTAAGATTATATCTTGAGCGGTTATGTATCTAGGACCTTTGACGCAAATTGATGCGTCTCTAACTCCATAGAGATTACTTCTCAATACAATTTCTTTCAAATTTAGTAAAATTTCTTGTATGGATTCCTCAATACCTACTATTGTAGAATATTCGTGTGGCACGTTCCAAAATTTAGCGCGTGTGATACATGTTCCTTCTATTTCTCCAAGTAAAGCTCTTCGCAAGGCAATACCGACAGTATCCGCTTGACCTTTTCTAAGTGGGGACAGAATGAAACGACCATAATAAAGACGCTTACTATCTACTCTTGATTCAACACACTTCCACTGTAGTGTTTGGGTGGATCCTGTTACCTCCTCTCGAACCATATGCTCCGGAATGGAAATGAGGGAATGTCCACAATACCCGGATTTAGTCAGATCCAATTCGAGGGATTTTATAGGTTCATTAATCAAGGCTTGGCAGAAGAACTTGAGAAGTTTCCAACAATTAAAGATCCAGATCACGAAATTGCATTTCAATTATTTGCGAAAGGATATCAATTGCTAGAACCCTCGATAAAAGAAAGGGATGCTGTGTATGAATCACTCACTTATTCTTCTGAATTATATGTATCTGCGAGATTAATTTTTGGTTTCGATGTGCAAAAGCAAACCATTTCTATTGGAAACATTCCTATAATGAATTCCTTAGGAACCTTTATAATAAATGGAATATACCGAATTGTGATCAATCAAATATTGCTAAGTCCTGGTATTTACTACCGCTCCGAATTAGACCATAAGGGAATTTCTATATACACCGGGACTATAATATCAGATTGGGGAGGAAGATCGGAATTAGCAATTGATAAAAAAGAAAGGATATGGGCTCGCGTGAGTAGAAAACAAAAGATATCTATTTTAGTTCTATCATCAGCTATGGGTTCGAATCTAAGAGAAATTTTAGATAATGTTTCCTACCCCGAAATTTTCTTGTCTTTCCCGAATGCTAAGGAGAAAAAGAGGATTGAGTCAAAAGAAAAAGCTATTTTGGAGTTTTATCAACAATTTGCTTGTGTAGGTGGGGACCTGGTATTTTCGGAGTCCTTATGTGAGGAATTACAAAAGAAATTTTTTCAACAAAAATGTGAATTAGGAAGAGTTGGTCGACGAAATATGAATCGGAGACTGAATCTTAATATACCTCAGAACAATACATTCTTGTTACCACGAGATGTATTGGCCGCTACGGATCATTTGATTGGAATGAAATTTGGAACGGGTATACTTGACGATGACGATATGAATCACTTGAAAAATAAACGTATTCGTTCGGTTGCGGATCTGTTACAAGATCAATTCGGACTGGCTCTTGGCCGTTTACAACATGCGGTTCAAAAAACTATCCGTAGAGTATTCATACGTCAATCGAAACCGACTCCACAAACTTTGGTAACTCCAACTTCAACTTCGATTTTATTAATAACTACTTATGAGACCTTTTTTGGCACATACCCCTTATCTCAAGTTTTTGACCAAACCAATCCATTGACACAAACGGTTCATGGGCGAAAAGTTAGTTGTTTGGGTCCTGGAGGATTGACGGGGAGAACTGCAAGTTTTCGGAGCCGAGATATTCATCCGAGTCACTATGGGCGTATTTGTCCAATTGACACGTCCGAAGGCATCAATGTTGGACTTACTGGATCCTTAGCTATTCATGCGAGAATTGATCACTGGTGGGGATCTATAGAGAGTCCGTTTTATGAAATATCTGAGAAAGCAAAAGAAAAAAAAGAGAGACAGGTGGTTTATTTATCACCAAATAGAGATGAATATTATATGATAGCAGCAGGAAATTCTTTGTCCTTGAATCAGGGTATTCAGGAAGAACAAGTTGTTCCTGCTAGATACCGTCAAGAATTCCTGACTATTGCATGGGAACAGATTCATGTTAGAAGTATTTTTCCTTTCCAATATTTTTCTATTGGAGGTTCTCTCATTCCTTTTATTGAGCATAATGATGCGAATCGGGCTTTAATGAGTTCTAATATGCAGCGCCAAGCAGTTCCACTTTCTCGGTCCGAGAAGTGCATTGTTGGAACTGGATTGGAACGCCAAACAGCTCTAGATTCGAGGGTTTCCATTATAGCCGAACGCGAGGGAAAGATCATTTCTAGTGATAGTCACAAGATCCTTTTATCAAGTAGTGGGAAGACTATAAGTATTCCTTTAGTTACCCATCGGCGCTCTAACAAAAATACTTGTATGCACCAAAAACCTCGGGTTCCGAGGGGTAAATCCATTAAAAAAGGGCAAATTTTAGCGGAGGGAGCAGCTACAGTTGGTGGGGAACTTGCTTTAGGAAAAAACGTTTTAGTAGCTTATATGCCGTGGGAGGGTTACAATTTTGAAGACGCAGTACTAATTAGCGAACGTTTGGTATATGAGGATATTTATACTTCTTTTCACATCCGAAAATATGAAATTCAGACGGATACGACAAGCCAAGGCTCCGCTGAAAAAATCACTAAAGAAATACCACATCTAGAAGAACATTTACTCCGCAATTTGGACAGAAATGGAGTTGTGAGGTTGGGATCCTGGGTAGAAACAGGCGATATTTTAGTAGGTAAATTAACGCCTCAGATAGCGAGCGAATCCTCGTATATCGCGGAAGCTGGATTATTACGGGCCATTTTTGGTCTTGAGGTATCCACTTCAAAAGAAACTTCTCTCAAACTACCTATAGGTGGAAGAGGGCGCGTTATCGATGTGAAATGGATCCAGAGGGACCCCCTCGACATAATGGTTCGTGTATATATTTTACAGAAACGTGAAATCAAAGTTGGGGATAAAGTAGCAGGAAGACACGGGAATAAGGGGATCATTTCCAAAATTTTGCCTAGGCAAGATATGCCCTATTTGCAAGATGGAACACCTGTTGATATGGTCTTCAATCCCCTAGGAGTACCCTCACGAATGAATGTGGGACAAATATTTGAAAGCTCGCTCGGATTAGCAGGGGATCTGCTAAAGAAACATTATAGAATAGCACCCTTTGATGAGAGATATGAGCAAGAGGCTTCAAGAAAACTTGTGTTTTCGGAATTATATGAAGCCAGTAAACAAACACAAAATCCATGGGTATTTGAACCCGAGTACCCGGGAAAAAGCAGAATATTTGATGGAAGAACAGGAGATCCCTTCGAACAACCTGTTCTAATAGGGAAGTCCTATATTTTAAAATTAATTCATCAAGTTGATGAGAAAATCCATGGACGTTCTACTGGGCCCTACTCACTTGTTACCCAACAACCCGTTAGAGGAAGAGCCAAACAAGGGGGACAACGAGTAGGAGAAATGGAAGTTTGGGCTTTAGAAGGATTTGGTGTTGCTCATATTTTACAAGAGATACTTACTTATAAATCTGATCATCTTATAGCTCGCCAAGAAATACTTAATGCTACGATCTGGGGAAAAAGAGTGCCTAATCACGAGGATCCTCCAGAATCTTTTCGAGTGCTCGTTCGAGAACTACGATCTTTGGCTCTAGAACTGAACCATTTCCTTGTATCTGAGAAGAACTTTCAGGTTAATAGGGAGGATGTTTGAATGATTGACCAATATAAACATAAACAACTTCAAATTGGACTCGTTTCCCCTCAACAAATAAAGGCTTGGGCTAACAAAATCCTACCTAATGGAGAAGTCGTTGGCGAAGTCACAAGGCCCTCCACTTTTCATTATAAAACCGATAAACCAGAAAAAGATGGATTGTTTTGCGAAAGAATCTTTGGACCCATAAAAAGTGGAATTTGTGCTTGTGGAAATTCTCGAGCGAGCGTAGCTGAAAATGAAGACGAAAGATTTTGTCAAAAATGCGGGGTAGAATTTGTTGATTCTCGGATACGAAGATATCAAATGGGATACATCAAACTGGCATGTCCAGTGACTCATGTGTGGTATTTGAAAGGCCTTCCTAGTTATATCGCGAATCTTTTAGATAAACCCCTTAAGAAATTGGAAGGCCTAGTATACGGCGATTTCTCTTTTGCTAGGCCCAGCGCTAAAAAACCGACTTTCTTACGATTACGAGGTTTATTCGAAGATGAAATTTCATCCTGTAACCACAGCATTTCTCCCTTTTTTTCTACCCCAGGCTTTGCAACATTTCGAAATAGGGAAATTGCGACAGGAGCAGGTGCTATTAGAGAACAATTAGCGGATTTGGATTTGCGAATTATTATAGAGAATTCCTTGGTTGAATGGAAGGAATTAGAAGACGAGGGGTATAGTGGAGATGAATGGGAAGATAGAAAAAGACGAATAAGAAAAGTTTTTTTAATTAGACGAATGCAATTGGCGAAACATTTTATTCAAACAAATGTAGAACCAGAATGGATGGTTTTGTGCTTATTACCGGTTCTTCCTCCCGAATTGAGACCCATTGTTTATAGGTCTGGGGATAAAGTAGTGACTTCGGATATTAATGAACTTTATAAGAGAGTTATCCGTCGGAACAACAACCTTGCCTATCTATTAAAAAGAAGTGAATTAGCGCCAGCAGATTTAGTAATGTGCCAGGAAAAATTGGTACAAGAAGCCGTGGATACACTTCTTGATAGTGGGTCTCGCGGGCAACCGACGAGGGATGGTCACAATAAAGTATACAAGTCACTTTCAGATGTAATTGAGGGTAAAGAGGGGAGGTTTCGCGAGACTCTGCTTGGGAAACGGGTCGATTACTCGGGGCGTTCTGTCATTGTTGTGGGTCCTTCGCTTTCATTACATCAATGTGGATTACCTTTAGAGATAGCAATAAAGCTTTTTCAGCTATTTGTAATTCGCGATTTAATCACGAAACGTGCTACTTCTAATGTCAGGATTGCTAAAAGGAAAATTTGGGAAAAGGAACCCATTGTATGGGAAATACTTCAAGAAGTTATGCGGGGGCATCCTGTACTGTTGAACAGAGCACCTACCCTGCATAGATTAGGCATACAGGCCTTCCAACCCACTTTAGTGGAGGGGCGTACTATTTGTTTACATCCATTAGTGTGTAAGGGTTTCAATGCGGACTTTGATGGGGATCAAATGGCTGTTCATCTACCTTTATCCTTGGAAGCTCAAGCAGAAGCCCGTTTACTTATGTTTTCTCATATGAATCTCCTGTCTCCCGCTATTGGAGATCCTATTTGCGTGCCAACCCAAGACATGCTTATCGGACTTTATGTATTAACGATTGGAAATCGTCGAGGTATTTGTGCAAATAGATATAATAGTTGCGGAAACTATCCAAATAAAAAAGTAAACTACAATAATAATTATACGAAAGATAAAGAACCCCATTTTTCTAGTTCCTATGATGCACTGGGAGCTTATAGACAGAAACGAATCGGTTTAAACAGTCCCTTGTGGCTCCGATGGAAACTAGATCAACGTGTCATTGGATCAAGAGAAGTTCCGATTGAAGTTCAATATGAATCTTTTGGGACTTATCATGAGATTTATGCCCACTATCTAATAGTCGGAAATAGAAAAAAAGAAACCCGTTCTATATACATTCGAACCACTCTTGGTCATATTTCTTTTTATAGAGAAATAGAGGAAGCCATACAAGGATTTAGTCGGGCCTATTCATACACTATCTAAATGGCGGAACGGGCCAACCTGGTCTTTCATAATAAAGAGATAGACGGAACTGCTATGAAACGACTTATTAGCAGATTAATAGATCATTTCGGAATGGGATATACATCCCATATACTGGATCAAATAAAAGCTCTGGGCTTCCATCAAGCCACTACTACATCGATTTCTTTAGGAATCGAGGATCTTTTAACAATACCCTCTAAAGGATGGTTAGTCCAAGATGCGGAACAACAGAGTTTTCTTTTGGAGAAACACTATTATTATGGGGCTGTACACGCAGTAGAAAAATTACGCCAATCCGTTGAAATATGGTATGCTACAAGTGAATATTTGAAACAAGAAATGAATTCGAATTTTCGGATAACGGATCCTTCTAATCCAGTCTATCTAATGTCTTTTTCAGGAGCCAGAGGAAATGCATCCCAGGTACACCAATTAGTAGGGATGAGAGGGTTAATGGCGGATCCTCAAGGACAAATGATTGATTTACCTATTCAAAGCAATTTACGCGAGGGACTTTCTTTGACAGAATATATAATTTCCTGCTACGGAGCCCGCAAAGGGGTTGTAGATACTGCTGTACGAACAGCGGATGCTGGATATCTTACACGCAGACTTGTTGAAGTAGTTCAACATATTATTGTGCGTAGAAGAGATTGTGGTACTATCCGAGGTATTTCTGTGAGTCCTCAAAATGGGATGACAGAAAAACTTTTTGTCCAAACACTAATTGGTCGTGTATTAGCAGACGATATATATATTGGTTCACGATGCATTGCTGCTCGAAATCAAGATATTGGAATTGGATTAGTCAATCGATTCATAACTGCCTTTCGAGCACAACCGTTTCGGGCACAACCAATATATATTAGAACCCCTTTTACTTGCCGGAGCACATCTTGGATCTGTCAATTATGTTATGGGCGGAGTCCCACTCATGGCGATCTGGTCGAATTGGGAGAAGCTGTAGGTATTATTGCAGGTCAATCAATTGGGGAGCCAGGGACTCAACTAACATTAAGAACTTTTCATACTGGTGGAGTATTCACAGGGGGTACTGCCGACCTTGTACGATCCCCCTCGAATGGAAAAATCCAATTCAATGAGGACTTGGTTCACCCCACACGTACCCGTCATGGGCAGCCTGCTTTTCTATGCTATATAGACTTGCGTGTAACTATTCAGAGTCAAGATATTCTACATAGTGTGAATATTCCCTTAAAAAGCCTGATTCTAGTGCAAAATGATCAATATGTAGAATCCGAACAAGTAATTGCGGAGATTCGTGCCGGAACATCCACTTTACATTTTAAAGAAAAGGTACAAAAGCATATTTATTCCGAATCAGACGGGGAAATGCACTGGAGTACTGATGTTTACCATGCGCCCGAATATCAATATGGTAATCTTCGTCGATTACCAAAAACAAGCCATTTATGGATATTGTCAGTAAGTATGTGCAGATCCAGTATAGCATCCTTTTCGCTGCACAAGGATCAAGATCAAATGAATACTTATTCTTTCTCTCTTGACGGAAGATATATCTTTGACCTCTCGTAAGCCATAGACTGTTGGATACTTTTGGTAAAAAAGATAAGGAAATTCTTGATTATTTAACGCCAGATCGAATCGTGTCCAACAATCATTGGAATTTTGTCTATCCTTCTATTCTTCAAGATAATTCGGATTTGTTGGCGAAAAAGCGAAGAAATAGGTTCGTCATTCCATTACAATATCATCAAGAACAAGAAAAAGAGCTAATATCCTGTTTGGGGATTTCGATTGAAATACCCTTTATGGGTGTTTTACGTAGAAATACTATTTTTGCTTTTTTTGACGATCCAGGATACAGAAAAGATAAAAGGGGTTCAGGAATTGTTAAATTTCGATATAGGACCCTAGAGGAAGAACGAGAGTATAGGACTCTAGAGGAAGCTCAGAGGGAATACGGGACCTAGAGGCCGAATATAGGACTCTAGAGAAAGACTCAGAAGAAGAATATGGGAACCCCGAGAACGAATCGAATATGGAACTCTAGAGGAATATTGAAGAATCAGAGGAAGACTCAGAGGACGAATATGGGAGCCCAGAGGAAGATTCTATCTTAAAAAAAGAGGGTTTTATTGAGCATCGAGGAACAAAAGAATTTAGTCTAAAATACCAAAAAGAAGTAGATCGGTTTTTTTTCATTCTTCAAGAACTGCATATCTTGCCGAGATCCTCATCCCTAAAGGTACTTGACAATAGTATTATTGGAGTGGATACACAACTCACAAAAAATACAAGAAGTCGACTAGGTGGATTGGTCCGAGTTAAGAGAAAAAAAAGCCATACGGAACTAAAAATCTTTTCCGGAGATATTCATTTTCCTGAAGAGGCGGATAAGATATTAGGCGCCAGTTTGATACCACCAGAAAGAGAAAAAAAAGATTCTAAGGACTCAAAAAAAAGAAAAAATTGGGTTTATGTTCAACGGAAAAAAATTCTTAAAAGCAAGGAAAAGTATTTTGTTTCAGTTCGACCTGTAGTCGCATATGAAATGGACGAAGGAAGAAATCTAGCAAGACTTTTCCCGCAAGATCTCCTGCAAGAAGAGGATAATCTCCAACTTCGACTTGTCAATTTTATTTCTCATGAAAATAGCAAGTTAACTCAAAGAATTTATCACACAAATAGTCAATTCGTTCGAACTTGCTTGGTAGTGAATTGGGAACAAGAAGAAAAAGAGGGGGCTCGTGCTTCCCTTGTTGAGTTAAGAACAAATGATCTGATTCGCGATTTCCTAAGAATTGAGTTAGTCAAGTCCACTATTTCATATACAAGAAGAAGGTATGATAGGACAAGTGCAGGACCGATTCCCAATAATAGGTTAGATCGCAACAATACCAATTCCTTTTATTCCAAGGCGAAGATTCAATCACTTAGCCAACATCAAGAAGCTATTGGCACCTTGTTGAATCGAAATAAAGAATACCCATCTTTGATGATTTTGTCGGCATCCAACTGTTCTCAAATTGGTTTATTGAAGAATTCGAAATATCCCAGTGCGGTAAAAGAATCGAATCCTAGAATTCTTATTCGAGATATTTTTGGGCTCTTAGGCGCTATTGTACCTAGTATATCGAATTTTTCTTCATCTTACTATTTATTAACACATAATCAGATCTTGTTAAAAAAATACTTGTTCCTTAACAATTTGAAACAAACCTTCCAAGTACTTCAAGGGCTTAAATACTCTTTAATAGATGAAAATAAAAGGATGTCGAATTTCAACAGTAACATCATGTTGGATCCATTCCATTTGAATTGGCACTTTCTCCATCATGACTCATGGGAGGAGACATTGGCAATAATTCACCTTGGACAATTTATTTGCGAAAATGTATGTCTATTTAAATCGCACATAAAAAAATCTGGTCAAATTTTCATTGTTAATATGGACTCCTTTGTTATAAGAGCAGCTAAGCCTTATTTGGCCACTATAGGAGCAACTGTTCATGGTCATTATGGAAAAATCCTTTACAAAGGAGATAGGTTAGTTACCTTTATATATGAAAAATCGAGATCTAGTGATATAACGCAAGGTCTTCCAAAAGTAGAACAAATATTCGAAGCGCGTTCAATTGATTCACTATCGCCGAATCTCGAAAGGAGAATTGAGGATTGGAATGAGCGTATACCAAGAATTCTTGGGGTTCCCTGGGGATTCTTGATTGGAGCTGAGCTAACCATCGCCCAAAGTCGTATCTCTTTGGTTAATAAGATCCAAAAGGTTTATCGATCCCAAGGGGTACAGATCCATAATAGACATATAGAGATTATTATACGCCAAGTAACATCAAAAGTACGGGTTTCCGAAGATGGAATGTCTAATGTTTTTTTACCTGGGGAATTAATAGGACTATTGCGAGCGGAACGAGCAGGGCGAGCTTTGGATGAATCGATCTATTATCGGGCAATCTTATTGGGAATAACAAGGGCTTCCCTGAATACCCAAAGTTTCATATCTGAAGCAAGTTTTCAAGAAACTGCTCGAGTTTTAGCAAAAGCTGCCCTACGAGGTCGTATTGATTGGTTGAAAGGCCTGAAAGAAAACGTAGTTCTGGGGGGAATTATCCCTGTTGGTACCGGATTCCAAAAATTTGTGCATCGTTTCCCACAAGACAAGAACCTTTATTTGGAAATTCAAAAAAAAAATCTATTCACGTCGGAAATGAGAGATATTTTGTCTCTCCATACAGAACTAGTTTCTTCTGACGTAACAAACAATTTCTATGAGACATCAGAACCCCCATTTATACGATTTAATTACAGACGTCTTTTTTTAGGAGGTCGACATCCATTATGCGGCATAGGTGTTACATCGCGTATACAACTTAACCGTACACCACTTTTAGCAATGGCTCGTAATGCGGCATCTCTTCCACTACCAGCCCCTTTTACCATAACTTCTGCTCGTTGCAAACCCACTGTACGAATAGCATCTACTGCTGTTCTTTGACCGGCATAGGGTGATGCTTTTCTTGAGCTTTTGAATCCACAAGTACCTGCGGAGGACCAGAAAACCACCCGACCTTGTGGGTCTGTAACAGTTATAATGGTATTGTTGAAACTGGCTTGAACATGAATAACCCCTTTTGTTATTCTACGTGCACTTTTCCGTAAACTAAAACGGGCATTCCTACGCAAACCAATACGCACTTTCTTACGTGAACCTATTTTTGGTATAGCTTTTGTCATATACACCCTAGCACATGTTCCTCGACGCTGAGGACATCCCTTAAGCGCGGGCGTTTTTCTAGCATTTCGTATTGGCTGTCTTGCATTTCTAATAAGTTGTTTAACTGTTGGCATTCACTTATTTTTTTGGCTTTTTGACCCCATATTGTAGGGTGGATCTCGAAAGATAGGAAAGATCTCCCTCCAAGCCGTACATACGACTTTCATCGAATACGGCTTTCCACAGAATTCGATAGGGATCTATGAGATCGAGTATGGAAGTCTGTTTACTCACTTTAAATTGAGTATCCGTTTCCCTCCTTTTCCCGCTAGGATCGGAAATCCTGTATTTTCCATATCCATACGATCGAGTCCTTAGGTTTCCGAAATAGTGTAATGGAAAAAGAAGTGCTTCGAATCATTGCTATTTGACTCGGACCTGTTCTGAAAAAGTCGAGGTATTTCGAATTGTTTGTTGACACGGACAAAGTAAGGGAAAACCTCTGAAAGAATTTCCATATTGACCTTGGACATATAAGAGTTCCGAATCGAATCTCTTTAGAAAGAAGATCTTTTGTCTCATGGTAGCCTGCTCCAGTCCCCTTACGAAACTTTCGTTATTGGGTTAGCCATACACTTCACATGTTTCTAGCGATTCACATGGCATCATCAAATGATACAAGTCTTGGATAAGAATCTACAACGCACTAGAACGCCCTTGTTGACGATTCTTTACTGCGACAGCATCTAGGGTTCCTCGAATAATGCGATATCTCACACCGGGTAAATCCTTAACCCTTCCTCCTCTTACTAATACTACAGAATGTTCTTGTAAATTATGGCCAATACCAGGTATATAAGCAGTGATTTCAAATCCAGAGGTTAATCGTACTCTGGCAACTTTACGTAAGGCAGAGTTGGGTTTTTTGGGGTTGATAGTTTACCAACTAGATCTTGTTGCACCCGGTAACAAACATGCATAAACCATTTCTCGAAGTATGTGTCCGGATAGTCCAAAGTCTCGATAGTTAGCTCTAGGTCTTCCGGTTAAAAAACAACGTCGATGAAGGCGTGTAGGTGCACTATTACGTGGTAGGGATTGCAATTTTTCTTGCATTTTCGTTTTTTCGCTCAAAGGGGAAGCTTTGCTTCTTATTTTATTTTTTAAGGATCGACGAATCAAATGATATTTTTGTTCTAATTTCTTCCGCTTCTTCTCCCTCTGAATCAAACTTTTTTTTGCCATATGAAAAAGAAAGGAGGTAGAAAAATTTTTTGATTTATGGTTAAAGAAGAAAAACAAGAAAACAGGGGTTCTGTTGAATTTCAAGTATTCAGTTTCACCAATAAGATACGGAGACTTGCTTCACATTTGGAATTACACAAAAAAGATTTTTCATCGGAAAGAGGTCTACGAAGACTTTTGGGAAAACGTCAACGTTTGTTGGCTTATTTGGCAAAGAAAAATAGAGTACGTTATAAGAAATTAATAAGTCAGTTGGATATTCGGGAGAAGTAATTTAATTAACTCAAAGTTCTTTTATCTTTAAAGAATTCTGCTTTCCTTAAAATATCATAAACAGTTCTTGTAGGTTGAGCACCTTTTTCAAGGAAATAGATAATAGCTGGAACATTTAAACAAGTTTGATTCTTTATCGGATCATAAAAACCAACTTTTTGAAGATCTCTTCCTTCTCTTCGAGATCGAACATCAATTGCAACGATTCGATAGACAGCTTGTTGCTTTCTACCACATCGTTTTAAACGAAGTTTTACCATATGTATATATCTAAACAACCTTTTCGTAAATCTAAGCAACCTTTTCGTAAATCCAAACAAACTTTTCGTAGGCGTTCCCGAATTGGTCGGGGGGATCGAATTGATTATAGAAACATGAGCTTAATTAATCGATTTATTAGTGAACAAGGAAAAATATTATCCAGACGAATAAATAGATTAACCTTGAAACAACAACGATTAATTACTCTTGCTATAAAACAGGCTCGTATTTTATCTTTCTTACCATTTCGTAACTATGAAAATGAGAAGCAATTTCAAGCCCAGTCAATTTCAATAATTACTGGTCCTAGACACAGAAAAAATAGACATATTCCTCAATTAACACAAAAGTTCAATTCCAATCGAAATTTAAGAAACTCCAACCAGAATTTAAGTTCCGATTGATTAACGACGAGATTTAGTATCCTTTCTTGCACTTTCATAACTCGTGAAATGCCGAGTAGGCACGAATTCCCCCAATTTGCGACCTACCATAGGATTTGTTATGTAAATAGGTATATGTTCCTTTCCATTATGAATCGCGATTGTATGGCCAACCATTGCGGGTAGAATGCTAGATGCCCGGGACCACGTTACTATTGTTTCTTTCTCCTCCTTCATATTGACCTTTTCGATTTTTGTCAATAAATGACGAGCTACAAAAGGATTCGTTTTTTTTCGTGTCACATGACAAGAAGATATTGGAACATCAATTTGAAAGAGATGATAGAAGCGGGAGTTCATTTTGGTCATGGTATTAAGAAATGGAATCCTAAAATGGCCCCTTACATCTCGGCAAAGCGTAAAGGTACTCATATTACAAATCTCGCTAGAACGGCTCGTTTTTTATCAGAAGCTTGCGATTTAGTTTTTGATGCAGCAAGTCAGGGAAAAAGCTTCTTAATTGTTGGTACCAAAAAAAGAGCAGCAGATTTAGTAGCATCAGCTGCAATAAGGTCTCGTTGTCATTATGTTAATAAAAAGTGGTTCAGTGGTATGTTAACGAATTGGTCGATTACCAAAACTAGACTTTCTCAATTTAGAGACTTAAGAGCGGAAGAAAAGATGGGAAAATTCCACCATCTCCCAAAAAGAGATGTGGCAATCTTAAAGAGAAAATTATCTACCTTGCAAAGATATCTTGGCGGGATTAAATATATGACGAGGTTGCCTGACATTGTGATCGTCCTTGATCAGCAAAAAGAGTATATAGCTCTTCGGGAATGCGCCATTTTGGGGATTCCTACTATTTCTTTAGTCGATACAAATTGTGACCCAGATCTCGCGAATATATCGATTCCTGCCAACGATGACACTATGACTTCAATTCGATTGATTCTTAACAAATTAGTATTTGCAATTTGTGAGGGCCGTTCTCTCTATATAAGAAATCATTGATTATTCTTCTTCTACGAATATCCAAATTTTTACACCTAATACTCCATAGATAGTTCGAATTGGATAGCAGCAATAATCAATTTTAGCGCGAATTGTTTGGAGGGGAAGTCTACCCTTTTTGATGCATTCGGCACGTGCAATTTCTTTCCCTCCTAGACGGCCTGCAATTTTGATTTTTACTCCCTTTATATCTGCTTTTTTAGTTAATTCAATGGCTTTTTTCATTGCCTTTCGGAATGAAACTCTATTTTTTAATTGGAAAGCTATATATTCTGCAAGAATGTTAGGTTGTCTATAAGGTTCTTTAACTTTTTCAATAGCAATATTAAGTCTCTGGTTTACAGAATTCACTTCCTTTTGGATATCTTTCTCTAATTCTTCGATTGCTCCTTTTTTCTTTAATAAATTGGGGAATCCAATATGGATTATAACGTGAATTGTATCGATTTCTTTTTGAATTTCTATATGTGTAATTACTTCGGAACTTGAGTCTGATTCTATTTTTCTATTCGAGCTTTTTTTCCTATTCTTTTGTATATAGTTCTTGATACAATTCCGTATTTTTTTATCTTCTTGTAGACCTTCAGAATAATTTTTTGGTTGTGCGAACCAAAAGGAATGGTGATTTTGGGTTGTACCAAGTCTGAAACCGAGTGGATTTATTTTTTGTCCCATTCAAGTCTGACGAGAGTAATATTCTACAACTAACAACTCATTTATTTTCAGACCGACCCACTTTCTATCTAGGATTTTTTGTACTAGTCCTTTATATTGCAATGTATCAACCGTCAAATGCTTTGGCAATTTGCCCGGATCGAATGAAGCAATAGAATTTTGAACCAGACGTTTTGATCTTTGGTTATCCTTCGTAGTAATAATATCTCGGGGTTTGCAACGAAAACTTGGTATATCAACTATACGACCATTAACTAAAATATGTCTATGATTAACTAATTGCCGGGCCCCAGGAATGGTTGAAGCCATACCCAATCGAAAAACAATATTATCCAAACGCATTTCAAGTAATTGTAGTAAAACTTGACCTGTTGACTTTTTTGCTTTTCCAGCGATATGTACATATCTAAGTAATTGTCGTTCTGTCAGACCATAATGAAAACGTAATTTCTGTTTTTCTTGAAGACGAATACGATATTGCTCTTTTTTCCCAGAATTGAATTTCTTTTTCAGATTACTTCCGGATTTAGGCGTTTTTCTAGTGAGTCCTGGTAAAGCTCCCAGACGGCGTATTTTTTTTAAACGAGGTCCTCGATAACGGGACATTTAACGAAAATGTGCAAGAGCTCTATTTGCCTCTGCCATTCTATGAGTCGCTTCCTTTTTGCGTATGGCACCCCCACTCCCTTTGGCAGCATCTACTAATTCGGAACTTAATTTGAAAGCCATATTTCGACCCGGACGCTTTTGGGATGCTTCTAATAACCAACGAATGGCAAGTGCTCTTCCTTGTTTAGATCCTATTTCAATCGGAACTTTCCGCGTCGATCCTTTTTTATTACGTCTTGTTTTTACTCCTATATTGGGAGTTACTCTACGTATTGCTTGACGTAAAACCAATAGTGGATTTGTTTCTGTCTTTTGTTGAATCTTTTTCACGGCTCGATAGAGAATTTGATAAGCCAATGATTTTTTTCCGTCTTTCATAATACGGTTAACCACCATGTTAACTAATCGATTACGAAAAATTGGATCGGATTTTGCAGTTCTTTTTTCTGCAGTACCTCGACGTGACATTTACCATATATAACATAAGACTTCTCCCCCAATTCTGTTTAGTCGAGCTTCTCGATCTGTCATTATACCTTGAGAAGTAGAAAGAATAGCAATTCCCATTCCGCCCAAAACCTTAGGAATTCCTTGATAGTTAGCATAAATTCGTAAGCCAGGTCGGCTGATACGCTTTAAAAAGGTTCTAGTTCTATATATTCCCTTTCTAGTCCTTCTCTTTTGATGTCGCAAAGTTGAGACCAAGAAATATCTGTTACTTTCTTGATGTTTCCGAACACTTTCAATAAAACCCTCTCGTAGAAGTATTTTAACAATGTTTTCGGTAATATTTGTAGATACTACTCGAACAGTTCCTTTTTTACTCATGTCTGCGTTTCTTATAGAGGTTAGTAAATCAGCAATAGTGTCCTTGCCCATATCTCATGGAGAGTTCGATCCTGGCTCAGGATGAACGCTGGCGGCATGCTTAACACATGCAAGTCGAACGGGAAGTGGTGTTTCCAGTGGCGAACGGGTGAGTAACGCGTAAGAACCTGCCCTTGGGAGGGGAACAACAACTGGAAACGGTTGCTAATACCCCGTAGGCTGAGGAGCAAAAGGAGAAATCCGCCCAAGGAGGGGCTCGCGTCTGATTAGCTAGTTGGTGAGGCAATAGCTTACCAAGGCGATGATCAGTAGCTGGTCCGAGAGGATGATCAGCCACACTGGGACTGAGACACGGCCCAGACTCCTACGGGAGGCAGCAGTGGGGAATTTTCCGCAATGGGCGAAAGCCTGACGGAGCAATGCCGCGTGGAGGTGGAAGGCCTACGGGTCGTCAACTTCTTTTCTCGGAGAAGAAACAATGACGGTATCTGAGGAATAAGCATCGGCTAACTCTGTGCCAGCAGCCGCGGTAAGACAGAGGATGCAAGCGTTATCCGGAATGATTGGGCGTAAAGCGTCTGTAGGTGGCTTTTCAAGTCCGCCGTCAAATCCCAGGGCTCAACCCTGGACAGGCGGTGGAAACTACCAAGCTGGAGTACGGTAGGGGCAGAGGGAATTTCCGGTGGAGCGGTGAAATGCATTGAGATCGGAAAGAACACCAACGGCGAAAGCACTCTGCTGGGCCGACACTGACACTGAGAGACGAAAGCTAGGGGAGCAAATGGGATTAGAGACCCCAGTAGTCCTAGCCGTAAACGATGGATACTAGGTGCTGTGCGACTCGACCCGTGCAGTGCTGTAGCTAACGCGTTAAGTATCCCGCCTGGGGAGTACGTTCGCAAGAATGAAACTCAAAGGAATTGACGGGGGCCCGCACAAGCGGTGGAGCATGTGGTTTAATTCGATGCAAAGCGAAGAACCTTACCAGGGCTTGACATGCCGCGAATCCTCTTGAAAGAGAGGGGTGCCCTCGGGAACGCGGACACAGGTGGTGCATGGCTGTCGTCAGCTCGTGCCGTAAGGTGTTGGGTTAAGTCTCGCAACGAGCGCAACCCTCGTGTTTAGTTGCCACTATGAGTTTGGAACCCTGAACAGACCGCCGGTGTTAAGCCGGAGGAAGGAGAGGATGAGGCCAAGTCATCATGCCCCTTATGCCCTGGGCGACACACGTGCTACAATGGGCGGGACAAAGGGTCGCGATCTCGCGAGGGTGAGCTAACTCCAAAAACCCGTCCTCAGTTCGGATTGCAGGCTGCAACTCGCCTGCATGAAGCAGGAATCGCTAGTAATCGCCGGTCAGCCATACGGCGGTGAATCCGTTCCCGGGCCTTGTACACACCGCCCGTCACACTATAGGAGCTGGCCAGGTTTGAAGTCATTACCCTTAACCGTAAGGAGGGGGATGCCTAAGGCTAGGCTTGCGACTGGAGTGAAGTCGTAACAAGGTAGCCGTACTGGAAGGTGCGGCTGGATCACCTCCTTTTTTCAAAAGAGGAAAGGCTTGCGGTGGATACCTAGGCACCCAGAGACGAGGAAGGGCGTAGCAAGCGACGAAATGCTTCGGGGAGTTGAAAATAAGCATAGATCCGGAGATTCCCAAATAGGGCAACCTTTTGAACTGCCTGCTGAATCCATGAGCAGGCAAGAGACAACCTGGCGAACTGAAACATCTTAGTAGCCAGAGGAAAAGAAAGCAAAAGCGATTCCCGTAGTAGCGGCGAGCGAAATGGGAGCAGCCTAAACCGTGAAAACGGGGTTGTGGGAGAGCAATACAAGCGTTGTGCTGCTAGGCGAAGCGGTTGAGTGCCGCACCCTAGATGGCTAAAGTCCAGTAGCCGAAAGCATCACTAGCTTACGCTCTGACCCGAGTAGCATGGGGCACGTGGAATCCCGTGTGAATCAGCAAGGACCACCTTGCAAGGCTAAATACTCCTGGGTGACCGATAGCGAAGTAGTACCGTGAGGGAAAGGTGAAAAGAACCCCCAGTGGGTAGTGAAATAGAACGTGAAACCGTGCTGAGCTCCCAAGCAGTGGGAGGAGAAAGTGATCTCTGACCGCGTGCCTGTTGAAGAATGAGCCGGCGACTCATAGGCAGTGGCTTGGTTAAGGGAATGGAACCCACCGGAGCCGTAGCGAAAGCGAGTCTTCATAGGGCGATTGTCACTGCTTATGGACCCGAACCTGGGTGATCTATCCATGACCAGGATGAAGCTTGGATGAAACTAAGCAGAGGTCCGAACCGACTGATGTTGAAGAATCAGCGGATGAGTTGTGGTTAGGGGTGAAATGCCACTCGAACCCAGAGCTAGCTGGTTCTCCCCGAAATGCGTTGAGGCGCAGCAGTTGACTGGACATCTAGGGGTAAAGCACTGTTTCGGTGCGGGCTGCGCGAGCGGTACCAAATCGAGGCAAACTCTGAATACTAGATATGACCCAAAAATAACAGGGGTCAAGGTCGGCCAGTGAGACGATGGGGGATAAGCTTCATCGTCGAGAGGGAAACAGCCCGGATCACCAGCTAAGGCCCCTAAATGATCGCTCAGTGATAAAGGAGGTGGGGGTGCAAAGACAGCCAGGAGGTTTGCCTAGAAGCAGCCACCCTTTAAAGAGTGCGTAATAGCTCACTGATCGAGCGCCCTTGCGCTGAAGATGAACGGGGCTAAGCGATCTGCCGAAGCTGTGGGATGTTAAAATGCATCGGTAGGGGAGCGTTCCGCCTTAGAGGGAAGCAACCGCGAAAGCGGGGGTCGACGAAGCGGAAGCGAGAATGTCGGCTTGAGTAACGAAAACATTGGTGAGAATCCAATGCCCCGAAAACCCAAGGTTTCCTCCGCAAGGTTCGTCCACGGAGGGTGAGTCAGGGCCTAAGATCAGGCCGAAAGGCGTAGTCGATGGACAACAGGTTAATATTCCTGTACTACCCCATGTTGGTACGGAGGGACGGAGGAGGCTAGGTTAGCCGAAAGATGGTTATAGGTTTAAGGACACAAGGTGACCCTGCTTTTTCAGGGTAAGAAGGGGTAGAGAAAATGCCTCGAGCCGAGGTCCGAGTACCAAGCGCTGCAGCGCTGAAGTATGAGCCCCGTGGACTAGCTATTGCTTCTCCACGAGGCTCATACCAGGCGCTACGGCGCTGAAGTATGTAACCCATGCCATACTCCCAGGAAAAGCTCGAACGACCTTCAACAAAAGGGTACCTGTACCCGAAACCGACACAGGTGGGTAGGTAGAGAATACCTAGGGGCGCGAGACAACTCTCTCTAAGGAACTCGGCAAAATAGCCCCGTAACTTCGGGAGAAGGGGTGCCCCCTCACAAAGGGGGTCGCAGTGACCAGGCCCGGGCGACTGTTTACCAAAAACACAGGTCTCCGCAAAGTCGTAAGACCATGTATGGGGGCTGACGCCTGCCCAGTGCCGGAAGGTCAAGGAAGTTGGTGAACTGATGACAGGGAAGCCGGCGACCGAAGCCCCGGTGAACGGCGGCCGTAACTATAACGGTCCTAAGGTAGCGAAATTCCTTGTCGGGTAAGTTCCGACCCGCACGAAAGGCGTAACGATCTGGGCACTGTCTCGGAGAGAGGCTCGGTGAAATAGACATGTCTGTGAAGATGCGGACTACCTGCACCTGGACAGAAAGACCCTATGAAGCTTTACTGTTCCCTGGGATTGGGTTTGGGCCTTTCCTGCGCAGCTTAGGTGGAAGGCGAAGAAGGCCCCCTTCCGGGGGGGCCCGAGCCATCAGTGAGATACCACTCTGGAAGAGCTCGGATTCTAACCTTGTGTCAGACCCGCGGGCCAAGGGACAGTCTCAGGTAGACAGTTTCTATGGGGCGTAGGCCTCCCAAAAGGTAACGGAGGCGTGCAAAGGTTTCCTCGGGCCAGACGGACATTGGTCCTCGAGTGCAAAGGCAGAAGGGAGCTTGACTGCAAGACTCACCCGTCGAGCAGAGACGAAAGTCGGCCTTAGTGATCCGACGGTGCCGAGTGGAAGGGCCGTCGCTCAACGGATAAAAGTTACTCTAGGGATAACAGGCTGATCTTCCCCAAGAGTCCACATCGACGGGAAGGTTTGGCACCTCGATGTCGGCTCTTCGCCACCTGGAGCTGTAGGTGGTTCCAAGGGTTGGGCTGTTCGCCCATTAATGCGGTACGTGAGCTGGGTTCAGAACGTCGTGAGACAGTTCGGTCCATATCCGGTGTGGGCGTTAGAGCATTGAGAGGACCTTTCCCTAGTACGAGAGGACCGGGAAGGACGCACCTCTGGTGTACCAGTTATCGTGCCTACGGTAAACGCTGGGTAGCCAAGTGCGGAGAGGATAACTGCTGAAAGCATATAAGTAGTAAGCCCACCCCAAGATGAGTGCTCTCTGAAATAGGATAAGGTAGCGGCGAGACGAGCCGTTTAAATAGGTGTCAAGTGGAAGTGCAGTGATGTATGCAGCTGAGGCATCCTAACGAACGAACGATTTGAACTATTCTGGTGTCCTAGGCGTAGAGGAACCACACCAATCCATCCCGAATTTGGTGGTTAAACTCTACTGCGGTGACGATACTGTAGGGGAGGTCCTGCGGCAAAATAGCTCGATGCCAGAATTTATTCAAATTCAAAGCGCTTCGTAATCTTCAACCAGTTCTGTGCTTCAATATAATTTCCCGGAGTAAGCGCTATAGCTTGTTTCCAATACTCAGCAGCTTGATCAAACCAAGCTTCCGCAATTTCCGAATCGCCCTGTAGAATGGCCTGTTCTCCTCGGTGTAATGACAGATCACGGCCATATTATTAAAAGCTTGCGGTAAGAAGGGGTTTCGTTCTAGCGCCCGGAAATAATATTCCAAAGCCTTTGTATGCTCTCCATTGCTTGTGTGTATAAGGCCGATGTTATATAGTATATAACTTCGATCATAGGGATCAATTTCTAGTCGCGTAGCTTCATAATAATTCTGCAAAGCTTCCGCATAATTTCCTTCGGATTGAGCCAACATCCAATCGCACCATCTCTATAATAAGTAAATGCCCTTTTTTCCCCTGAGGTTGTCGGAATTATTTGCAATAAAATATTGGCTACAATCGAGGAGGTCTTATCAATGAAATTTCCATTTATACGGGATCTAGGCATATGAATTGGCGATCAGAACACATATGGATAGAACTTCTAAAAGGTTCTCGAAAAAGAGGTAATTTTTTCTGGGCCTGTATTCTTTTTCTAGGTTCATTAGGATTCTTAGCGGTTGGGGCTTCCAGTTATCTTGGTAAGAATATGATATCCGTACTTCCATCTCAACAAATTCTTTTTTTTCCACAGGGGGTCGTGATGTCTTTCTACGGAATCGCGGGCCTATTCATTAGCTCCTATTTGTGGTGCACTATTTTGTGGAATGTAGGCAGTGGTTATGACCGATTTGATAGAAAAGAGGGAATAGTGTCCATTTTTCGTTGGGGATTCCCTGGAATAAAACGTCGCATCTTCCTTCGATTCCTTGTGCGGGATATCCAATCAATTAGAATTCAGGTTAAAGAGGGTATTTATCCTCGTCGTATCCTTTATATGGAAATACGTGGTCAGGGAGTCATTCCCTTGACTCGTACTGATGAGAAGTTTTTTACTCCACGAGAAATTGAACAAAAAGCTGCCGAATTGGCCTATTTCTTGCGCGTACCAATTGAAGTATTTTGAATGGCGTACTCCTCCTGTTTGAATCGGAGTTTGAAACCAAACAAACTTCTCCTCAGGAGGATAGATGGGGCGATTCAGGTGAGATCCCATGTAGATCGAACTTTCTATTCACTCGTGGGATCCGGGCGGTCCGGGGGGGCCACCGCGGCTCCTCTCTTCTCGAGAATCCATACATCCCTTATCAGTGTATGGAGAGCTATCTCTCGAGCACAGGTTGAGGTTCGTCCTCAATGGGAAAATGGAGCACCTAACAACGCATCTTCACAGACCAAGAACTACGAGATCACCCTTTCATTCTGGGGTGACGGAGGGATCGTACCATTTGAGCCAAATGGGAGCAGAGCAGGTTTGAAAAAGGATCTTAGAGTGTCTAGGGTTGGGCCAGGAGGGTCTCTTAACCCCTTCCTTTTTCTGCCCATCGGAGTTATTTCCCAAGGACTTGCCATGGTAAGGGGGAGAGGGGAAGAAGCACACTTGAAGAGCGCAGTACAACGGGGAGTTGTATGCTGCGTTCGGGAAGGATGAATCGCTCCCGAAAAGGAGTCTATTGATTCTCTCCCAATTGGTTGGATCGTAGGGGCGATGATTTACTTCACGGGCGAGGTCTCTGGTTCAAGTCCAGGATGGCCC
Bambusa_oldhamii_NC012927		ATGGCAACCCTTCGAGTCGACGAAATTCATAAAATTCTCCGCGAACGTATTGAACAATATAATAGGAAAGTAGGGATTGAGAATATCGGTCGCGTAGTTCAAGTGGGGGATGGGATTGCTCGTATTATAGGTCTTGGTGAAATAATGTCAGGTGAATTAGTCGAATTTGCAGAAGGGACTAGGGGTATTGCTCTGAATTTGGAATCCAAAAATGTTGGGATTGTATTAATGGGCGATGGGTTGATGATACAAGAGGGAAGTTTTGTAAAAGCAACAGGAAGAATTGCTCAGATACCCGTGAGCGAGGCTTACTTGGGTCGTGTTATAAATGCTCTGGCTAAACCTATTGATGGGAGAGGCGAAATTGTAGCTTCGGAATCTCGCTTAATTGAATCTCCTGCTCCGGGTATAATTTCCAGGCGTTCTGTATATGAACCCCTTCAAACAGGGCTTATTGCTATCGATTCGATGATCCCTATAGGTCGCGGTCAGCGAGAGTTAATTATTGGGGACAGACAGACTGGCAAAACAGCAGTAGCCACAGATACAATTCTCAATCAAAAAGGGCAAGATGTAATATGTGTTTATGTGGCTATCGGTCAAAGAGCATCCTCCGTGGCTCAAGTAGTAACTACTTTCCATGAAGAAGGGGCCATGGAATACACTATTGTAGTAGCTGAAATGGCGGATTCACCTGCTACATTACAATACCTCGCTCCTTATACGGGAGCAGCCCTGGCTGAGTATTTTATGTACCGTGAACGGCATACTTTAATAATTTATGATGATCTCTCCAAACAGGCACAAGCTTATCGCCAAATGTCCCTTCTATTAAGAAGACCCCCCGGACGCGAAGCTTATCCAGGGGATGTTTTTTATTTGCATTCACGCCTTTTAGAAAGAGCCGCTAAATTAAATTCTCTTTTAGGCGAAGGAAGTATGACCGCTTTACCAATAGTTGAGACTCAATCTGGAGACGTTTCCGCCTATATTCCTACTAATGTAATCTCCATTACAGATGGACAAATATTCTTATCCGCGGATCTATTCAATGCCGGAATTCGACCTGCTATTAATGTGGGTATTTCTGTTTCCAGAGTAGGATCCGCGGCTCAAATTAAAGCCATGAAACAAGTAGCTGGCAAATCAAAATTGGAACTAGCTCAATTCGCAGAGTTACAAGCCTTTGCACAATTTGCCTCTGCTCTAGATAAAACAAGTCAGAATCAATTGGCAAGGGGTCGACGATTACGGGAATTGCTTAAACAATCTCAATCAAACCCTCTCCCAGTGGAAGAGCAGATAGCTACTATTTATACCGGAACGAGAGGATATCTTGATTCGTTAGAAATTGGACAGGTAAAGAAATTTCTGGATGAGTTACGTAAACACCTAAAAGATACGAAACCTCAATTCCAAGAAATTATATCTTCTAGCAAGACATTCACCGAGCAAGCGGAAATCCTTTTGAAGGAAGCTATTCAGGAACAGCTCGAACGGTTTTCCCTTCAGGAACAAACATAATCATTTCTTCAATTTGTTCTCCTCTTCTAAGTTTATAGCTTTCGTGCTAGCTTCATCGATGTTACCCACCAAATAAAAAGCCTGTTCGGGTAGGCCGTCTAATTCTCCGGAAAGGATTAGTTGAAATCCCCTAATTGTTTCTGCAAGACCAACATACTTTCCTGCAGAACCGGTAAAAACTTCTGCCACAAAGAACGGTTGTGATAAGAAACGTTCAATTTTTCGTGCTCTTGCTACAGTTAAACGATCCTCCTCCGATAATTCATCCAACCCAAGAATTGCGATAATGTCCTGAAGTTCTTTGTAACGTTGTAAAGTTTGCTTAACTCTTTGCGCAGTTTCATAATGTTCGTTGCCAACGATCCGAGGCTGTAACATAGTTGAGGTTGAATCTAAAGGATCTACTGCTGGATAAATACCCTTGGAAGCTAATCCTCTGGAAAGTACGGTAGTAGCATCCAAATGTGCAAATGTTGTGGCAGGAGCAGGGTCGGTCAAATCGTCCGCAGGTACATAAACCGCTTGGATCGAAGTTATAGATCCCTTTTTGGTAGAAGTAATTCTTTCTTGCAAAGAACCCATTTCTGTACTAAGAGTAGGTTGATAACCCACTGCGGAGGGCATTCTCCCTAATAAAGCGGATACCTCCGATCCTGCTTGAACAAAACGAAAGATATTATCGATGAATAGAAGCACGTCTTGCTTATTAACATCTCGGAAATATTCTGCCATAGTTAGGGCAGTTAAACCAACTCTCATACGAGCTCCCGGCGGTTCATTCATTTGGCCATAGACTAGAGCTACCTTTGATTCCTCAATATTTTTTTCATTAATTACTCCGGATTCCTTCATTTCCATATAAAGATCATTTCCTTCACGAGTCCGTTCCCCTACTCCGCCAAATACGGATACGCCTCCATGAGCTTTAGCAATGTTGTTGATTAATTCCATGATGAGTACTGTTTTCCCTACTCCAGCCCCCCCAAATAGTCCGATTTTTCCCCCACGTCGATAAGGAGCTAAAAGATCGACCACCTTAATACCTGTTTCAAAGATGGATAATTTCGTATCTAACTCGATAAAGGCAGGCGCAGATCTATGAATAGGGAATGTTGCACTAGTATCTACAGGACCCAAATTGTCAATAGGTTCCCCAAGAACGTTGAAAATTCGTCCGAGAGTAGCTCCACCGACTGGAACACTGAGAGGAGCTCCCGTGTCAATCACTTCCATTCCTCTCATCAACCCGTCTGTAGCACTCATAGCTACAGCTCTAACTCGATTATTTCCCAATAATTGTTGTACCTCACAAGTCACATTAATTTGCTTACCGGCAGTGTCTCTACTCTTGACTACCAAAGCGTTATAAATATAAGGTAACTTGCCTGGGGGAAAAGTGATATCCAGCACGGGCCCAATAATTTGATCGATACGCCCTGTGCTTTTTTCCTCAATTGTGGAAACCCCGGGACGAGAAGTAGTAGGATTGGTTCTCATTCAATTGGATGGGGGAATCCAATTGATAGCCTCGACTCGTATCCTAGCTCGTCTGAGAGCTAGCTTCGCTTCAACCAATTCTTTCGTACCCTCAGCTCTACTCAAGTTAGCTTCGGCTATTTCAAGTGCCTGTTGAGCTTCTTCCGGATCAATGTCACTACCCAGTTCCGCATCATTTCCTAAAATGATGATCTCATTATTAACTATTCTCGCAAAACCGCTCCACAGAACCGCCGTTAACCATTGGTCGTTGAGGAGGCGTATTCTCAAAGGACCCATATCTACAGCTGTGTTAATGGGGGCGTGGTTTGGTAATACGCCAATTTGGCCACTATTAGTAGATAAAATGATTTCTTTCACTTCACAATCCCAAATAATTCGCTTAGGAGTTAGTACATAAAGATTTAATTTCATATGAAAAATGTAACCCATTCTTTCGTTTTTTTAGCTCACTGGCCATCCGCTGGGAGTTTCGGGCTTAATACCGATATTTTAGCAACAAATCTAATAAATCTAACTGTAGTGGTTGGTGTATTGATTTTTTTTGGAAAGGGAGTGTGTGCGAGTTGTCTATTAAAAGATTTATTAGATAATCGAAAACAGAGGATCTTGAGCACTATTCGAAATTCGGAAGAATTGCGTAGAGGGACCATTGAGCAGCTCGAAAAAGCTCGGGTTCGATTACAGAAAGTCGAACTAGAAGCAGATGAGTATCGAATGAATAGATACTCTGAGATAGAACGAGAAAAAGCAAATTTGATTAATGCTACTTCTATTAGTTTGGAACAATTAGAAAAGTCTAAAAACGAAACCCTTTATTTTGAAAAACAAAGGGCAATGAATCAGGTCCGACAACGGGTTTTCCAACAGGCCGTGCAAGGAGCTCTAGGAACTCTGAATAGTTGTTTGAATACCGAGTTACATTTCCGTACGATTCGTGCTAATATTGGCATTCTCGGGGCCATAGAATCGAAGAGATGAATCCACTAATTGCTGCTGC-TCCGTTATTGCTGCTGGAT--GACGTAGGGCTTGCTTCTATTGGCCCTGGAGTTGGTCAAGGTACTGCTGCAGGACAAGCTGTAGAAGGTATTGCGAGACAGCCAGAAGCAGAAGGTAAAATACGAGGTACTTTATTGCTTAGTCTAGCTTTTATGGAAGCTTTAACAATTTATGGACTAGTTGTGGCACTAGCACTTTTATTTGCGAACCCTTTTGTTTAAATGAATATTATACCATGTTCCATTAAAACACTCAACGGGTTATACGATATATCGGGTGTAGAAGTAGGCCAACACTTCTATTGGCAAATAGGAAGTTTCCAAATTCATGCCCAAGTACTCATCACTTCTTGGGTCGTAATTACTATCTTGCTAGGTTCAGTTATCATAGCTGTTCGGAATCCACAAACCATCCCGACCGACGGTCAGAATTTCTTCGAATATGTGCTTGAGTTTATTCGAGACTTGAGCAAAACTCAGATTGGAGAAGAATATGGTCCCTGGGTTCCCTTTATTGGAACTATGTTCCTTTTTATTTTTGTTTCGAATTGGTCGGGTGCTCTTTTACCTTGGAAAATTATACAGTTACCCCATGGGGAATTAGCAGCGCCCACGAATGATATAAATACTACTGTTGCTTTAGCTTTACTCACGTCAGCGGCATATTTTTATGCGGGTCTTAGCAAAAAAGGATTGAGTTATTTCGAGAAATATATTAAACCAACTCCAATCCTTTTACCAATTAACATCCTAGAAGATTTCACAAAACCATTATCGCTTAGTTTTCGACTTTTCGGGAATATATTGGCGGATGAATTAGTCGTTGTTGTTCTTGTTTCTTTAGTCCCCTTAGTAGTCCCTATACCGGTCATGTTTCTTGGATTATTTACAAGCGGTATTCAAGCTCTTATTTTTGCAACGTTAGCCGCAGCCTATATAGGTGAATCCATGGAGGGTCATCATTGAATGCTATTTGCAACTTTAGAACATATACTAACTCATATCTCTTTCTCAACTATTTCAATTGTGATTACGATTCATTTGATAACCTTATTAGTTCGTGAACTTGGGGGATTACATGATTCGTCAGAAAAAGGAATGATAGCAACTTTTTTATCTATAACAGGATTCTTAGTTTCTCGTTGGGCTTCTTCGGGACATTTTCCATTAAGTAATTTATATGAGTCATTGATCTTCCTTTCATGGGCTCTGTATATTCTTCATACGATTCCTAAGATACAGAACTCTAAAAATGATTTAAGCACAATAACTACGCCAAGTACTATTTTAACGCAAGGCTTTGCCACGTCGGGTCTTTTAACTGAAATGCATCAATCCACAATACTAGTACCTGCTCTACAATCTCAGTGGTTAATGATGCATGTCAGTATGATGTTACTAAGCTATGCAACTCTTTTGTGCGGATCCTTATTATCCGCCGCTCTTCTAATCATTAAATTTCGAAAGAATTTCGATTTCTTTTCTTTAATGAGATTGAATATTTCTATGCAAAAAGAAGTGCTTTAAAAAACACCTCTTTTCCTTCATTTTCAAATTATTACAAATATCAATTAACTGAGCGTTTGGATTCTTGGAGTTATCGTGTCATTAGCCTAGGGTTTACCCTTTTAACCATAGGTATTCTTTGTGGAGCAGTATGGGCTAATGAGGCGTGGGGATCCTATTGGAATTGGGATCCTAAGGAAACTTGGGCATTTATTACTTGGACCATATTCGCAATTTATTTACATAGTAGAACAAATCCAAATTGGAAGGGTACGAATTCCGCACTTGTAGCTTCAATAGGATTTCTTATAATTTGGATCTGCTATTTTGGTATCAATCTATTAGGAATAGGTTTACATAGTTATGGTTCATTTACATTACCATCTAAATGAATGAAAAAAAAGAAAGCATTGCCTTCTTTCCTATATCTTGTATTTATCGTACTTTTGCCCTGGGGGGTCTCTTTCTCTTTTAACAAATGTCTGGAACTTTGGATTAAGAATTGGTGGAATACCAGGCAATCCGAAACTCTCTTAACTGATATTCAAGAGAAAAAGGTTCTAGAAAGATTCATAGAATTAGAAGAACTTTTTCTCTTGGACGAAATGATAAAAGAGAAACCGAAGAAACCTCCTATAGGAATACACAAGGAAATAATACAATTGGCCAAAATAGATAATGAGGATCATCTCCATATCATTTTGCATTTCTCGACAAATATAATCTGTTTGGCTATTCTAAGTGGTTCTTTTTTTCTGGGTAAAGAGGAACTTGTCATTTTGAATTCTTGGGTTCAGGAATTCTTCTATAACTTAAATGACTCAATAAAAGCTTTTAGTATTCTTTTAGTTACTGATTTTTTTGTTGGATTTCACTCCACCCGCGGTTGGGAACTACTAATTCGTTGGGTCTACAATGATCTTGGATGGGCTCCTAACGAGCTAATTTTCACTATTTTTGTTTGTAGTTTTCCAGTGATTCTAGATACATGTTTGAAATTTTGGGTCTTTTTTTATTTAAACCGTCTATCTCCTTCGCTTGTAGTCATTTATCATTCAATTAGTGAAGCACTACCAATCCTTAAACATTTCCGGAAACCACACTGGATCAGTATCGCAGTGCTCGTCAATCATTTCATCCCCTACAATATCGACAAGTCCATAAGCTTTGGCTTCGTCTGCTGACATAAAAACATCCCTTTCCATGTCTTCGGATACAACCCAAAAAGGCTTGCCTGTTCTTAGTGCATAAACCCTTGTGATCATTTCGCGAACTTTGTGTAACTCTTCCACTTCTAGTAAAAATTCTGGTGTCCTTGCCCGATAATAAGCACTAGCAGGTTGGTGAAGCATAATCCTCGCGTGAGGGAATGCTATACGCTTGGTGGGTTCTCCTCCAAGCAGAATGAAGGATGCCATGGACGCAGCTATTCCGAGGCATATTGTATATATATCTGGTGTCACCGTTTGCATCGTATCAAAAATTGCCATTCCTGAGATTAGCCACCCGCCTGGGGAGTTTATAAACAAAAAAATATCGCTAATTCCATCTTCTATACTGAGATATACCATGAGACCTGTAATATGATTCGTGATCTCGCAACGAATCTCTTGACCTAAAAAAAGTGTCCTTTCTCGATACATAACATTGTATAAGTCAACCCAAGTCGCTTCTTCATCTCCGGGAATCCGGTAAGGTACTTTTGGAACACCAATGGGCATCTAATCTTTGGTATCCTTCAAATCTTCGGTATCCTTCGAGTCTTCGGTACGCTTCGAATCCTTATGGGGAAGTCTATAAATTATACGTCCCTTGCTTGAATCATAACGACTTACTTCAATTTTGACCCTATCCCCCATCAGTATTCGTATAGAACTAGACCGGATCTTTCCTGAAATATAGCCCAGAATGATGGTGTCATTCTCTAGGCGAACGCGGAACATTCCGTTGGGTAGGGCTTCCGTAACTAAACCTTCGAAAGTGACTTTTGCTTCTCTCGGGTTTTTTTTTTGTCATCTAATGATTAATTAAGAGGGTTCACCAGGTCATTGATACGGATAATATCCAAATACCAAATACGCTCACTGTGTGATCCACGGAAAGAAAAGTGGGTTGTTTTGGTGAACATCAAAGAAAAAACTTGTTCTTCTTCCATAAAAAATTCTTCTAAAAATACCGAACCCAATCGTTGCATAAAAGTTCGTACCGTGCTTTTATGTTTACGAGCTAAAGTTCTAGCGCATGAAAGTCGAAGTATATACTTTAGTCGATACAAAGTCCGTTTTTTCGAAGATCCACTATGATAATGAAAAAGATTTCTACATATCCGACCAAATCGATCAAGAATATCCCAATCTGATAAATCGGTCCAAATTGGTTTACTAATAGGATGCCCCGATCCAGTACAAAATTGAGCTTTTGATAAGGATCGAATGAGGGGAGTAGCGGGGACTATGGTATCGAATTTTTTCATTCGAGTATCTATTAGAAATGAATTCTCTAGCATTTGATTCCTTACTAACAAAGGATTTATTGGTACACTTGAAAGGTACCCCAGAAAATCGAAGCAAGAGTTTGCTAATTGGTTTAGATGGATCCTTCGCGGTTGAGTCCAAAAAGAGAAAGAATATTGCCAGAAATTGACAAGGTAACATTTCCATTTCTTCTTCAAAAGAAGAGTTCCTTTTGATGCAAGAATTGCCTTTCCTTGATATCGAACATAATGCATAAGAGGATCCATAAAGAACCATACGGTTTTCCGAAAAAAACCTGGGTACATTACCCCAAAATGTTCCATCTTCCTAGAAAAGTGGATTCGTTCCACAAAGGTTCCAGAAGATGTTAATGGTAAGCAAGAAGATTGTTTACGAAGAAACAACAAGAAAAATTCATATTCTGATACATAAGAGTTATATAAGAATCGAAATAGTCTTTTATTTTCTTTTTTCAAAAGAAAAATCGATTTCATTGAAGTAATAAGACTATTCCAATTCGAATAGTAGTTGAGAAAGAATCGCAATAAATGCAAAGATGGAACATCTTGGATCCGGTATTGAAGGAGTTGAACCAAAATTTCCAAATGGATAGGATAGGGTATTTCTATATGTGATAGATAATGTAAATGCAAAAATTTGTCTTCTAAAAAGGGAAATATTGAATGAATAGATCGTAAATTCTGAAACTTTGTTGTTTCTTTTTCTTTCGGACAAGATAATTCTCGTAGCGAGAATGGGATTTCTACAACGATCGCAAACCCCTCAGATAGAATCTGAGAATAAAACTCAGAATAAAAAAAATTGTTGTAATCCAACAATCGATCTTGGTTAGGATGATTAACCGAGTTAATCCAAAAATTCTGCTGATACATTCGAATAATTAAACGTTTCACAAGTAGTGAACTAAATTTCTTGTTATTACAACTAACAATTTCCACAGGCTCGGAATCATTTAATCCATAATCATGGGCAAATGCATAAATATACTCCTGAAAGAGAAGTGGGTAGACGAAGTATTGTTGACGAGATTTCTGTTTTTCTGAATACCCTTCGAATTTTTCCATTTATAGTGAAACAAGTTGGGAAGAAGTTGTTAATAAGAGATTGCCCAGGGAAATAGGTAAAAGAAATTTCCATCCAAGATTTAATAACTGATCCATTCTCATCCTGGGTAAAGTCCATCTTATTGTGATAGAAATGAAGAGAAATAAATAAGCTTTAGTTAATGTAATAAAGATACCCATTGTCATTTCCAAAATTCCAACCATTTTATTCATTTGGAAAAATCTAAAAAAGGATATATAGGGAATAGATAAATTCCACCCGCCTAAGTAGAGAACTGTTACAAATAAAGAGGAAACTAATAAATTTAGGTAAGAAACAAGATAAAATAAACCATATTTGATACCGGAATATTCGGTTTGATAACCTGCTACTAATTCTTCCTCTGCTTCTGGTAAATCAAAGGGTAATCTTTCACATTCTGCCAAAGAAGAAATTAGAAAAACCAGAAAACCTATAGGCTGACGCCAAAGATTCCATCCAAAAAAACCATATTTTGACTGTGCTTCAACTATATCAACTGTACTTGAACTGTTAGATAAGTAGAGATATTGCTAGCACACAAAAAGTTAATGGTATTTCATAACTAATAGATTGAGCAGCAGCTCGTAGACCGCCTAAAAAAGAATATTTATTATTTGAGCTATATCCTGCCATAAGAAGACCAATAGGAGCAATACTTGAAATGGCAATCCATAAAAAAACACCAATACTAAGATCGGCTAAAACAAAACGATATCCTAAAGGGATAACTAAAAAACTTAATAAAATTGATATGACTGCTATAGAGGGTCCAATGCTAAATAAAGGAATATCTCCTCGGGATGGCAGGATATCCTCCTTAAAAAGGAGCTTAGTTCCATCGGCTATAGCTTGAAGCAGTCCCAGGGGGCCAGCATATTCAGGACCAATACGTTGTTGTATCGATGCGGATATTTCTCTTTCTAACCACACAATTACCAGTACTTCTATTGTGATTCCCAGTAGGAGGGTCAAAATAGGTAGAATCCATATCAGTCCATAGACTTCTTTTAATAATTCCGATTTCGAAAAAGAATTGATAGTTTCTACCTCTACCCTATCTATTATCATCTAAAAGAGGGTATCCTGAGCAATTGCAACAATGGGGTTCATTGATATTCCTGGTATAGTAGATGCTATCACACATACAGTCATACTCAATTCGATGGAATTGTTTGATCTTAAAGGGGATCTTCTATAATTTCGCACATAAGGGGTTATTTCTTGGTTTCGTCCAGTCATTAATAACTTGATTATTTTTAGATAATAGTAGATAGAAAGAACGCTCGTAAGGAGTCCTATTGAAACCAAGAAATATAGGCCTGCTTGCCATCCACACCAGAATAGATAGAGTTTTCCGAAGAAACCCGCTAGTGGAGGAAGGCCTCCTAGGGATAAGAGACATAGGGCTAAAGAGAGAGCCAAAAAAGGATCTTTCGTGTATAATCCTGCATAATCTCGAATGTTATCAGTTCCGGTACGTAGACCAAATAATACAATGCAAGCAAAAGTTCCTAGATTCATGGAGATATAGAACAGCATATAAGTTATCATGCTTGCATATCCATCATTTGAGTCTCCAACAATTATTCCAATAATTACATATCCGATTTGCCCTATGGACGAATATGCAAGCATACGTTTCATGCTTGTTTGAGTAATAGCAAGGAGATTCCCCAATATCATGCTAAGAATAGCTAGGATTTCCAGAAGAAGATGCCATTCGTTTGATGAGAAATAAAAAGGAATATCGAGAATTCGCGTGGCTGAAGCTGAAGCAGCTACTTTCGAAGTAACAGAAAGAAAAGCAACGACTGGAGTGGGGGAGTCAGAGTCGAAAAGAGGATTCCTCGCTTCTTTCTCTCATGCAAAACCGTGCATGAGACTTTCATCTCGCACGGCTCCTAAGTGATAAAAGAAAGAAGAACTCGTCTTCTTTCTTTTTTGATTACCTTCCTCGCGTATGTATAAGACCCAATCCATTCTTTTTCGAAATCGATTTCGAAAAAGAACTACTAATCCTTAACTTTTCGAGGAATCCTTCATCAGTGGTTGTGAATGACTGACTTTTTCAATCCTTTCGACCTTGGTTCCGTAGGAGCAAGTCAGAAAGGTTGAGAAATAGAACCATCTGATTTGATTCGTTCCCAATAGCCATGAGATGATTATCTTAGGGTGATCCTTTTGTCAACGGATGCTCCTATTACACTCGTAGTCTCTGAAGGATGAGAACCCACTATGTAGCATCTACATCGATAATTCAAGCATTGTATACGTCATTAGTCCGATTCTTTGTAGGAACTACCCGTAATAACGAGCTTGCAAAATGGATCTGTTTATCATAAAGAGATTCGTTGTTCCTGACCCTGCTTCACCTTAATTGTTATTTGAACAAAAAGATCACAATAAACTTTTGGTAAAAGTTCTGTCTTGGTCGGAGTGGGGATAGCATTTCTCTTCTGCATGTCTATGGAGTTTTGCAAAACCCAAACACCTCAGAGATAGATATAGAGGTAGGAATTTGTCGAACGAACCACACTCCTTCGTAGACGTCAGGAGTCCATTGATGAAAAGGGGCTGGGGAAAGCTTGAACCCAAGTCCTACAGTGATGGATATAAGCGCAATTGAAATTCCTGGGGAGTTATACATTTGTGTATTGATAAGACCGTTCACAATTTCTTGAAGCTCGATCTCCCCCCCAGATGAACCATATAGCCAAGAGAAACCATGAACCAGAATAGAAGAGCTTGCCCCACCCATGAGTAAATATTTCATAGTAGCCTCATTAGACCGTAGATCTCTCTTGGTATATCCAGACAATAGGTAGGAACATAAACTGAAACATTCTGGAGCTACAAAGATAGTTATTAAATCGTTAGCACCACATAAAAACATTCCCCCTAGAGTAGCTGTTAATACGAATAACAGAAACTCTGTTATAGCCATTTCTGTACATTCAATGTACTCTACGGATAGAGGAATACATAAAGTGGAACATAATAAAATAAGAAATTGAAAGATTTCGTTGAAATTGTTCGTTTGGAAATTTCCCGAAAAGCTAATTATAGGTTCTTCTCTCCATCGGAACAATAGGGCCGTTATGCTTATTACTAAACTTGTTGAAGAGATGAAATAGAACCAAGGTCTATCTTTTTGATCAGAGGTTGAATCGATCATCAGAAGAAGAATTAGGCCAAAAATTAGGATACATTCTGGGAAAATGAAACTTCCATGGAAGAGAAGCAAATGAAACGCTTTCATAAAAATTCTCGTAGAATCGAGAATGAAGTTTTCATTCTGTACATGCCAGATCATTTAAGACCATTCCAAGGCTCCTTTTCGCCATGCATAAACTGAACCAACAACTGGGATAAGCACGAAAATGAAAGCTTCAATAAAAACGGATACACCCAATACGTCGAAACTCATTGCCCAAGGGTAGAGAAAGACTGTTTCCACATCAAAAACAACAAAAACTAGCGCAAACATGTAATAGCGTATTCGGAATTGTAACCAAGCCCCTCCCATGGGTTCTATACCCGATTCATAACTAGAAAGCTTCTCTGGTCCTTCACTAACCGGGGCTAAAAGTCCTGAAATCCAAAATGCCAAAATAGGAATAAGGCTTGCTATTATTAGAAATGTCCAAAAAATATCATATTCGTGAAGCAGAAACATCTATTTAGGATAATAATTGGATAAGAGAGCCTCTACCCTGTCAACGGATAGCGAGAGAACAAAATCTGGATAAATACCAATTCCTATTACTGGTAAAAAGATACAGATTAAAAGAAAGAGTTCTCGCGGTCCAGAATCCACAAAATTTGCGTTTGGAACATGAAATAGCTTGTATCCATAGAACATCTGGCGTAACATAGATAATAAATAAATAGGAGTTAATATCATTCCAATTGCCATTACAAAAGTAATTAGGATTTTTGGCATTAACAGAAATTTGGGACTAGTAATTAGTCCAAAAAATACTACTAATTCTGCAACAAAACCGCTCATTCCTGGTAAGGCAAGAGAAGCCATTGAAAAGCTACTAAACATGGTAAAAATTTTCGGCATTGGGATAGATATCCCCCCCAGTTCTTCGAGATAAACAAGACGCATTCTATCACAAGCCGTTCCCGCCAAGAAAAAAAGTGTAGCACCAATAAATCCATGGGATAGTATTTGTAAAATAGCTCCATTGAGTCCAATGTTGGTTATGGAACCAATTCCTATAATTATGAAACCCATGTGAGATACGGAGGAATAGGCTATTCTTTTTTTGAAATTTCGTTGACCAAGAGAAGTTGAAGCTGCATAGATTATTTGCATCGCTCCTATTATTACCAACCAGGGGGAAAATAGATAATGAGCATGAGGTAACAATTCCATATTGATCCGAATCAATCCGTATGCTCCCATCTTTAATAGGATTCCCGCTAAAAGCATACATGTACTGTAATGCGCTTCCCCATGGGTATCTGGTAACCACGTATGTAGGGGTATAATTGGCAATTTGACAGCATAAGCAATAAGGAAGCCCAAATAAAATAGTATTTCCAATGTTGCAGGGTATGATCGATTAATTAATCTTTCCAAATCTAATCTTGGTTCGTTGGAACCATATAAGCCCATACCTAGAACTCCGATTAAGAAAAAAATGGAACCGCCTGCAGTATACAAAATAAACTTTGTAGCTGAATACAGACGCCTCTTTCCCCCCCACATGGATAAAAGTAAGTAAACAGGAATTAATTCTAACTCCCACATGATAAAAAAAAGTAAAAGGTCTCGCGAAGAAAATAATCCTATTTGACCACTATACATTGCTAGCATCAGGAAATAGAATAATCGCGAATTCCGGGTAACCGGCCAAGCTGCTAAAGTAGCTAAAGTAGTGATAAATCCTGTCAATAAAATAGATCCTAATGAAAGTCCATCGATTCCCAATCTCCAGTGGAAATCAAAGACATCTATCCATTTAGAATCCTCCTTTAATTGGATTAAGGGATCCTCCAATTGGAAATGATAACAGAATGCATAAGTCATTAGAAGGAATTCTAATAAACAAATAGATATAGTATACCACCTAACGATTTTGTTTCCCCTATGAGGTAAAAAGAAAATTAATGAACCTGCAAATATCGGCAAAACAACAAGTATTGTTAACCAAGGAAAATAACTCATCTAATTATTCAAAAAATTAGATTGATTGATACGAGTTGATTTCCTGTTACGATGGATGGAAGAAAGAATGGATAGTCCAATAGCTGCTTCAGCAGCCGCAAGGGCTATAACAAAAATTGCGAAAATGTCTCCTTTTAATTGGCGACTATCAAATAGATCAGAAAATGTTACGAGATTTAGATTAATTGAATTCAGTATAAGTTCAAGACATATTAGAGCTCTAACCATGTTTCGGCTTGTGATCAATCCATAGATACCAATCGAAAATAAATAGACACTCAAAAAAAGTACATGCTCAAACATCATTTAGAAAAAAGAATAAGAACACGGATACATAACATAAAAAAAAGAATAAATAAGACGATATTCGCCCTCCCCCTACATATTTAATTTCTTCTCCTATACAAAAACCAGCAAGACCTACCCCATTGGTAATTCCATCAATGACACCCTTATCGAAAAACTGCGTTAGTTCGGTTAATCCTCTTATACCCAGGGTAAAGACCCTAGTATAGAAAATATCTATATAACCACGATTATATGACCAACTGTATATCTTTTTTTTTACTTGATCCAAAAAAGACTTTTTCGGACTCTCTTTTACAAGGGAATTTTTAAAATATAAATTCTGAAAAAAAGAATAAGCAGATCCATAGAAGATATATGCTATGAATAGACCAAACATAGCTAGACTTACAGAAGAAATTGCATTAGTGATAAATTCATATGAATTTATGGAAGAACTTTCCTGGAAAAAGCTTATTGAGGGAGTTAACCACTTTGATAATATGGTTAACTCCCATTATCAAAATGGATTCCTATGGATCCAATGAACAAAGTAAAAAGCAGTAATATAAAAAGAGGGAATAGCATAGTATTTCCCGTTTCATGAGGATAGACAAAAGTGTTTTTAACCCCAAAGGAAGTACTAAAGGACCCTATCCTATTTCTTGTATTACCATGAATTTTGGATATATTTTGTGAAAAAAAAGAAACTCCACTCTTCGTTGTTGATAAAATGAAATCTCTATTCACTCCTTTGGGTATCCTTTTTCCCCATAAGGATATTGAATACAACGAGCCCTCTTTAGTGCTACTGTAATTTTGAAAATGAACACGCAGGTACCCATCAAAAGTAAGTAAATATATCCGAAACATATAAAACGCAGTTAATCCTGCAGTAAAAGAGGCTATTATTCCAAAAAAGGGTGAATACAACCAACTATTACTAAGGATTTCATCTTTGGACCAGAAGCAAGCAAGAGGTGGAATACCACAAAGAGAAAGCGTACCCCATAAAAAAGTCGTTCTTGTAATTGGAACGTATTTTCTTAAACCACCCATAAGAACCATATTCTGACTTTTATCTGGTGAATATCCAACAAGAGGTTCCATTGAATGAATAACGGATCCGGATCCCAAGAACAATAAAGCTTTAGAATAAGCATGAGTGATCAAATGGAATAAAGCAGCTTGATAAGAACCTATACCTAGAGCTAACATCATATAACCCAATTGAGACATTGTAGAATAGGCTAAGCTTCTTTTAATATCTCTCTGAGCAAGAGCTAAAGTAGCTCCTAAGAAGAGTGTTATTGTACCTACTAAAGAAATGAAACTCATTATTAAGGGTAGGGATATGAAAAGAGGAAGAAGTCGAGCTAGAAGAAAAATCCCCGCAGCAACCATAGTTGCTGCGTGTATAAGAGCCGAAATGGGAGTGGGTCCTTCCATAGCATCGGGTAACCATACGTGAAGAGGGAATTGTGCAGATTTTGCAACTGCACCAAGGAATAATAAAAAAGCACACAAAGTAGTAAGTAAGGAATTAATCCCATTATTAGGAATCCAGTTATTAGCTATTTTGAACAAATCCCGAAACTCTAAACTACCTGTTATCCAAAAAAAACCTAAAATTCCTAATAACAGACCAAAATCCCCTACACGATTAGTTACAAAAGCTTTTTGACAAGCACTCGCTGCAATTGGCCGTGTAAACCAAAAGCCTATCAATAAATAGGAACACATTCCCACAAGTTCCCAAAAAAAATAAATTTGTATCAAATTGGAACTAGTAACCAATCCCAACATGGAAGTATTGAAAAAACTTATATAAACAAAAAATCTCAAATATCCTTCATCGTGAGACATATAATCGTCACTATAAATAAGAACGAGGATTCCTACTGTAGTAATTAGTATTAACATAATAGAAGTAAGCGGGTCGATCAAGTATCCAAATTCTAAGGAAAAATCATTATTGACGGTCCACGACCATAGATATTGATAGATAGAACTTCCATTTATTTGTTGAATAGATAGGTGAACTGAGAATACCATAGCTATACTTAAGAGTAAAACACTAGGAAAAGCCCATATTCGACGAAGATTTTTTGTTGCTGTCGGAATAAGAATAAGTCCAAACCCCATTGACATAATAACTGGAAGTGGGAGAAGAGGGATTACCCATGCATATTGATATGTATGTTCCATTTATTGCCGAGCCATAGTAATTGCACCTATTAAAGAAACTAGAAGAATTATAGAAATGAGTTCAAACGGAAGATAAAAATCAGTTGCTAAATGAATCCCAATTTGTTGAACGTTATTTATGAGACCCTGTTCTACTATTTGGTTTGATCTTGTAGTCCAAAGAATTCCATACCATGACGTATCTGGGATAGTAGTCATTAGTGAAAAAAGAATAGTTATACAAACGAGTGAAGTGAACCCATCTCCAATAGTCCAATAATTCTTATTTTTAGACCATTCTGAGCCATCTATGAACATTACGGCAAATATGATCAAGACATTTATGGCTCCCACATAAATAAGAAGTTGTGCGACAGCTACAAAGTAGGAATTCAATAAAATATAGAATAAGGATATACAAATAAGAACTAATCCCAGCGAAAAGGCAGAATAAATTGGGTTGGTAAGTAATACTACTCCTATGCCCCCTAGTAGAAGAAAAAATTCCCCAAATAGCACAAGAATCTCATGTATTGGTCCAGGTAAATCCATTCAACGATCAACTTCCCCCATAATGATATCTATACTACCTAATATCGTCATGATATCAGCCAATTTCATTTTTTTAACTAGTTGAGGAAGAATTTGCAAATTAATAAAACCAGGTGGACGAATTTTCCATCTCCAGGGGAAAAGACTATCATCTCCTACCAGATAAATTCCTAATTCACCTTTTGGAGCTTCCACTCTTACATAAAGCTCTTGCTTTGACAATTCAAAATTGGGCGAAGGTTTTTTACCAAGAAATCGATATTCAAAATCATTCCATTCGGAATTCTTTGCTTTCTTAAAGCGTCGGACTTCTAAATTCTCATAAGGACCCCCAGGAATTTTCTCTACAGCCTGTTGAATAATTTTGATGGATTCCCTCATTTCACCCATTCGTACTAAATAGCGAGCTAATGAATCCCCTTCTTTTTGCCATTGGATTTTCCAATCAAATTGGTTGTAAGACTCATAAGGATCAACTTTACGAAGATCCCATTGTATTCCAGAAGCTCGTAACATCGGTCCCGATAAGCCCCAATTTACTGCTTCTTCTCCGCTAATAAAACCGACTCCTTCAACTCGTTCTATAAAAATGGGATTCTGTGTAATAAGTTGTTGATATTCAACAACTCCTCGTAAAAAATAATCACAGAAATCTAAACATTTATCGATCCATCCATAAGGTAGATCGGCGGCTACTCCTCCGATGCGAAAGTAATTATGCATCATTCGCATACCTGTAGCAGCTTCAAATAGATCGTATATCAATTCTCTCTCTCTAAAAATATAGAAAAAAGGAGTCTGTGCGCCGAGATCTGCCATAAAAGGTCCAAGCCATAACAAGTGAGAAGCTATACGGCTCAACTCTAACATAATTACCCTAATATAGCTGGCTCTTTGGGGTATTTGAATATTCTCCAAGAATTCTGGTGCATTTACCGTTATTGCTTCTGTAAACATAGTAGCTAAATAATCCCACCGTGTTACATAAGGTAAGTATTGTATAATAGTTCGGTTTTCCGCGATTTTTTCCATTCCTCTGTGTAAATACCCTAATATGGGTTCACAATCAATAACATCTTCACCATCGAGAGTAACGATCAGTCGAAGAACACCATGCATTGATGGGTGGTGAGGGCCCATATTGACTATCATGAGATCTTTTCTTGTAAGCGGTAGACTCATCTAGTAATTAGTAATCGTTCTTGAATTCAAAGATTTTTCTTCCTCTATTTTACTTTGAGTCGAATTCCTAATTGTTTGAATTGTGTAATCTCCCATTATGGAGATTGGTAACCGACTCAAAGCAATTTGATTGTAATTCAATTCATGACGATCATAAGTAGAAAGTTCATATTCTTCAGTCATTGATAAACAGCTTGTCGGACAGTACTCAACACAATTACCACAAAATATACAAACTCCAAAATCAATACTATAATTAAGCAATTGTTTCCTTTTAATATCCTTTTCAAATCTCCAATCCACAAGGGGTAGATCTATCGGGCATACGCGAACACATACTTCACAAGCAATACATTTATCAAATTCAAAGTGGATTCGCCCCCGGAAACGCTCCGATGTAATTGATTTTTCATAAGGGTAGTGAATCGTTATAGGTAAACGATTTGTGTGGGATAAGGTAATTATGAAACTTTGACCAATGTACCTTGCAGCGCGTATTGTTTGTTGACCATAACTCATGAACCCAGTTACCATAGGGAACATTCAATGAGCATCTTGTATTTCATAGAAATTGGGGGTTATATAGTCCTTACGTAAGGGCCAGCCTATCCAACTTTCAGGCATTAGGATACGTTTAAGGCGTGGATGATTATCATAAGAGATTCCCACCATATCATAAGATTCACGTTCTTGAAAATCGGCACTTTTCCAAATCCAGAAGACAGACGGGATTCTAGGATTATCCTTTTGGGCAAAGACTTTTATGCATATTTCTTCTGGGTTATCTATACCATACTGTATTCTCGTAAGATGATACACGCTAGCTAAAGATCCACCGGGTGCTACATCATAAGCACATTGGGAACGTAAATAATTGTAACCATATACATATAAAATGACAGCAATGGAATCCCAATCCCCTTCTTTTATTTGTAAAGTCTCTATTCCTCGGTGATCGAAGCCCAAAGATCTATGAACCACCTCATGTTTGACTAGCCAATTAGATAACCAACCCTGCTGCATCTAATTCACTAATTTGTAAGAAGATACTGGACTTTTGGATTTGAAAAAAGTTTCAGACGATATGTCTAAAGTAGATGGTGATTGATAGAGCAATTCTTGCTCGTAAGTTCCAGTATGAGTACTGCGCCTTACATAAAGCTTGTGACTGGTAGTAAAACATCGATTTTTCTTTTGAGATAGAGTTCGATCCTCAACTATTTCTCGCGATATCTTCTTACGAAGTTTTGTTAGGGCATCTATAACTGCCTCCGGTTTAGGTGGGCAGCCTGGCAAGTAGACATCCACAGGATTTAACTTATCAACTCCCCGAACAGTACTATAGGAATCCGTACTGAACATTCCCCCTGTAATAGTACAGGCTCCCCTAGCAATGACATATTTTGGTTCAGGCCTTTGCTTGTAAAATCTCACTAAAGAAGGAGCCATTTTCATTGTTTCCGGGCCGGCTGTTAAAATTAGGTTTGCTTGCCTAGGACTTGATTTTGGTACCCATCCATAACGATCAAAGTCGAATCGCGAGCCTATTAATGAAGCAAATTCAATGAAACAACAACTGGTACCATATAGAAGGGGCCATAAACTGGAGAGTTTTGACCAATTTGAAAAATCATTTGGGGTAGTTGAAAAAACGGAATTGGAACTTGTTTGGTCAAGTAAGGGAAACTCAATCAAACTCAAAACTGTCTCAAAGGAATTTTTTCCTTTTTTTTTTTTTTTGTCTGAATATTCAGTTAAGACCATTCCAAGGCTCCTTTTCGCCATATGGAAAATAGAAATACTTTTTCTTGGGTAAAGGAACAGATGATTCGATCTATTTCTGTATCGATCATGATATATGTAATAACTCGGACATCTATTTCAAATGCATATCCCATTTTTGCGCAGCAGGGTTATGAAAACCCACGAGAAGCAACCGGACGAATTGTATGTGCCAATTGCCATTTAGCTAATAAGCCCGTGGATATTGAAGTTCCCCAAGCTGTGCTTCCCGATACTGTATTTGAAGCAGTTCTTCGAATTCCTTATGATATGCAACTGAAACAAGTTCTTGCTAATGGGAAAAAGGGAGGGTTAAATGTGGGTGCTGTTCTTATTTTGCCCGAGGGATTCGAATTAGCGCCGCCCGACCGTATTTCTCCTGAGTTGAAAGAAAAGATAGGAAATCTCTCTTTTCAGAGTTATCGTCCCGATAAAAAAAATATTCTTGTGATAGGCCCTGTTCCCGGTCAGAAATATAGTGAAATCGTCTTTCCCATTCTTTCCCCCGATCCTGCTACGAAGAAAGACGTTCATTTCTTAAAATATCCCATATATGTAGGGGGAAACCGAGGAAGGGGACAGATCTATCCTGATGGTAGTAAGAGTAACAATACGGTCTATAATGCTACGTCAACAGGTATAGTAAGAAAAATACTACGTAAAGAAAAAGGGGGATATGAAATATCCATAGTCGATACATCGGATGGACGCCAAGTGATTGATATTATACCTCCCGGGCCAGAACTTCTTGTTTCAGAAGGGGAATCAATCAAGCTTGATCAACCATTAACAAGCAATCCTAATGTGGGAGGGTTTGGTCAGGGGGATGCAGAAATAGTGCTTCAGGATCCATTACGTGTCCAAGGCCTTTTATTCTTCTTCGCATCTGTTATTTTGGCACAAGTTTTTTTGGTTCTCAAAAAGAAACAGTTTGAAAAGGTTCAATTGTACGAAATGAATTTCTAGATGAGTGATGAAATTTTCATATACGGTTCTCGGAGGGGGTCGGGTTAGTTACCTATCTCAATAAAGTATATGATTGGTTTGAGGAACGTCTTGAGATTCAGGCAATTGCGGATGATATAACTAGTAAATATGTTCCTCCTCATGTCAACATATTTTATTGTTTAGGGGGAATTACACTTACTTGTTTTCTAGTACAAGTCGCTACAGGTTTTGCTATGACTTTTTACTACCGCCCAACCGTTACAGAGGCTTTTTCCTCGGTTCAATACATAATGACCGAGGCCAACTTTGGTTGGTTAATCCGATCAGTTCATCGATGGTCAGCAAGTATGATGGTTCTAATGATGATCCTGCACGTATTTCGTGTGTATCTCACAGGTGGATTTAAAAAACCCCGCGAATTAACTTGGGTCACAGGTGTGGTTTTGGCTGTATTGACTGCATCGTTTGGTGTAACTGGTTATTCTTTGCCTTGGGATCAAATTGGTTATTGGGCAGTCAAAATTGTGACAGGTGTACCTGAAGCGATTCCGGTAATAGGATCGCCTTTAGTGGAGTTATTGCGTGGAAGTGCTAGTGTGGGCCAATCCACTTTGACTCGTTTTTATAGTTTACATACTTTTGTACTGCCTCTGCTTACCGCCGTATTTATGTTAATGCACTTTCCAATGATACGTAAGCAAGGTATTTCGGGTCCTTTATAGATGGGAGTGTAACAAAGAAACCTGACTTAAATGATCCTGTATTAAGAGCAAAATTAGCTAAAGGGATGGGACATAATTATTACGGGGAACCCGCGTGGCCCAACGATCTTTTATATATTTTTCCAGTAGTAATTCTAGGTACTATTGCATGTAATGTAGGTTTAGCGGTTCTTGAGCCGTCAATGATTGGTGAACCGGCGGATCCGTTTGCAACTCCTCTGGAAATATTACCCGAGTGGTACTTCTTTCCCGTGTTTCAAATACTCCGTACAGTACCCAATAAGTTATTGGGCGTTCTCTTAATGGTTTCTGTGCCAACGGGCTTATTGACAGTACCCTTTCTAGAGAATGTCAATAAATTCCAAAATCCATTTCGTCGCCCAGTAGCTACGACAGTTTTTTTAATCGGTACTGCGGTAGCTCTTTGGTTAGGTATTGGAGCAACATTACCCATTGAAAAATCCTTAACTTTAGGTCTTTTTTAGATGATTGAAGTTTTTCTATTTGGAATCGTCTTAGGCCTAATTCCTATTACTTTAGCGGGATTATTCGTGACTGCGTATTTGCAATACAGGCGTGGGGATCAGTTGGATCTTTGAATGCTTACTATAACTAGTTATTTCGGTTTTCTACTGGCTGCTTTAACTATAACCCCAGCTCTATTTATTGGTTTGAACAAGATACGTCTTATTTGACTAGAGTCCACTCCTCCCCCATACTACTAGTGAAAAAGAAAATGTAAAGACTACCATTAAAGCAGCCCAAGCGAGACTTACTATATCCATCTATCCTACTGCAATAATTCTCGCTAAGAAGAATGCCCATGTTGTGGCAATTCCACCCAGAAGGTAATGGGTTACTCCTACAGCACGTCCTTGTATAATGCTCAAGGCTCTAGGCTGAGTAGCGGGAGCAACTTTTAATTTGTTATGAGCCCAAACGATAGATTCAATGAGTTCTTGCCAATAACCACGGCCGCTGAATAAAAACATTAAACTGAAGGCCCAGACAAAATGAGCACCTAAGAAAAAAAGGCCATATGCAGATAATGAAGAACCATAAGACTGAATTACTTGGGATGCCTGTGCCCACAAGAAATCTCGGAGCCACCCATTAATCGTAATGGAACTCTGTGCAAAGTTTCCCCCTGTGATATGAGTTACCATCCCTTGATCACTTATAGTACCCCAAACATCCGACTGCATTTTCCAACTGAAATGGAAAATGACTACCGAAATTGCATTGTACATCCAGAATAGACCTAAGAAAACATGATCCCAGGCGGATACTTGACATGTTCCCCCTCTCCCAGGCCCATCGCAAGGGAAGCGAAAACCAAGATTTGCTTTATCGGGTATCAAACGGGAACTGCGAGCAAATAAAACACCTTTCAAAAGTATTAATACAGTCACATGGATGGTAAATGCGTGAATGTGATGGACTAAAAAATCTGCGGTTCCTAATGGAATAGGTAACAAAGCTACTTTGCCGCCTACTGCTACTAACTCGCCACCTCCCCACGTTAAGCTGGTACTTGTTGTTGCACCAGGAGCTGTTACGCCAGGCGCGTTAGCATGGATATTTTGTACCCATTGAGCAAAGATGGGTTGTAATTGTATGGCGGTATCCGAAAACATATCTTGGGGACGGCCTAAAGCACTCATGGTATCATTATGAATGTACAAGCCAAAACTGTGAAAACCTAGAAATATACATACCCAGTTAAGGTGGGATATGATTGCATCGCGGTGTCTAAGGACGCGATCTAATAGATCGTTGTATCGAGTAGTTGGATCATAGTCTCTTACCATAAAAATGGCTGCATGTGCAGCAGCACCGACTATTAGAAATCCGCCAATCCACATGTGGTGTGTGAACAAGGAAAGTTGTGTACCATAGTCAGTAGCTAGGTATGGATAGGGGGGCATAGAATACATATGATGAGCTACAACAATGGTTGTAGAGCCTAGCATAGCTAAGTTAAGAGATAATTGAGCATGCCATGACGTTGTTAGGATTTCATAGAGACCATTATGGCCTTGTCCTGTAAACGGGCCCTTATGAGCCTCCAAAATATCTTTAAGTCCATGACCAATACCCCAGTTGGTCCTATACATATGACCTGCGATCAGGAAAAGAATAGCAATAGCTAAATGATGGTGCGCAATATCGCTCAACCATAGACCGCCGGTTATTGGGTCTAGTCCTCCGCGAAAACTCAGAAATTCTGCGTATTTGGACCAATTCAAGGTGAAAAAGGGGGTTGCTCCTTCGGCAAAACTAGGATAAAGTTGAGCCAAAAGGTCGCGATTCAAGATAAATTCATGAGGAAGTGGTATCTCTTTAGGATCAACCCCAGCGTCAAGAAATTGGTTAATCGGTAAAGATACATGGATTTGGTGTCCCGCCCAAGAAAGAGACCCAAGTCCTAATAACCCCGCTAAGTGGTGATTCAACATGGATTCTACATCTTGGAACCAGGCCAATTTGGGAGCGGCCTTGTGATAATGGAACCAACCAGCAAAAAGCATTAACGATGCAAAAATCAATGCACCGATTGCGGTACAATAGAGTTGTAATTCACTAGTTATTCCAGATGCTCGCCAAATCTGAAAAAACCCAGAGGTTATTTGGATTCCTCGGAAACCCCCGCCTACATCACCATTCAATATTTCTTGCCCTACTATTGGCCAAACTACCTGAGCACTGGGTCCAATGTGAGTAGGATCACTTAGCCATGCTTCATAATTGGAAAAACGGGCACCATGGAAGTACATGCCACTCAACCAAAGAAAGATAATGGAGAGTTGACCGAAATGAGCACTAAAGACTTTTCGAGAGATCTCCTCCAAATCACCGGTATGACTATCGAAATCGTGAGCATCAGCATGTAGGTTCCAGATCCAAGTGGTAGTATCAGGGCCCTTAGCTATTGTTCTTGAGAAATGGCCGGGTTTGGCCCATTCCTCAAAAGATGTTTTTACAGGATCCCTATCCACAACAATTTTTACTTCTGGTTCCGGCGAACGAATAATCATTTAACCAAACTTGCCTGATGTTGAGGCAATCAAGAAAGCTGCATAAGTGAATATATAACCCACGGAAAAGTGGGCTAATCCAACCAATCTTGCTTGCACAATGGAAAGAGCCACGGGCTTATCTCTCCAGCGAATTAAATTAGCCAAAGGTGTGCGTTCATGAGCCCATGCTAAAGTCTCAATTAATTCCTGCCAATATCCACGCCAGGAAATTAAGAACATAAATCCAGTAGCCCAAACAAGATGTCCAAATAAGAACATCCACGCCCATACCGATAAACTATTCATCCCAAAAGGATTATATCCATTGATAAGTTGTGAAGAGTTTAACCATAGGTAATCTCTTAACCATCCCATCAAATAAGTGGAGGATTCATTAAATTGTGAAACGTTGCCCTGCCATAATGTGATGTGTTTCCAATGCCAATAAAAAGTAACCCATCCAATGGTATTTAACATCCAGAAAACTGCCAAATAAAACGCGTCCCAAGCAGAAATATCACAAGTACCGCCGCGCCCTGGGCCGTCACAAGGAAAACTATACCCAAAATCCTTTTTATCCGGCATTAATTTGGAACCGCGTGCATCTAAAGCACCCTTTACTAAAATCAATGTAGTTGTATGCAAACCTAGAGCAATAGCATGATGAACCAAGAAATCCCCAGGTCCTATTGTTAAGAAAAGAGAATTACTATTCTCATTAACAGCATTCAACCATCCGGGCAACCATAAGGTTCGACCCGCATTGAAAGCGGGGCCACTCGTTGAAGATAAGAGTATATCGAACCCATATGTCGTCTTACCATGAGCAGATTGTATCCATTGGGCAAATATAGGTTCGATCAAGATTTGCTTTTCTGGAGTACCAAAAGCAAGCATGACGTCGTTATGAACATAAAGGCCCAAGGTATGGAATCCTAGGAAGAGGCTAGCCCAACTTAAATGAGATATGATAGCTTCTTTATGGTCTAACATTCTTGCCAATACATTATCCTCATTCTGTTCCGGATTGTAATCCCTAATGAAAAAAATAGCTCCATGAGCAAAAGCCCCTGTCATGATGAACCCTGCAATATATTGGTGATGAGTATATAAAGCAGCTTGAGTGGTAAAGTCTTGTGCTATGAATGCATAAGCAGGTAAAGAGTACATATGTTGAGCTACTAAGGAAGTAATAACCCCTAAAGAAGCTAGAGCAAGACCTAATTGAAAATGAATCGAATTATTGATTGTGTCGTAAAGGCCCTTATGCCCACGCCCTAATCGACCTCCCGGAGGAGTATGTGCTTCTAAAAGATCTTTGATACTGTGCCCAATTCCGAAGTTAGTTCGATACATATGACCGGCAATGAGAAAAATAAATGCAATAGCTAAATGATGGTGAGCAATATCGGTCAGCCACAAACTTTGTGTTTGTGGATGGAATCCCCCAAGAAGAGTTAGAATGGCAGTTCCGGCTCCTTGAGCGGTACCAAATAAATGATTACTCGAATCTGGGTTTTGGGCATAAAGATTCCACTGACCCGTCAGAAGGGGTCCCAACCCCTGGGGATAGGGTAATACATCTAAGAAATTATTCCATCGAACGTACTCCCCCCTGGATCCGGGAATAGCGACATGAACTAAATGTCCTGTCCAAGCCAAAGAACTTACCCCGAAAAGTCCTGACAAATGATGATTGAGACGAGATTCCGCGTTTTTGAACCACGAAAGGCTTGGTTTCCATTTGGGTTGTAGATGTAACCAACCTGCTATTAAGGATAGCGTAGAAAGAAATAATAGAAACAGAGCTCCAGTATAAAGATCTTGATTGGTGCGTAATCCAATTGTATACCACCACTGATAAACCCCAGAATAGGCGATATTCACTGGACCGGCAGCACCTCCTCGAGTAAAGGCTTCCACAGCGGGTTGACCAAAATGAGGATCCCAAATCGCATGAGCAATAGGTCTTACGTGTAAAGGATCCTGTATCCATGATTCAAAATTTCCTTGCCAAGCTACATGAAACAGATTTCCGGACGTCCATAGAAAGATTATTGCTAACTGCCCAAAGTGAGAAGCAAAAATGTTCTGATAAAGACGTTCCTCAGTAATATCATCATGACTTTCGAAATCATGTGCGGTAGCAATACCAAACCAAATACGACGAGTAGTGGGGTCCTGAGCTAAGCCTTGGCTAAACCTGGGAAATCTTAATTCCATTCAATAAGATAGAGCCATGCTGCGGGTTGTTTCAGGCCCTAAATAAACGCGGACACTTAAAAAATCTGTTGGGCAGGCAGATTCGCATCTCTTACAACCCACACAATCTTCGGTTCTCGGGGCAGAAGCAATTTGCTTGGCTTTACACCCATCCCAGGGTATCATTTCTAATACATCTGTTGGACAAGCTCGTACACATTGAGTGCATCCTATACATGTATCATAAATTTTTACGGAATGTGACATATGACGGATTTTAACTTACCTTCTATTTTCGTGCCTTTAGTAGGCTTAGTATTTCCGGCAATTGCAATGGCTTCTTTATTTCTTTATGTGCAGAAAAATAAGATTGTCTAGATGCGGGATATAAAAACATATCTCTCTGTAGCACCCGTGCTAAGTACTCTATGGTTTGGGGCTTTAGCAGGTTTATTGATAGAAATTAATCGTTTATTCCCAGATGCTTTGTCATTCCCTTTTTTTTAATTCTAGTTATCCATTAAGAGATGGAACTTCAAGAGCAGCTAGGTCTAGAGGGAAGTTGTGAGCATTACGTTCGTGCATTACCTCCATACCAAGATTAGCACGGTTGATGATATCAGCCCAAGTATTAATAACGCGACCTTGGCTATCAACTACGGATTGGTTGAAATTGAAACCATTTAGGTTGAAAGCCATAGTACTAATACCTAAAGCAGTGAACCAGATCCCTACTACAGGCCAAGCAGCCAAGAAGAAGTGTAAAGAACGAGAGTTGTTGAAACTAGCATATTGGAAGATTAATCGGCCAAAATAACCATGAGCAGCCACAATATTATAAGTCTCTTCCTCTTGACCAAATTTGTAACCCTCATTAGCAGATTCATTTTCAGTGGTTTCCCTGATCAAACTAGAGGTTACCAAGGAACCATGCATAGCACTGAATAGGGAACCGCCGAATACACCAGCTACACCTAACATGTGAAATGGATGCATAAGGATGTTGTGCTCTGCCTGGAATACAATCATAAAGTTGAAAGTACCAGATATTCCTAAAGGCATACCATCAGAGAAACTTCCTTGACCAATAGGGTAAATCAAGAAAACAGCAGCAGCAGCTGCAACAGGAGCTGAATATGCAACAGCAATCCAAGGACGCATACCCAGACGGAAACTAAGTTCCCACTCACGACCCATATAACAAGCTACACCAAGTAAGAAGTGTAGAACAATTAGCTCATAAGGACCGCCATTGTATAACCACTCATCAACAGATGCAGCTTCCCAAATTGGGTAAAAGTGCAATCCGATCGCCGCAGAAGTAGGAATAATGGCACCAGAGATAATATTGTTTCCATAAAGTAAAGAACCAGAAACAGGCTCACGAATACCATCAATATCTACTGGAGGGGCTGCGATGAAGGCGATAATAAATACGGAAGTTGCGGTCAATAAGGTAGGGATCATCAAAACACCGAACCATCCGATGTAAAGACGATTTTCGGTGCTAGTTATCCAGTTGCAGAAGCGACCCCACAGGCTTGTACTTTCGCGTCTCTCTAAAATTGCAGTCATATGGGTTTGCCTTGGTATCGTGTTCATACTGTTGTATTGAATGATCCGGGTCGATTGCTTTCGGTGCATATAATGCACACAGCTCTAGTTTCTGGTTGGGCCGGCTCGATGGCTTTATACGAATTAGCGGTTTTTGATCCCTCTGATCCTGTTCTGGATCCAATGTGGAGACAAGGTATGTTCGTCATTCCCTTCATGACTCGTTTAGGAATAACCAATTCGTGGGGTGGTTGGAGTATTTCAGGAGGAACTGTAACGAATCCGGGTATTTGGAGTTATGAAGGTGTGGCAGGTGCGCATATTGTGTTTTCTGGCTTGTGTTTCTTGGCAGCTATCTGGCATTGGGTATATTGGGACCTAGAAATATTCTGTGATGAGCGGACGGGAAAACCCTCTTTGGATTTGCCCAAGATCTTTGGAATTCATTTATTTCTTGCAGGGGTGGCTTGCTTTGGCTTTGGCGCATTTCATGTAACGGGTTTGTATGGTCCTGGGATATGGGTGTCCGATCCTTATGGACTAACTGGAAAAGTACAAGCTGTAAATCCAGCGTGGGGTGTAGAAGGTTTTGATCCTTTTGTTCCGGGGGGAATAGCTTCTCATCATATTGCTGCGGGTACATTGGGCATATTAGCGGGCCTATTCCATCTTAGTGTCCGTCCGCCTCAACGTCTATACAAAGGATTACGTATGGGCAATATTGAAACTGTACTTTCCAGTAGTATCGCTGCTGTTTTTTTTGCAGCTTTCGTAGTTGCCGGAACTATGTGGTATGGGTCAGCAACTACCCCAATCGAATTATTTGGGCCTACTCGTTATCAGTGGGATCAGGGATACTTTCAGCAAGAAATATATCGAAGAGTTAGCGATGGATTAGCCGAAAATCTTAGTTTATCAGAAGCTTGGTCTAAAATTCCCGAAAAATTAGCCTTTTATGATTATATTGGTAATAATCCGGCAAAGGGGGGATTATTCAGAGCAGGCTCAATGGACAATGGGGATGGAATAGCTGTTGGATGGTTAGGACATCCCGTCTTTAGAGATAAAGAAGGGCGCGAGCTTTTTGTACGCCGTATGCCTACTTTTTTTGAAACATTTCCGGTTGTTTTGGTAGATGAAGAGGGAATTGTGAGAGCGGACGTTCCTTTTAGAAGAGCAGAATCCAAATATAGTGTTGAACAAGTAGGCGTAACGGTGGAGTTCTATGGTGGCGAACTTAATGGTGTAAGTTATTCTGATCCTGCTACTGTAAAAAAATATGCGAGGCGTTCCCAATTAGGGGAAATTTTTGAATTAGATCGGGCTACTTTGAAATCGGATGGTGTTTTTCGCAGCAGTCCAAGGGGTTGGTTCACTTTTGGTCATGCTACCTTTGCTTTGCTCTTCTTTTTCGGACACATTTGGCATGGCGCTAGAACCTTGTTCCGAGATGTTTTTGCTGGTATTGATCCAGACTTGGATGCTCAAGTGGAATTTGGAACATTCCAAAAAGTTGGAGATCCAACTACAAGGAGACAGGCAGTCTGAATGACTATAGCCCTTGGTAGAGTTACTAAAGAAGAAAATGATCTATTTGATATTATGGACGACTGGTTACGAAGGGACCGTTTCGTTTTTGTAGGATGGTCCGGCCTATTGCTCTTTCCTTGTGCTTATTTCGCTTTAGGGGGTTGGTTTACAGGGACAACTTTTGTAACTTCTTGGTATACCCATGGATTGGCTAGTTCCTATTTGGAAGGTTGTAATTTCTTAACCGCGGCAGTTTCCACCCCTGCCAATAGTTTAGCACACTCTTTGTTGCTACTATGGGGCCCGGAAGCGCAAGGGGATTTTACTCGTTGGTGTCAATTAGGGGGTCTGTGGACTTTTGTCGCTCTCCATGGGGCTTTTGCACTAATAGGTTTCATGTTACGTCAATTTGAACTTGCTCGGTCTGTTCAATTGCGACCTTATAATGCAATTTCATTCTCTGCTCCAATCGCTGTTTTTGTTTCCGTATTCCTTATTTATCCACTGGGGCAATCTGGTTGGTTCTTTGCGCCGAGTTTTGGCGTAGCAGCGATATTTCGATTCATCCTCTTTTTCCAAGGATTTCATAATTGGACGTTGAACCCATTTCATATGATGGGAGTTGCCGGAGTATTAGGCGCGGCTCTGCTATGCGCTATTCATGGGGCGACCGTAGAAAACACTCTATTCGAGGATGGTGATGGTGCAAATACCTTCCGCGCTTTTAACCCAACTCAAGCTGAAGAAACTTATTCAATGGTCACTGCTAACCGCTTTTGGTCCCAAATCTTTGGTGTTGCTTTTTCCAATAAACGTTGGTTACATTTCTTTATGCTATTTGTACCCGTCACCGGTTTATGGATGAGTGCTATTGGCGTAGTCGGCCTGGCTCTGAACCTACGTGCCTATGACTTCGTTTCCCAGGAAATCCGTGCAGCGGAAGATCCTGAATTTGAGACTTTCTACACCAAAAATATTCTTTTAAACGAGGGTATTCGTGCGTGGATGGCAGCTCAGGATCAGCCTCATGAAAATCTTATATTCCCTGAGGAGGTTCTACCACGTGGAAACGCTCTTTAATGGAACTTTCGTTTTAGCTGGTCGTGACCAAGAAACCACCGGCTTTGCTTGGTGGGCTGGGAATGCCAGACTTATCAATTTGTCCGGTAAACTACTTGGAGCTCACGTAGCCCATGCCGGATTAATCGTATTCTGGGCCGGAGCAATGAACCTATTTGAAGTGGCCCATTTCGTACCAGAAAAGCCCATGTATGAACAAGGGTTGATTTTACTTCCGCACTTAGCTACTCTAGGTTGGGGAGTAGGGCCGGGGGGAGAAGTTCTAGATACTTTTCCGTACTTTGTATCTGGAGTACTTCACCTAATTTCCTCCGCAGTCTTAGGCTTCGGTGGCATTTATCACGCGCTTCTGGGACCCGAGACTCTTGAAGAATCTTTTCCATTCTTTGGTTATGTATGGAAAGATAGAAATAAAATGACTACAATTTTGGGTATTCACTTAATTTTGTTAGGTATAGGTGCTTTTCTTCTAGTACTCAAGGCTCTTTATTTTGGCGGTGTATATGATACCTGGGCCCCAGGGGGGGGAGATGTAAGAAAAATTACCAATTTGACCCTTAGCCCCAGTGTTATATTTGGTTATTTACTAAAATCCCCCTTTGGGGGAGAAGGGTGGATTGTTAGTGTGGATGATTTAGAAGATATAATTGGGGGACATGTATGGTTGGGTTTCATTTGTGTATTTGGCGGAATTTGGCATATCTTAACCAAACCCTTCGCATGGGCTCGCCGTGCATTTGTATGGTCTGGAGAAGCTTACTTGTCTTATAGTTTAGGCGCTTTATCTGTCTTTGGTTTTATCGCTTGTTGTTTTGTCTGGTTCAATAATACGGCTTATCCGAGTGAGTTTTATGGACCCACCGGGCCAGAAGCTTCTCAAGCTCAAGCATTTACTTTTCTAGTTAGAGACCAGCGTCTTGGAGCTAATGTGGGATCTGCCCAAGGACCCACAGGTTTGGGTAAATATCTAATGCGTTCCCCAACGGGAGAGGTTATTTTTGGAGGGGAAACTATGCGTTTTTGGGACCTTCGTGCTCCATGGTTAGAACCTCTAAGGGGCCCCAACGGTTTGGACTTGAGTAGGTTGAAAAAAGACATACAACCTTGGCAAGAACGACGTTCGGCAGAATATATGACCCATGCTCCTTTAGGCTCTTTAAATTCCGTGGGTGGCGTAGCTACCGAGATCAATGCAGTTAATTATGTCTCTCCTAGAAGTTGGTTAGCGACCTCCCATTTTGTTCTAGGATTCTTCTTTTTTGTGGGCCATTTGTGGCATGCAGGAAGAGCCCGGGCTGCTGCAGCAGGCTTTGAAAAGGGAATCGATCGTGATTTGGAACCTGTTCTTTACATGAATCCTCTTAACTAACTAAAAGGATCTACTAAATTCATCGAGTTGTTCTAAAGAATCAAAACGGTCGGTTATTAACGGAATTCCTTGTCGGCTTTCCGTGAAATACTCGTTTGGCCGAGGACTTCCAAACACGTCATAAGCTAAACCCGTACTGACAAATAACCAACCCGCAATGAATAGGGAAGGTATAGTAATGCTATGAATAACCCAGTATCGAATACTGGTAATAATATCAGCAAAAGAACGTTCTCCCGTGCTTCCAGACATTTATCGTTGGATGAACTGCATTGCTGATATTGATCCCAAGAAAAAAACAGTAGGTACGGCTAGTCCGTGAACAGCCAGCCATCGGACTGTAAAAATAGGATAGGTTCGGTCTATGGTCATATGGCTACACAAACCGTTGAAGATAGTTCTAGACCTGGGCCAAGACGAACTCGCGCAGGTAGTTTATTGAAACCCTTGAATTCGGAATATGGGAAAGTAGCTCCGGGTTGGGGGACTACTCCTTTTATGGGGGTCGCAATGGCTTTATTCGCGATATTCCTATCTATCATTTTAGAAATTTATAATTCTTCTGTTTTACTGGACGGAATTTTAATGAATTAGCTATAGAGATGAACCCAATCCAGAATATGAACCGTAAAAGAAAACACCTATTAAACCAATCACAGGAATACCAGTTACAGTACCTATCAGCCAAAGAGGAATTCTTCCAGTAGTATCGGCCATTCAATTGAAGAAGTAATTGGAAAATAAAACAGCAAGTACAAAAATGAGTAATAAACCCCAGTATAGACTGGTACGATTCAATTCAACATTTTGTTCATTCGGGTTTGATTGTGTCATATGGAAGTCAATATTCTCGCATTTATTGCTACTGCACTGTTCATTCTAGTTCCTACTGCCTTTTTACTTATTATTTATGTAAAAACAGTCAGCCAAAATGATTAATTAGTCCCCGTGTTCTTCGAATGGATCTCTTAATTGTTGAGAGGGTTGCCCAAACGCGGTATATAAGGCATACCCAGTAAAGCTTACAAGTAAACCAGATATGGAGATGGCGACTAAAGTTGCTGTTTCCATATGGAAGCATTGGTTTATACGTTCCTTTTAGTTTCGACTTTAGGGATAATTTTTTTCGCTATCTTCTTCCGAGAACCACCTAAGGTTCCGACTAAAAAATGAATGACTATTGCTTTCCAATTAGCTGTTTTTGCATTAATTGCGACTTCCTCAGTGTTAGTAATTAGTGTACCCCTTGTATTTGCTTCTCCTGATGGTTGGTCAAATAATAAAAACGTTGTATTTTCCGGTACATCATTATGGATTGGACTAGTCTTTCTGGTAGCTATTCTGAATTCTCTCATTTCTTAAATGTCACCACAAACAGAAACTAAAGCAAGTGTTGGATTTAAAGCTGGTGTTAAGGATTATAAATTGACTTACTACACCCCGGAGTATGAAACCAAGGATACTGATATCTTGGCAGCATTCCGAGTAACTCCTCAGCCGGGGGTTCCGCCCGAAGAAGCAGGGGCTGCAGTAGCTGCCGAATCTTCTACTGGTACATGGACAACTGTTTGGACTGATGGACTTACCAGTCTTGATCGTTACAAAGGACGATGCTATCACATCGAGCCCGTTGTTGGGGAGGAAAATCAATATATCGCTTATGTAGCTTATCCATTAGACCTATTTGAAGAGGGTTCTGTTACTAACATGTTTACTTCCATTGTGGGTAACGTATTTGGTTTCAAAGCCCTACGCGCTCTACGTCTGGAGGATCTGCGAATTCCCACTACTTATTCAAAAACTTTCCTAGGTCCGCCTCATGGTATCCAAGTTGAAAGGGATAAGTTGAACAAGTACGGCCGTCCTTTTTTGGGATGTACTATTAAACCAAAATTGGGATTATCCGCAAAAAATTATGGTAGAGCGTGTTATGAGTGTCTACGCGGTGGACTTGATTTTACCAAAGATGATGAAAACGTAAACTCACAACCATTTATGCGCTGGAGGGACCGTTTTGTCTTTTGTGCCGAAGCTCTTTATAAAGCACAGGCCGAAACCGGTGAAATCAAGGGGCATTACTTGAATGCGACTGCAGGTACATGCGAAGAAATGATTAAGAGAGCTGTATTTGCGAGGGAATTAGGGGCTCCTATTGTAATGCATGACTACTTAACTGGGGGATTCACTGCAAATACTAGTTTGGCTCATTATTGCCGCGACAATGGCCTACTTCTTCACATTCACCGGGCAATGCATGCAGTTATTGATAGACAGAAAAATCATGGTATGCATTTTCGTGTATTAGCTAAAGCATTGCGTATGTCTGGGGGAGATCATATCCACGCCGGTACAGTAGTAGGTAAGTTAGAAGGGGAACGCGAAATGACTTTAGGTTTTGTTGATTTATTGCGCGATGATTTTATTGAAAAAGATCGTGCTCGCGGTATCTTTTTCACTCAGGACTGGGTATCCATGCCAGGTGTTATACCGGTGGCTTCAGGGGGTATTCATGTTTGGCATATGCCAGCTCTGACCGAAATCTTTGGAGATGATTCTGTATTACAATTTGGTGGAGGAACTTTAGGACATCCTTGGGGAAATGCACCTGGTGCAGCAGCTAATCGGGTGGCTTTAGAAGCTTGTGTACAAGCTCGTAATGAAGGACGCGATCTTGCTCGTGAAGGTAATGAAATTATCCGAGCAGCTTGCAAATGGAGTCCTGAACTAGCCGCAGCTTGTGAAGTATGGAAGGCGATCAAATTCGAGTTCGAGCCGGTAGATAAACTAGATTTATAATACTTCAGGAGCTAATGAAACTATTTTAGTAAAATTCAACTCTCTCAATTCCTCGGCGATCGCGCCAAAAACTCGAGTTCCTTTTGGATTTCCTTTTTGATCAATGATAACCGCTGCATTGTCATCATAGCGTATTATTATACCGTCTTCGCATTTGAACTCTTTACATGTACGTACAATTACAGCTCGAATTACTTCGGATCTTTCTAGAGGCATTTGGGGCACTGCGTCTTTGATTACAGCAACAATAACATCACCAATACGAGCATATCGCTGATTACTAGCAGCTCCTATGACTCGAATACACATCAATTTTCGAGCTCCACTGTTATCTGCTACATTTAAAAGGGTCTGAGGTTGAATCATCTATATCTCTAATCGAAGAAATGGACTTCGTATGGGCATTTTACTGGCAGCTATGGAGATAGCTGCTCTAGCTACAGTTTCGGATACTCCGCCCATTTCATAAAGTATTCGACCTGGTTTAACAACGGCTACCCAATATTCGGGGGATCCCTTTCCTGAGCCCATACGTGTTTCCGTGGGTCTTAGTGTAACCGGTTTGTCGGGAAATATACGTACCCATAGTTTTCCACCACGACGTGCATATCGTGTCATTGCTCTTCGTCCTGCTTCTATCTGTCTCGACGTGATCCAAGCGGGTTCAAGTGCTTGAAGAGCATATCTACCAAAACAAATACGATTGCCTCGGCAGGATTTTCCCTTCATTCTTCCTCTATGTTGTTTACGAAATCTGGTTCTTTTGGGGTTACTAAGCATTTAATTGATGATCTTTATTTTATTGGAAATCGTGTAAAGATTATTTGGATTTGATACAGCTACTTGTGCAAGCATTTTACGATTAAGAATCAATTCCTTCTTGTACAGATTGTGTATTAATTTACTATAACTATTGAATACTTTATATATCCGCGTTGCTGCGTTTATCCGAGTGATCCACAAACGACGAAAATCCCTCTTTTGCCTGCCTCTATCTCGATGAGAGGAAACAAAAGCTCTTCTTACTTGTTGAGTAATCATTCGATTAAGTCTTAAATGAGCCCCTCTAAAGTTTGAGGCAAATGAACGCATTTTTGTTCGTCGTCTCCGAGCTATATATCCTCGCGGAACTCTGGTCATTTATTTAGATTTCTTTACTATATTTAGTACAATTGTTATATGACACATGGTTTTTTTTATGGGAGAACTACGTCCTCGAGCTCGAGGTCTGAATTTTTTCATAATAGTACTCCTACTGACTTCGGCTTTAGTGATGAATAAATTCGCTTTGTCGAAATCCCTATAATGAGTAGCATTTGCTGCTGCCGAATAAACCAACTTTAGGATGGGATAAGATGCTCGATAAGGCATGAGGTTCAGTATCATAACAGTTTCTTCGTAGTAACGCCAGCGAATCTCATCAAGAACTCTTTGTGCTTTGAAAACAGACATATGGATGCGTTTTTGTGCTTTGAAAACCCGTTCGAACTTAAGTAGACGATCGGTTGGAACTTTCCTTGCGAGTTTCCTTAGCCCATTCTTCTTCTTCTTTATTCTAGGGGTATACTTTACCAGTTTGAAACTTGTCATTTAGTTTTTTTCTCTATCTAGAAGTGGAATAGAATAACCCGGTTGAAGGGTAATGATCATACGTCTGTAATGCATTGTATGTCCCAGAATAGGTCCCATTCTTCTACCCTTTCTGGGTAGTCGATGGCTATTCACAGCTACTACCTTAACACCAAAGAAGAGTTCGACCCAATGCTTTATTTCTGTCTTAGTGAATCCCGATTCGACATTAAAAGTATATTGATTCTTTCCCAATAAACGAAGACTTTTTTCTGTAAATACTGCGTATTTGATTCCATCCATTTACTTACGGCGACGAAGAATAAAACTATCACTATATTTTTTCCTTTTCCTAGTTCTTCTTCCAAGCGCAGGATAACCCCAAGGGGTTGTGGGTTTTTTTCTACCAATGGGGGCTTTCCCTTCACCGCCCCCATGGGGGTGGTCCACAGGGTTCATAACTACCCCTCTTACTACGGGGCGTTTACCTAGCCAACACTTAGATCCGGCTCTACCCAAACTTTTTTGGTTCACCCCAACATTACCCACTTGTCCGACTGTTGCTAAGCAATTTTGGGATACCAAACGGACCTCCCCAGATGGTAATCTTAAAGTGGCCGATTTACCCTCTTTTGCAATCAGTTTCGCTACAGCACCTGCTGCTCTAGCTAATTGCCCACCCCTTCCACGTGTGATTTCTATGTTATGTATGGCCGTGCCTAAGGGCATATCGGTTGAAGTAGATTCTTCTTTTCTCTCAAAAAACCCCTTCCCAAACTGTACAAGCTTCTTCCAAAGCATACAGCTTTCTAGATGTATATGACGATCTCTAGACAGATGGATCTTATATGAATCGTATGATGAAGTACCACATGAGTGGATATATAGGAAAGGAATCCAAATCTGCCGAATCGCTCATGTTATGATCTTCTACATCCTAGGTCTCCGCGTTCCGTCATCTGGCTTATGTTCTTCATGTAGCATTCAGATCGAATGACTCTATGAAATTACGTCGATACTTCCACATATTATGGGTAACGTAGGAGACATCCCTATTTTCCCCGGGGGGTCTTAATTACCACTGCTTAGCTTTCAATTCGCCTCTGACCATCAAATTAAATGTGAATAACCCGTCCTCCTCTCTTTGAAACAAGGGGCGCTTCCGGTTCTGTGCGTGCTTCAAACAATTTTGTCTTCTCCATATTACCATATCTCTAGAGTCAATAATTTTCTATGAGGAACTACTGAACTCAATCACTTGCTGCCGTTACTCAACAGTTTTCTGTTGAGGTCTATCCCGTAGAGGTAGTCAAATTGGATCAGTGATCGATTTCTAGGTTTCGTCGTAAACCTAATTGGTTACTTCCAATTACGTAAATCAATAGTTCAAACCGCACTCAAAGGTAGGGCATTTCCCATTGATATAGGAACTTTTGTACCAGAAACAATAGTATCTCCAATTATAGCCCCTCTGGGATGTAAAATATATCTCTTCTCACCATCCCCATAGTGTATGAGACAAATGTATGCATTTCGATTAGGGTCGTATTCTATGGTTACGATTCTACCAGATATGTCTTTTTGATTCCGTCGAAAATCGATTTTACGGTATAGGCGCTTATGACCTCCCCCTCTATGCCTTGCGGTAATGATTCCTCTGGAATTACGACCTTTACCACAACGGTGCCGTCCATGGATCAAATTATTTCGTGGATTGGATTTCACTTGCCTGTCTACGGTTCCCTTGCGTGTGCTCGGGATAGGTGTTTTGTATAAATGTTTCGCCGTATGGCAGTTCCAAAAAAACGCACTTCGATGTCAAAAAAGCGTATTCGTAAAAATCTTTGGAAGAAAAAGACTTATTTTTCCATAGTACAATCTTATTCTTTAGCAAAATCAAGATCATTTTCCAGCGGCAGCGAGCATCCAAAACCAAAGGGTTTTTCTGGGCAACAAACAAATAAATGGCCAAGGGGAAAGATGTTAGAATCAGACTTATTTTGGAATGTATCAGTTGTGTTCGAAAAGGTGCCAATAAGGAATCGACGGGGATTTCTAGATATAGTACTCAAAAGAATCGCCACAATACACCTGGACAATTAGAATTCAAAAAATTTTGTCGTTATTGTCGCAAGCATACGACTCATGAAATAAAAAAATAGTTACCCCTGTCTTTGTTTATGCTTCGGGTTGGAACAAATGACTCTAATTCGTCCACGCCTACGAATCAGTCGACATTTTGTACAAATTTTACGAACAGAAGCTCTTATTTTCATTTAAAACGAGAACTTATTCTTAGGTAAATCAATTGGGAGATGCTTCTCTAGAGTGTCCCATATCTGTTTTCCATCTTCCATACGAAAACTGTCAATTCTCATAAGATCTTCCTCAGTCTTACTCAAAAGGTCCAATAGTGTATGTATATTGGCCCTTTTGAGACAATTATACGTTCTAGAAGGCAATTCTAATTGATCAATAAAAATACAATTCAATGGAATTCCTTTTTTGTTTTTCTTTAGATTAGTTAATTTTTTTTGAAAGGTTAAAAGGGGTGGAGTAAACCTGTTTTTATTTTCTTCGAAACTAGTGCCCTCTTCCTCCGCGTGTAGAAAAGGAAGAAATAAATCAATCAAATTACGAGAAGCCTCATAAAGCGCTTCCTTAGGGGTTAAACTTCCATTCGTCCATATTTCTAGAAAAAGTATCTCGTGTTTTTCATTTCCATTCCCACAATAAAAAATACTATAATTCACATTTCGAACAGGCATGGATACAGCATCTATGGGATAACTTCCATCTTGAGAGTTCTTTCTGAGTTCCGTGTGATATCCGCGATCTCTCTTGATCTGTAACTCAATACAGAAATCAATGGGCTCTGTCAAGTTAGCTATAGGTTGTGCCATATCAACGATCTCTACGGAAGGGGGTAAGATGATATCTTGAGCAGTTATGTATCTAGGACCTTTGACACAAATTGATGCGTCTCTAACTCCATAGAGATTACTTCTCAATACAATTTCTTTCAAATTTAGTAAAATTTCTTGTACGGATTCTTCAATACCTGCTATTGTAGAATATTCGTGTGGCACGCTCCCAAATTTTGCACGTGTGATACATGTTCCTTCTATTTCTCCAAGTAAAGCTCTTCGCAAGGCAATACCGACGGTATCCGCTTGACCTTTTCTAAGCGGGGACAAAATGAAACGACCATAATAAAGACGCTTACTATCTACTCTTGATTCAACACACTTCCACTGTAGTGTTTGAGTGGATCCTGCTACCTCCTCTCGAACCATATGTTCCGGAATGGAAATGAGGGAATGTCCACAATACCCGGATTTAGTCAGATCCAATTCGAGGGATTTTTTAGGTTCATTAATCAAGGCTTGGCAGAAGAACTTGAGAAGTTTCCAACAATTAAAGATCCAGATCACGAAATTGCATTTCAATTATTTGCGAAAGGATATCAATTGCTAGAACCCTCAATAAAAGAAAGGGATGCTGTGTATGAATCACTCACCTATTCTTCCGAATTATATGTATCTGCGAGATTAATTTTTGGTTTCGATGTGCAAAAGCAAACCATTTCTATTGGAAACATTCCTATAATGAATTCCTTAGGAACCTTTATAATAAATGGAATATACCGAATTGTGATCAATCAAATATTGCTAAGTCCTGGTATTTACTACCGCTCGGAATTAGACCATAAGGGAATTTCTATCTACACCGGGACTATAATATCAGATTGGGGAGGAAGATCGGAATTAGCAATTGATAAAAAAGAAAGGATATGGGCTCGCGTAAGTAGAAAACAAAAGGTATCTATTCTAGTTCTATCATCAGCTATGGGTTCGAATCTAAGAGAAATTCTAGATAATGTTTCCTACCCTGAAATTCTCTTGTCTTTCCCGAATGCTAAGGAGAAGAAGAGGATTGAGTCAAAAGAAAAAGCTATTTTGGAGTTTTATCAACAATTTGCTTGTGTAGGTGGGGACCTGGTATTTTCGGAGTCCTTATGTGAGGAATTACAAAAGAAATTTTTTCAACAAAAATGTGAATTAGGAAGGATTGGTCGACGAAATATGAATCGGAGACTGAATCTTGATATACCTCAGAACAATACATTCTTGTTACCACGAGATGTATTGGCCGCTACGGATCATTTGATTGGAATGAAATTTGGAACGGGTATACTTGACGATGACGATATGAATCACTTGAAAAATAAACGTATTCGTTCGGTTGCGGATCTGTTACAAGATCAATTCGGACTGGCTCTTGATCGTTTACAACATGCGGTTCAAAAAACTATCCGTAGAGTATTCATACGTCAATCGAAACCGACTCCACAAACTTTGGTAACTCCAACTTCAACTTCGATTTTATTAATAACTACTTATGAGACCTTTTTTGGCACATACCCCTTATCTCAAGTTTTTGATCAAACTAATCCATTGACACAAACTGTTCATGGGCGAAAAGTGAGTTGTTTGGGTCCTGGAGGATTGACGGGGAGGACTGCAAGTTTTCGGAGCCGAGATATTCATCCGAGTCACTATGGGCGTATTTGTCCAATTGACACGTCCGAAGGAATCAATGTTGGACTTACTGGATCCTTAGCTATTCATGCGAGAATTGATCACTGGTGGGGATCCATAGAGAGTCCATTTTATGAAATATCTGAGAAAGCAAAAGAAAAAAAAGAGAAACAGGTGGTTTATTTATCACCAAATAGAGATGAATATTATATGATAGCAGCAGGAAATTCTTTGTCTTTGAATCAGGGTATTCAGGAAGAACAGGTTGTTCCAGCTAGATACCGTCAAGAATTCCTGACTATTGCATGGGAACAGATCCATGTTAGAAGTATTTTTCCTTTCCAATATTTTTCTATTGGAGGTTCTCTCATTCCTTTTATTGAGCATAATGATGCGAATCGGGCTTTAATGAGTTCTAATATGCAGCGCCAAGCAGTTCCGCTTTCTCGGTCCGAGAAGTGCATTGTTGGAACTGGATTGGAACGCCAAACAGCTCTAGATTCGAGGGTTTCCGTTATAGCCGAACGCGAGGGAAAGATCATTTCTACTGATAGTCACAAGATCCTTTTATCAAGTAGTGGGAAGACTATAAGTATTCCTTTAGTTACCCATCGGCGCTCTAACAAAAATACTTGTATGCACCAAAAACCTCGGGTTCCATGGGGTAAATCCATTAAAAAAGGACAAATTTTAGCAGAGGGAGCTGCTACAGTTGGTGGGGAACTTGCTTTAGGAAAAAACGTATTAGTAGCTTATATGCCATGGGAAGGTTACAATTTTGAAGACGCAGTACTAATTAGCGAACGTTTGGTATATGAGGATATTTATACTTCTTTTCACATCCGAAAATATGAAATTCAGACGGATACGACAAGCCAAGGCTCCGCTGAAAAAATCACTAAAGAAATACCACATCTAGAAGAACATTTACTCCGCAATTTGGACAGAAATGGAGTTGTTAGGTTGGGATCCTGGGTAGAAACTGGCGATATTTTAGTAGGTAAATTAACGCCTCAGATAGCGAGCGAATCGTCGTATATCGCGGAAGCTGGATTATTACGGGCCATATTTGGTCTTGAGGTATCCACTTCAAAAGAAACTTCTCTCAAACTACCTATAGGTGGAAGAGGGCGCGTTATCGATGTGAAATGGATCCAGAGAGACCCCCTAGACATAATGGTTCGTGTATATATTTTACAGAAACGTGAAATCAAAGTTGGGGATAAAGTAGCCGGAAGACACGGGAATAAGGGGATCATTTCCAAAATTTTGCCTAGGCAAGATATGCCCTATTTGCAAGATGGAACACCTGTTGATATGGTCTTCAATCCCTTAGGAGTACCCTCACGAATGAATGTGGGACAAATATTTGAAAGCTCGCTCGGATTAGCAGGGGATCTGCTAAAGAAACATTATAGAATAGCACCCTTTGATGAGAGATATGAGCAAGAGGCTTCAAGAAAACTTGTGTTTTCAGAATTATATGAAGCCAGTAAACAAACAAAAAATCCATGGGTATTTGAACCCGAGTACCCGGGAAAAAGTAGAATATTTGATGGAAGAACAGGAGACCCCTTCGAACAACCTGTTCTAATAGGGAAGTCCTATATCTTAAAATTAATTCATCAAGTTGATGAAAAAATCCATGGACGTTCTACTGGGCCCTACTCACTTGTTACACAACAACCCGTTAGAGGAAGAGCCAAGCAAGGGGGACAACGAGTAGGAGAAATGGAAGTTTGGGCTTTAGAAGGATTTGGTGTTGCTCATATTTTACAAGAGATACTTACTTATAAATCAGATCATCTTATAGCTCGCCAAGGAATACTTAATGCTACGATCTGGGGAAAAAGAGTACCTAATCACGAGGATCCTCCAGAATCTTTTCGAGTGCTCGTTCGAGAACTACGATCTTTGGCTCTAGAACTGAATCATTTCCTTGTATCTGAGAAGAACTTCCAGGTTAATAGGGAGGAAGTTTGAATGATTGACCAATATAAACATCAACAACTCCAAATTGGACTCGTTTCCCCTCAACAAATAAAGGCTTGGGCTAACAAAAACCTACCTAATGGGGAAGTCGTTGGCGAAGTCACAAGGCCCTCTACTTTTCATTATAAAACCGATAAACCAGAAAAAGATGGATTGTTTTGCGAAAGAATCTTTGGACCCATAAAAAGCAGAATTTGTGCTTGTGGAAATTCTCGAGCGAGCGTAGCTGAAAACGAAGACGAAAGATTTTGCCAAAAATGCGGGGTAGAATTTGTTGATTCTCGGATACGAAGATATCAAATGGGATACATCAAACTCGCATGTCCCGTGACTCATGTGTGGTATTTGAAAGGTCTTCCTAGTTATATTGCGAACCTTTTAGATAAACCCCTTAAGAAATTGGAGGGCCTAGTATACGGCGATTTCTCTTTTGCTAGGCCCAGCGCTAAAAAACCCACTTTCTTACGATTACGAGGTTTATTCGAAGATGAAATTTCATCCTGTAACCACAGCATTTCTCCCTTTTTTTCTACCCCAGGCTTTGCAACATTTCGAAATCGGGAAATTGCGACAGGAGCAGGTGCTATTAGAGAACAATTAGCAGATTTGGATTTGCGAATTATTATAGAGAATTCCTTGGTCGAATGGAAGGAATTAGAAGACGAGGGGTATAGTGGAGATGAATGGGAAGATAGAAAAAGACGAATAAGAAAAGTTTTTTTGATTAGACGCATGCAATTGGCGAAACATTTTATTCAAACAAATGTAGAACCAGAATGGATGGTTTTGTGCTTATTACCGGTTCTTCCTCCCGAATTGAGACCCATTGTTTATAGGTCTGGGGATAAAGTAGTGACTTCGGATATTAATGAACTTTATAAGAGAGTTATCCGTCGGAACAACAACCTTGCCTATCTATTAAAAAGAAGTGAATTAGCGCCAGCAGATTTAGTAATGTGCCAGGAAAAGTTGGTACAAGAAGCCGTGGATACACTTCTTGATAGTGGGTCCCGCGGGCAACCAACGAGGGATGGTCACAATAAAGTATACAAATCACTTTCAGATGTAATTGAAGGTAAAGAGGGAAGGTTTCGTGAGACTCTGCTTGGGAAACGGGTCGATTACTCGGGGCGTTCTGTCATTGTTGTGGGTCCTTCACTTTCATTACATCAATGTGGATTACCTCTAGAGATAGCAATAAAGCTTTTTCAGCTATTTGTAATTCGCGATTTAATCACGAAACGCGCTACTTCTAATGTCAGGATTGCTAAAAGGAAAATTTGGGAAAAGGAACCCATTGTATGGGAAATACTTCAAGAAGTTATGCGGGGACATCCTGTACTGTTGAATAGAGCACCTACCCTGCATAGATTAGGCATACAGGCCTTCCAACCCACTTTAGTAGAGGGGCGTACTATTTGTTTACACCCATTAGTGTGTAAGGGTTTCAATGCGGACTTTGATGGGGATCAAATGGCTGTTCATCTACCTTTATCCTTGGAAGCTCAGGCGGAAGCCCGTTTACTTATGTTTTCTCATATGAATCTCCTATCTCCTGCTATTGGAGATCCTATTTGCGTACCGACCCAAGACATGCTTATAGGACTTTATGTATTAACGATTGGAAACCGTCGGGGTATTTGTGCAAATAGATATAATAGTTGCGGAAACTATCCAAATCAAAAAGTAAGTTACAATAATAATTATACGAAAGATAAAGAACCCCATTTTTCTAGTTCCTATGATGCACTGGGAGCTTATAGACAGAAACGAATCAGTTTAGACAGTCCCTTGTGGCTCCGATGGAAACTAGATCAACGCGTCATTGGGTCAAGAGAAGTTCCGATTGAAGTTCAATATGAATCTTTGGGGACTTATCATGAGATTTATGCCCACTATCTAATAGTGGGAAATAGAAAAAAAGAAATCCGTTCTATATACATTCGAAGCACTCTTGGTCATATTTCTTTTTATAGAGAAATAGAGGAAGCCATACAAGGATTTAGTCAGGCCTATTCATACACTATCTAAATGGCGGAACGGGCCAATCTGGTCTTTCATAATAAAGAGATAGACGGAACTGCTATGAAACGACTTATTAGCAGATTAATAGATCATTTCGGAATGGGATATACATCCCATATACTGGATCAAATAAAGACTCTGGGCTTTCATCAAGCCACTACTACATCGATTTCATTAGGAATCGAGGATCTTTTAACAATACCCTCTAAGGGATGGTTAGTCCAAGACGCGGAACAACAGAGTTTTCTTTTGGAGAAACACTATTATTATGGGGCTGTACACGCGGTAGAAAAATTACGCCAATCCGTTGAGATATGGTATGCTACAAGTGAATATTTGAAACAAGAAATGAATTCGAATTTTCGGATAACGGATCCTTCTAATCCAGTCTATCTAATGTCTTTTTCAGGAGCTAGAGGAAATGCATCTCAAGTACACCAATTAGTAGGTATGAGAGGATTAATGGCGGATCCTCAAGGACAAATGATTGATTTACCTATTCAAAGCAATTTACGCGAGGGACTTTCTTTGACAGAATATATAATTTCCTGCTATGGAGCCCGTAAAGGGGTTGTAGATACTGCTGTACGAACAGCGGATGCTGGATATCTTACACGTAGACTTGTTGAAGTAGTTCAACATATTATTGTGCGTAGAAGAGATTGTGGTACTATCCGAGGTATTTCTGTGAGTCCTCAAAATGGGATGACGGAAAAACTTTTTGTCCAAACACTAATTGGTCGTGTATTAGCAGACGATATATATATCGGTTCACGATGCATTGCCGCTCGAAATCAAGATATTGGAATTGGATTAGTCAATCGATTCATAACTGCCTTTCGAGCACAACCATTTCGAGCACAACCAATATATATTAGAACCCCCTTTACTTGCCGGAGCACATCTTGGATCTGTCAATTATGTTATGGTCGGAGTCCCACTCATGGCGATCTGGTCGAATTAGGGGAAGCCGTAGGTATTATTGCGGGTCAATCAATTGGGGAGCCAGGGACTCAACTAACATTAAGAACTTTTCATACTGGTGGAGTATTCACAGGGGGTACTGCCGACCTTGTACGATCCCCTTCGAATGGAAAAATCCAATTCAATGAGGATTTGGTTCACCCCACACGTACCCGTCATGGGCAGCCTGCTTTTCTATGTTATATAGACTTGCATGTAACTATTCAGAGTCAGGATATTCTATATAGTGTGAATATTCCCTCAAAAAGCTTGATTCTAGTGCAAAATGATCAATATGTAGAATCCGAACAAGTAATTGCGGAGATTCGTGCCGGAACGTCCACTTTGCATTTTAAAGAAAGGGTACAAAAGCATATTTATTCTGAATCAGACGGGGAAATGCACTGGAGTACCGATGTTTACCATGCGCCCGAATATCAATATGGTAATCTTCGTCGATTACCAAAAACAAGCCATTTATGGATATTGTCAGTAAGTATGTGCAGATCCAGTATAGCGTCTTTTTCGCTCCACAAGGATCAAGATCAAATGAATACTTATTCTTTTTCTGTTGACGGAAGATATATCTTTGACCTCTCGTAAGACATAGACTGTTGGATACTTTTGGTAAAAAAGATAGGGAAATTCTTGATTATTCAACGCCGGATAGAATCATGTCCAACGGCCATTGGAATTTTATCTATCCTTCTATTCTTCAAGATAATTCGGATTTATTGGCGAAAAAGCGAAGAAATAGGTTCGTCATTCCATTACAATATCATCAAGAACAAGAGAAAGAACTAATATCCTGTTTGGGGATTTCTATTGAAATACCCTTTATGGGTGTTTTACGTAGAAATACTATTTTTGCTTATTTTGACGATCCACGATACAGAAAAGATAAAAAGGGTTCAGGAATTGTGAAATTTAGATATAGGACCCTAGAGGACGAACGAGAGTATGGGAGCCCAGAGAACGCCGAGAGGGAATATGAAACCTAGAAGACGAATATAGGACTCGAGAGGAAGACTCAGAGGACGAATATGGGAGCCCAGAGAACAAATCGAATATGGAACTCTAGATGAATATTGAAGACTCAGAAGAAGACTCAGAGGACGAATACGGGAGCCCAGAGGAAGATTCCATCTTAAAAAAAGAGGGTTTGATTGAGCATCAAGGAACAAAAGAATTTAGTCTAAAATACCAAAAAGAACTAGATCGGTTTTTTTTCATTCTTCAAGAACTGCATATCTTGCCCAGATCCTCATCCCTAAAGGTACTTGATAATAGTATCATTGGAGTGGATACACAACTCACAAAAAATACAAGAAGTCGACTAGGTGGATTGGTCCGAGTGAATAGAAAAAAAAGCCATACGGAACTCAAAATCTTTTCCGGAGATATTCATTTTCCTGAAGAAGCAGATAAGATATTAGGTGGTAGTTTGATACCACCAGAAAGAGAAAAGAAAGAATCTAAGGAATCAAAAAAAAGGAAAAATTGGGTCTATGTTCAACGGAAAAAAATTCTCAAGAGCAAGGAAAAGTATTTTGTTTCGGTTCGACCTGCAGTCGCATATGAAATGGACGAAGGGAGAAATTTAGCAACACTTTTCCCGCAGGATCTCTTGCAAGAAGAGGATAATCTCCAACTTCGACTTGTCAATTTTCTTTCTCATGAAAATAGCAAGTTAACTCAAAGAATTTATCACACGAATAGTCAATTTGTTCGAACTTGCTTAGTAGTGAATTGGGAACAAGAAGAAAAAGAGGAGGCTCGTGCTTCCCTTGTTGAGGTAAGAGCAAATGATCTGATTCGTGATTTCCTAAGAATTGAGTTAGTAAAGTCCACTATTTCGTATACACGAAGAAGGTATGATAGGACAAGTGCAGGACCGATTCCCAATAATAGGTTAGATCGCACCAATACCAATTCCTTTTATTCCAAGGCGAAGATTCAATCACTTAGCCAACATCAAGAAGCTATTGGCACCTTGTTGAATCGAAATAAAGAATACCAATCTTTGATGATTTTGTTGGCATCCAACTGTTCTAGAATTGGTTTATTCAAGAATTCGAAATATCCCAATGCGGTAAAAGAATCGAATCCTAGAATTCCTATTCGAGATATTTTTGGGCCCTTAGCTGCTATTGTACCTAGTATATCGAATTTTTCTTCATCTTACTATTTACTAACGCATAATCAGATCCTGTTAAAAAAATATTTGTTCCTTGACAATTTGAAACAAACCTTCCAAGTACTTCAAGGGCTTAAATACTCTTTAATAGATGAAAATCAAAGGATTTCGAATTTCGATAGTAACATCATGTTGGATCCATTCCATTTGAATTGGCACTTTCTCCATCATGATTCTTGGGAGGAGACATCGGCAATAATTCACCTTGGACAATTTATTTGCGAAAATGTATGTCTATTTAAATCGCACATAAAAAAATCTGGTCAAATTTTCATTGTTAATATTGATTCCTTTGTTATAAGAGCAGCTAAGCCTTATTTGGCCACTACAGGAGCAACTGTTCATGGTCATTATGGAGAAATCCTTTACAAAGGAGATAGGTTAGTTACGTTTATATATGAAAAATCGAGATCTAGTGACATAACGCAAGGTCTTCCAAAAGTAGAACAAATCTTTGAAGCGCGTTCAATTGATTCACTATCGCCGAATCTCGAAAGGAGAATTGAGGATTGGAATGAGCGTATACCAAGAATTCTTGGGGTCCCCTGGGGATTCTTGATTGGAGCTGAGCTAACCATAGCCCAAAGTCGTATCTCTTTGGTTAATAAGATCCAAAAGGTTTATCGATCCCAAGGGGTACAGATCCATAATAGACATATAGAGATTATTATACGCCAAGTAACATCAAAAGTGCGGGTTTCCGAAGATGGAATGTCTAATGTTTTTTCACCTGGGGAATTAATCGGATTATTGCGAGCGGAACGAGCAGGGCGAGCTTTGGATGAATCGATCTATTATCGGGCAATCTTATTGGGAATAACAAGGGTTTCCCTGAATACCCAAAGTTTCATATCTGAAGCAAGTTTTCAAGAAACTGCTCGAGTTTTAGCAAAAGCTGCCCTACGAGGTCGTATTGATTGGTTGAAAGGCCTCAAAGAAAACGTAGTTCTGGGGGGGATTATACCTGTTGGTACCGGATTCCAAAAATTTGTGCATCGTTCCCCACAAGACAAGAACCTTTATTTCGAAATTCAAAAAAAAAATCTATTCGCGTCGGAAATGAGAGATATTTTGTTTCTCCATACAGAATTAGTTTCTTCTGACGTAACAAACAATTTCTATGAGACATCAGAACCCCCATTTATACGATTTAATTACAGACGTCTTTTTTTAGGAGGTCGACATCCATTATGCGGCATAGGTGTTACATCGCGTATACAACTTAATCGTACACCACTTTTAGCAATGGCTCGTAATGCGGCATCTCTTCCACTACCAGCACCCTTTACCATAACTTCTGCTCGTTGCAAACCCACTGTACGAATAGCATCTACTGCTGTTCTTTGACCAGCATAGGGTGATGCTTTTCTTGAGCTTTTGAATCCACAAGTACCCGCGGAGGACCAGAAAACCACCCGACCCTGCGGGTCTGTAACAGTTATAATGGTATTGTTGAAACTAGCTTGAACATGAATAACTCCTTTTGTTATTCTACGTGCACTCTTCCGTAAACTAAAACGCGCATTCCTACGCAAACCAATCCGCACTTTCCTACGTGAACCAATTTTTGGTATAGCTTTTGTCATATACACCCTAGCACATGTTCCTCGACGCTGAGGACATCCCTTAAGCGCGGCCGATTTTCTAGCATTTCGTATTGGCTGTCTTGCGTTTCTAATAAGTTGTTTAACCGTTGGCATTCACTTATTTTTTTGGCTTTTTGACCCCATATTGTAGGGGGGATCTCGAAAGATAGGAAAGATCTCCCTCCAAGCCGTACATACGACTTTCATCGAATACGGCTTTCCACAGAATTCTATAGGGATCTATGAGATCGAGTATGGAATTCTGTTTACTCACTTTAAATTGAGTATCCGTTTCCCTCCTTTTCCCGCTAGGATCGGAAATCCTGTATTTTCCATATCCATACGATCGAGTCCTTAGGTTTCCGAAATAGTGTAATGGAAAAAGAAGTGCTTCGAATCATTGCTATTTGACTCGGACCTGTTCTGAAAAAGTCGAGGTATTTCGAATTGTTTGTTGACACGGACAAAGTAAGGGAAAACCTCTGAAAGAATTTCCATATTGACCTTGGACATATAAGAGTTCCGAATCGAATCTCTTTAGAAAGAAGATCTTTTGTCTCATGGTAGCCTGCTCCAGTCCCCTTACGAAACTTTCGTTATTGGGTTAGCCATACACTTCACATGTTTCTAGCGATTCACATGGCATCATCAAATGATACAAGTCTTGGATAAGAATCTACAACGCACTAGAACGCCCTTGTTGACGATTCTTTACTGCGACAGCATCTAGGGTTCCTCGAATAATGCGATATCTCACACCGGGTAAATCCTTAACCCTTCCTCCTCTTACTAATACTACAGAATGTTCTTGTAAATTATGGCCAATACCTGGTATATAAGCAGTGATTTCAAATCCAGAGGTTAATCGTACTCTGGCAACTTTACGTAAGGCAGAGTTGGGTTTTTTGGGGTTGATAGTTTACCAACTGGATCTTGTTGCACCCGGTAACAAACATGCGTAAACCATTTCTCGAAGTATGTGTCCGGATAGTCCAAAGTCTCGATAGTTAGCTCTAGGTCTTCCGGTCAAAAAACAACGTCGATTAAGGCGTGTAGGTGCACTATTACGTGGTAGGGATTGCAATTTTTCTCGCATTTTCGTTTTTTCACTCAAGGGGGAAACTTTGCTTCTTATCTTTTTTTTTGAAGATCGACGAATCAAATGATATTTCTGTTCTAATTTCTGCCGCTTCTTCTCCCTCTGAATCAAACTTTTTTTTGCCATAAGAAAAAGAAAGGAGGTAGAAAAATTTTTGGATTTATGGTTAAAGAAGAAAAAGAAGAAAACAGGGGTTCTGTTGAATTTCAAGTATTCAGTTTCACCAATAAGATACGGAGACTTGCTTCACATTTGGAATTACACAAAAAAGATTTTTCATCGGAAAGAGGTCTACGAAGACTTTTGGGAAAACGTCAACGTTTGCTAGCTTATTTGGCAAAGAAAAATAGAGTACGTTATAAGAAATTAATCAGTCAGTTGGATATTAGGGAGAAGTAATTTAATTAACTCAAAGTTCCTTTTTCTTTAAAGAATTCTGCCTTCCTTAAAATATCATAAACAGTTCTTGTAGGTTGAGCACCCTTTTCAAGGAAATAGAGAATAGCTGGAACATTTAAACAAGTTTGATTCTTTATCGGATCATAAAAACCTACTTTTCGAAGATCTCTTCCTTCTCTTCGAGAGCGAACATCAATTGCAACGATTCGATAGACAGCTTGTTGCTTTCTACCACATCGTTTTAAACGAAGTTTCACCATATGTATACATCTAAACAACCTTTTCATAAATCTAAGCAACCCTTTCGTAAATCCAAACAACCTTTTCGTAGGCGTCCTCGGATTGGCCCGGGGGATCCAATTGATTATAGAAACATGAGTTTAATTAATCGATTTATTAGTGAACAAGGAAAAATATTATCGAGACGAATAAATAGATTAACCTTGAAACAACAACGATTAATTACTCTTGCTATAAAACAGGCTCGTATTTTATCTTTCTTACCATTTCGTAACTATGAGAATGAGAAGCAATTTCAAGCCCAGTCAATTTCAATAATTACTGGTCCTAGACCCAGAAAAAATAGACATATTCCTCAATTAACGCAAAAGTTCAATTCCAATCGAAACTTAAGAAACTCCAACCAGAATTTAAGTTCCGATTGATTAACGACGAGATTTAGTATCTTTTCTTGCACTTTCATAACTCGTGAAATGCCGAGTAGGCACGAATTCCCCCAATTTGCGACCTACCATAGGATTTGTTATGTAAATAGGTATATGTTCCTTTCCATTATGAATCGCGATTGTATGGCCAACCATTGCGGGTAGAATGCTAGATGCCCGGGACCACGTTACTATTGTTTCTTTCTCCTCCTTCATATTGACCTTTTCGATTTTTGCCAATAAATGATGAGCTACAAAAGGATTCGTTTTTTTTCGTGTCACATGACAAGAAGATATTGGAACATCAATTTGAAAGAGATGATAGAAGCGGGAGTTCATTTTGGTCATGGTATTAAGAAATGGAATCCTAAAATGGCCCCTTACATCTCGGCAAAGCGTAAAGGTACTCATATTACAAATCTCGCTAGAACGGCTCGCTTTTTATCAGAAGCTTGTGATTTAGTTTTTGATGCAGCAAGTCAGGGAAAAAGCTTCTTAATTGTTGGTACCAAAAAAAGAGCAGCGTATTTAGTAGCATCAGCTGCAATAAGGGCTCGTTGTCATTATGTTAATAAAAAGTGGTTCAGTGGTATGTTAACGAATTGGTCGATTACGAAAACTAGACTTTCTCAATTTAGAGACTTAAGAGCAGAAGAAAAGATGGGAAAATTCCACCATCTCCCAAAAAGAGATGTGGCAATCTTGAAGAGAAAATTATCGACCTTGCAAAGATATCTCGGCGGGATCAAATATATGACGAGGTTGCCAGACATTGTGATCGTCCTCGATCAGCAAAAAGAGTATATAGCTCTTCGGGAATGTGCCATTTTGGGGATTCCTACTATTTCTTTAGTCGATACAAATTGTGACCCAGATCTCGCGAATATATCGATTCCAGCCAACGATGACACTATGACTTCAATTCGATTGATTCTTAACAAATTAGTATTTGCAATTTGTGAGGGCCGTTCTCTCTATATAAGAAATCGTTGATTATTCTTCGTCTATGAATATCCAAATTTTTACACCTAATACTCCATAGATAGTTCGAATTGGATAGCAGCAATAATCAATTTTAGCGCGAATTGTTTGGAGGGGAAGTCTACCCTTTTTGATGCATTCGGCACGTGCAATTTCTTTCCCTGCGAGACGACCTGCAATTTTTACTTTTACTCCCCTTATATCTGCTTTTTGAGTTAATTCAATGGCTTTTTTCATTGCCTTTCGGAATGAAACTCTATTTTTTAATTTGAAAGCTATATATTCTGCAAGAATGCTAGGTTGTCTATAAGGTTCTTTAACTTTTTCAATAGCAATATTAAGTCTCTGGTTTACAGAATTAACTTCCTTTTGTAGATCTTTCTCTAATTCTTCGATTGCTCCTTTTTTCTTTAATAAATTGGGGAATCCAATATGGATTATTACGTGGATCGTATCGATTTCTTTTTGAATTTCTATATGTGTAATTACTTCGGAACTTGAGTCTGATTCTATTTTTCTATTCGAGCCTTTTTTCCTATTCTTTTGTATATAGTTCTTGATACAATTCCGTATTTTTTTATCTTCCTGTAGACCTTCAGAATAATTTTTTGGTTGTGCGAACCAAAAGGAATGGTGATTTTGGGTTGTACCAAGTCTGAAACCGAGTGGATTTATTTTTTGTCCCATTCAAGTCTTACGAGAGTAATATTCTACAACTAACAACTCATTTATTTTGAGACCGACCCACTTCCTATCTAGGATTTTTTTAACTAGTCCTTTATATTGCAATGTGTCAATCGTCAAATGCTTTGGCAATTTCCCCGGGTCGGATGAAGCAATAGAATTTTGAACCAGACATTTTGATCTTTGGTTATCCTTCGTAGTAATAATATCTCGGGGTTTGCAACGAAAACTTGGTATATCGACTATACGACGATTAACTAAAATATGTCTATGGTTAACTAATTGCCGGGCCTCAGGAATGGTTGAAGCCATACCCAATCGAAAAAGGATATTATCCAAACGCATTTCAAGTAATTGTAGTAAAACCTGACCTGTTGACCTTTTTGCTTTTCCAGCGATATGTACATATCTAAGTAATTGTCGTTCTGTCAGACCATAATGAAAACGCAATTTCTGTTTTTCTTGAAGACGAATACGATATTGCTCTTTTTTCCCAGAATGGAATTTCTTTTTCAGATTACTTCCGGATTTAGGTGTTTTTCTAGTGAGTCCTGGTAAAGCTCCCAGACGGCGTATTTTTTTAAAACGAGGTCCTCGATAACGGGACATTTAACGAAAATGTGCAAGAGCTCTATTTGCCTCTGCCATTCTATGAGTCGCTTCCTTTTTGCGTATGGCACCCCCACTCCCTTTGGCAGCATCTACTAATTCGGAACTTAATTTGAAAGCCATATTTCGACCCGGACGCTTTTGGGATGCTTCTAATAACCAACGAATGGCAAGTGCTCTTCCTTGTTTAGATCCTATTTCAATCGGAACTTTCCGCGTCGATCCTTTTTTATTACGTCTTGTTTTTACTCCTATATTGGGAGTTACTCTACGTATTGCTTGACGTAAAACCAATAGTGGATTTGTTTCTGTCTTTTGTTGAATCTTTTTCACGGCTCGATAGAGAATTTGATAAGCCAATGATTTTTTTCCGTCTTTCATAATACGGTTAACCACCATGTTAACTAATCGATTACGAAAAATTGGATCGGATTTTGCAGTTCTTTTTTCTGCAGTACCTCGACGTGACATTTACCATATATAACATAAGACTTCCCCCCCAATTCTGTTTAGTCGAGCTTCTCGATCTGTCATTATACCTCGAGAAGTAAAAAGAATAGCAATTCCCATTCCGCCCAAAACTTTAGGAATTCCTTGATAGTGGGCATAAATTCGAAAGCCGGGTCGGCTGATACGCTTTAAAAAGGTTCTAGTTCTATATATTCCTTTTCTAGTCTTTCTCTTTTGATGTCGCAAAGTTGAAACCAAAAAATATCTGTTACTTTCCTGATGTTTCCAAACACTTTCAATAAAACCCTCTCGTAGAAGTATTTTAACAATGTTTTCGGTAATATTTGTAGATACTACTCGAACTGTTCCTTTTTTATTCATGTCCGCGTTTCTTATAGAGGTTAGTAAATCAGCAATAGTGTCCTTGCCCATATCTCATGGAGAGTTCGATCCTGGCTCAGGATGAACGCTGGCGGCATGCTTAACACATGCAAGTCGAACGGGAAGTGGTGTTTCCAGTGGCGAACGGGTGAGTAACGCGTAAGAACCTGCCCTTGGGAGGGGAACAACAACTGGAAACGGTTGCTAATACCCCGTAGGCTGAGGAGCAAAAGGAGAAATCCGCCCAAGGAGGGGCTCGCGTCTGATTAGCTAGTTGGTGAGGCAATAGCTTACCAAGGCGATGATCAGTAGCTGGTCCGAGAGGATGATCAGCCACACTGGGACTGAGACACGGCCCAGACTCCTACGGGAGGCAGCAGTGGGGAATTTTCCGCAATGGGCGAAAGCCTGACGGAGCAATGCCGCGTGGAGGTGGAAGGCCTACGGGTCGTCAACTTCTTTTCTCGGAGAAGAAACAATGACGGTATCTGAGGAATAAGCATCGGCTAACTCTGTGCCAGCAGCCGCGGTAAGACAGAGGATGCAAGCGTTATCCGGAATGATTGGGCGTAAAGCGTCTGTAGGTGGCTTTTCAAGTCCGCCGTCAAATCCCAGGGCTCAACCCTGGACAGGCGGTGGAAACTACCAAGCTGGAGTACGGTAGGGGCAGAGGGAATTTCCGGTGGAGCGGTGAAATGCATTGAGATCGGAAAGAACACCAACGGCGAAAGCACTCTGCTGGGCCGACACTGACACTGAGAGACGAAAGCTAGGGGAGCAAATGGGATTAGAGACCCCAGTAGTCCTAGCCGTAAACGATGGATACTAGGTGCTGTGCGACTCGACCCGTGCAGTGCTGTAGCTAACGCGTTAAGTATCCCGCCTGGGGAGTACGTTCGCAAGAATGAAACTCAAAGGAATTGACGGGGGCCCGCACAAGCGGTGGAGCATGTGGTTTAATTCGATGCAAAGCGAAGAACCTTACCAGGGCTTGACATGCCGCGAATCCTCTTGAAAGAGAGGGGTGCCCTCGGGAACGCGGACACAGGTGGTGCATGGCTGTCGTCAGCTCGTGCCGTAAGGTGTTGGGTTAAGTCTCGCAACGAGCGCAACCCTCGTGTTTAGTTGCCACTATGAGTTTGGAACCCTGAACAGACCGCCGGTGTTAAGCCGGAGGAAGGAGAGGATGAGGCCAAGTCATCATGCCCCTTATGCCCTGGGCGACACACGTGCTACAATGGGCGGGACAAAGGGTCGCGATCTCGCGAGGGTGAGCTAACTCCAAAAACCCGTCCTCAGTTCGGATTGCAGGCTGCAACTCGCCTGCATGAAGCAGGAATCGCTAGTAATCGCCGGTCAGCCATACGGCGGTGAATCCGTTCCCGGGCCTTGTACACACCGCCCGTCACACTATAGGAGCTGGCCATGTTTGAAGTCATTACCCTTAACCGTAAGGAGGGGGATGCCTAAGGCTAGGCTTGCGACTGGAGTGAAGTCGTAACAAGGTAGCCGTACTGGAAGGTGCGGCTGGATCACCTCCTTTTTTCAAAAGAGGAAAGGCTTGCGGTGGATACCTAGGCACCCAGAGACGAGGAAGGGCGTAGCAAGCGACGAAAAGCTTCGGGGAGTTGAAAATAAGCATAGATCCGGAGATTCCCAAATAGGTCAACCTTTTGAACTGCCTGCTGAATCCATGAGCAGGCAAGAGACAACCTGGCGAACTGAAACATCTTAGTAGCCAGAGGAAAAGAAAGCAAAAGCGATTCCCGTAGTAGCGGCGAGCGAAATGGGAGCAGCCTAAACCGTGAAAACGGGGTTGTGGGAGAGCAATACAAGCGTTGTGCTGCTAGGCGAAGCGGTTGAGTGCCGCACCCTAGATGGCTAAAGTCCAGTAGCCGAAAGCATCACTAGCTTATGCTCTGACCCGAGTAGCATGGGGCACGTGGAATCCCGTGTGAATCAGCAAGGACCACCTTGCAAGGCTAAATACTCCTGGGTGACCGATAGCGAAGTAGTACCGTGAGGGAAAGGTGAAAAGAACCCCCAGTGGGTAGTGAAATAGAACGTGAAACCGTGCTGAGCTCCCAAGCAGTGGGAGGGGAAAGTGATCTCTGACCGCGTGCCTGTTGAAGAATGAGCCGGCGACTCATAGGCAGTGGCTTGGTTAAGGGAACGGAACCCACCGGAGCCGTAGCGAAAGCGAGTCTTCATAGGGCGATTGTCACTGCTTATGGACCCGAACCTGGGTGATCTATCCATGACCAGGATGAAGCTTGGATGAAACTAAGCAGAGGTCCGAACCGACTGATGTTGAAGAATCAGCGGATGAGTTGTGGTTAGGGGTGAAATGCCACTCGAACCCAGAGCTAGCTGGTTCTCCCCGAAATGCGTTGAGGCGCAGCAGTTGACTGGACATCTAGGGGTAAAGCACTGTTTCGGTGCGGGCTGCGCGAGCGGTACCAAATCGAGGCAAACTCTGAATACTAGATATGACCCAAAAATAACAGGGGTCAAGGTCGGCCAGTGAGACGATGGGGGATAAGCTTCATTGTCGAGAGGGAAACAGCCCGGATCACCAGCTAAGGCCCCTAAATGACCGCTCAGTGATAAAGGAGGTGGGGGTGCAAAGACAGCCAGGAGGTTTTCCTAGAAGCAGCCACCCTTTAAAGAGTGCGTAATAGCTCACTGATCGAGCGCCCTTGCGCTGAAGATGAACGGGGCTAAGCGATCTGCCGAAGCTGTGGGATGTCAAAATGCATCGGTAGGGGAGCGTTCCGCCTTAGAGGGAAGCAAACGCGAAAGCGGGGGTCGACGAAGCGGAAGCGAGAATGTCGGCTTGAGTAACGAAAACATTGGTGAGAATCCAATGCCCCGAAACCCCAAGGTTTCCTCCGCAAGGTTCGTCCACGGAGGGTGAGTCAGGGCCTAAGATCAGGCCGAAAGGCGTAGTCGATGGACAACAGGTCAATATTCCTGTACTACCCCTTGTTGGTACGGAGGGACGGAGGAGGCTAGGTTAGCCGAAAGATGGTTATAGGTTTAAGGACACAAGGTGACCCTGCTTTTTCAGGGTAAGAAGGGGTAGAGAAAATGCCTCGAGCCGAGGTCCGAGTACCAAGCGCTGCAGCGCTGAAGTATGAGCCCCGTGGACTAGCTATTGCTTCTCCACGAGGCTCATACCAGGCGCTACTGCGCTGAAGTATGTAACCCATGCCATACTCCCAGGAAAAGCTCGAACGACCTTCAACAAAAGGGTACCTGTACCCGAAACCGACACAGGTGGGTAGGTAGAGAATACCTAGGGGCGCGAGACAACTCTCTCTAAGGAACTCGGCAAAATAGCCCCGTAACTTCGGGAGAAGGGGTGCCCCCTCGCAAAGGGGGTCGCAGTGACCAGGCCCGGGCGACTGTTTACCGAAAACACAGGTCTCCGCAAAGTCGTAAGACCATGTATGGGGGCTGACGCCTGCCCAGTGCCGGAAGGTCAAGGAAGTTGGTGAACTGATGACAGGGAAGCCGGCGACCGAAGCCCCGGTGAACGGCGGCCGTAACTATAACGGTCCTAAGGTAGCGAAATTCCTTGTCGGGTAAGTTCCGACCCGCACGAAAGGCGTAACGATCTGGGCACTGTCTCGGAGAGAGGCTCGGTGAAATAGACATGTCTGTGAAGATGCGGACTACCTGCACCTGGACAGAAAGACCCTATGAAGCTTTACTGTTCCCTGGGATTGGCTTTGGGCCTTTCCTGCGCAGCTTAGGTGGAAGGCGAAGAAGGCCCCCTTCCGGGGGGGCCCGAGCCATCAGTGAGATACCACTCTGGAAGAGCTCGGATTCTAACCTTGTGTCAGACCCGCGGGCCAAGGGACAGTCTCAGGTAGACAGTTTCTATGGGGCGTAGGCCTCCCAAAAGGTAACGGAGGCGTGCAAAGGTTTCCTCGGGCCAGACGGACATTGGTCCTCGAGTGCAAAGGCAGAAGGGAGCTTGACTGCAAGACTCACCCGTCGAGCAGAGACGAAAGTCGGCCTTAGTGATCCGACGGTGCCGAGTGGAAGGGCCGTCGCTCAACGGATAAAAGTTACTCTAGGGATAACAGGCTGATCTTCCCCAAGAGTCCACATCGACGGGAAGGTTTGGCACCTCGATGTCGGCTCTTCGCCACCTGGAGCTGTAGGTGGTTCCAAGGGTTGGGCTGTTCGCCCATTAATGCGGTACGTGAGCTGGGTTCAGAACGTCGTGAGACAGTTCGGTCCATATCCGGTGTGGGCGTTAGAGCATTGAGAGGACCTTTCCCTAGTACGAGAGGACCGGGAAGGACGCACCTCTGGTGTACCAGTTATCGTGCCTACGGTAAACGCTGGGTAGCCAAGTGCGGAGAGGATAACTGCTGAAAGCATATAAGTAGTAAGCCCACCCCAAGATGAGTGCTCTCTGAAATAGGATAAGGTAGCGGCGAGACGAGCCGTTTAAATAGGTGTCAAGTGGAAGTGCAGTGATGTATGCAGCTGAGGCATCCTAACGAACGAACGATTTGAACTATTCTGGTGTCCTAGGCGTAGAGGAACCACACCAATCCATCCCGAATTTGGTGGTTAAACTCTACTGCGGTGACGATACTGTAGGGGAGGTCCTGCGGCAAAATAGCTCGATGCCAGAATTTATTCAAATTCAAAGCGCTTCGTAATCTTCAACCAGTTCTGTGCTTCAATATAATTTCCCGGAGTAAGCGCTATAGCTTGTTTCCAATACTCAGCAGCTTGATCAAACCAAGCTTCCGCAATTTCCGAATCACCCTGTAGAATGGCCTGTTCTCCTCGGTGTAATGACAGATCACGGCCATATTATTAAAAGCTTGCGGTAAGAAGGGGTTTCGTTCTAGTGCCCGGAAATAATATTCCAAAGCCTTTGTATGCTCTCCATTGCTTGTGTGTATAAGGCCTATGTTATAGAGTATATAACTTCGATCATAGGGATCAATTTCTAGTCGCGTAGCTTCATAATAATTCTGCAAAGCTTCCGCATAATTTCCTTCGGATTGAGCCAACATCCAATCGCACCATCTCTATAATAAGTAAATGCCCTTTTTTCCCCTGAGGTTGTCGGAATTATTCGCAATAAAATATTGGCTACAATTGAGGAGGTCTTATCAATGAAATTTCCATTTATACGGGATCTAGGCATATGAATTGGCGATCAGAACACATATGGATAGAACTTCTAAAAGGTTCTCGAAAAAGAGGTAATTTTTTCTGGGCCTGTATTCTTTTTCTAGGTTCACTAGGATTCTTATCGGTTGGGGCTTCCAGTTATCTTGGTAAGAATATGATATCTGTACTTCCATCTCAACAAATTCTTTTTTTTCCACAGGGGGTCGTGATGTCTTTCTACGGAATCGCGGGCCTATTCATTAGCTCCTACTTGTGGTGCACTATTTTGTGGAATGTAGGCAGTGGTTATGACCGATTCGATAGAAAAGAGGGAATAGTGTGCATTTTTCGTTGGGGATTCCCTGGAATAAAACGTCGCGTCTTCCTTCGATTCCTTATGCGGGATATCCAATCAATTAGAATTCAGGTTAAAGAGGGTCTTTATCCTCGTCGTATCCTTTATATGGAAATCCGGGGCCAGGGGGTCATTCCCTTGACTCGTACTGATGAGAAGTTTTTTACTCCACGAGAAATAGAACAAAAAGCTGCCGAATTGGCCTATTTCTTGCGTGTACCAATTGAAGTATTTTGAATGGCGTACTCCTCCTGTTTGAATCGGAGTTTGAAACCAAACAAACTTCTCCTCAGGAGGATAGATGGGGCGATTCAGGTGAGATCCCATGTAGATCTAACTTTCTATTCACTCGTGGGATCCGGGCGGTCCGGGGGGGCCACCACGGCTCCTCTCTTCTCGAGAATCCATACATCCCTTATCAGTGTATGGAGAGCTATCTCTCGAGCACAGGTTGAGGTTCGTCCTCAATGGGAAAATGGAGCACCTAACAACGCATCTTCACAGACCAAGAACTACGAGATCACCCTTTCATTCTGGGGTGACGGAGGGATCGTACCATTCGAGCCAAATAGGAGCAGAGCAGGTTTGAAAAAGGATCTTAGAGTGTCTAGGGTTGGGCCAGGAGGGTCTCTTAACGCCTTCCTTTTTCTGCCCATCGGAGTTATTTCCCAAGGACTTGCCATGGTAAGGGGGAGAGGGGAAGAAGCACACTTGAAGAGCGCAGTACAACGGGGAGTTGTATGCTGCGTTCGGGAAGGATGAATCGCTCCCGAAAAGGAGTCTATTGATTCTCTCCCAATTGGTTGGATCGAAGGGGCGATGATTTACTTCACGGGCGAGGTCTCTGGTTCAAGTCCAGGATGGCCC
Brachyelytrum_aristosum_KM974735		ATGGCAACCCTTCGAGTCGACGAAATTCAGAAAATTCTACGCGAACGTATTGAACAATATAATAGGAAAGTAGGGATTGAAAATATCGGTCGCGTAGTTCAAGTGGGGGATGGGATTGCTCGTATTATAGGTCTTGGTGAAATAATGTCAGGTGAATTAGTCGAATTTGCAGAAGGGACTAGGGGTATTGCTCTGAATTTGGAATCCAAAAATGTTGGGATTGTATTAATGGGCGATGGGTTGATGATACAAGAGGGAAGTTTTGTAAAAGCAACAGGAAGAATTGCTCAGATACCTGTGAGCGAGGCTTACTTGGGTCGTGTTATAAATGCTCTGGCTAAACCTATTGATGGGAGAGGCGAAATTCTAGCTTCGGAATCTCGCTTAATTGAATCCCCTGCTCCGAGTATAATTTCCAGGCGTTCCGTATATGAACCCCTTCAAACAGGGCTTATTGCTATCGATTCGATGATCCCCATAGGGCGCGGTCAACGAGAGCTAATTATTGGGGACAGACAGACTGGCAAAACAGCAGTAGCCACGGATACAATTCTCAATCAAAAAGGGAAAAATGTAATATGTGTTTATGTAGCTATCGGTCAAAGAGCATCTTCCGTGGCTCAAGTAGTAACTACTTTCCATGAGGAGGGGGCCATGGAATACACTATTGTAGTAGCTGAAATGGCGGATTCACCTGCTACATTACAATACCTCGCTCCTTATACGGGAGCAGCCCTGGCTGAGTATTTTATGTACCGCGAACGGCATACTTTAATAATTTATGATGATCTCTCCAAACAGGCACAAGCTTATCGCCAAATGTCCCTTCTATTAAGAAGACCCCCCGGCCGCGAAGCTTATCCAGGGGATGTTTTTTATTTGCATTCACGCCTTTTAGAAAGAGCCGCTAAATTAAATTCTCTTTTAGGCGAAGGAAGTATGACCGCTTTACCAATAGTTGAGACTCAATCTGGAGACGTTTCTGCCTATATTCCTACTAATGTAATCTCCATTACAGATGGACAAATATTCTTATCCGCCGATCTATTCAATGCCGGAATTCGACCTGCTATTAATGTGGGTATTTCTGTTTCCAGAGTAGGATCTGCGGCTCAAATTAAAGCCATGAAACAAGTAGCTGGCAAATCAAAATTGGAACTAGCTCAATTCGCAGAGTTACAAGCCTTTGCACAATTCGCCTCTGCTCTCGATAAAACAAGTCAGAATCAATTGGCAAGGGGTCGACGATTACGAGAATTGCTTAAACAATCCCAAGCAAACCCTCTCCCAGTGGAAGAGCAGATAGCTACTATTTATACCGGAACGAGAGGATATCTTGATTCGTTAGAAATTGAACAGGTAAATAAATTTCTGGATGAGTTACGTAAACACCTAAAAGATACTAAACCTAAATTCCAAGAAATTATATCTTCTAGCAAGACATTCACCGAGCAAGCGGAAATCCTTTTGAAGGAAGCTATTCAGGAACAACTCGAACGGTTTTCCCTTCAGCAACAAACATAATCATTTCTTCAATTTGTTCTCCTCTTCTAAGGTTATAGCTTTCGTGCTAGCTTCATCGATGTTACCCACTAAATAAAAAGCCTGCTCGGGTAGGCCATCTAATTCTCCGGAAAGGATTAGTTGAAATCCCCTAATTGTTTCTGCAAGACCAACATACTTTCCTGGAGAACCGGTAAAAACTTCTGCCACAAAGAACGGTTGTGATAAGAAACGCTCAATTTTTCGCGCTCTTGCTACAGTTAAACGATCCTCCTCCGATAATTCATCCAACCCAAGAATTGCGATAATGTCCTGAAGTTCTTTGTAACGCTGTAAAGTTTCCTTAACTCTTTGCGCAGTTTCATAATGTTCGTTGCCAACGATCCGAGGCTGTAACATAGTTGAGGTTGAATCTAAAGGATCTACTGCTGGATAAATACCCTTGGAAGCTAATCCTCTGGAAAGTACGGTAGTAGCATCCAAATGTGCAAATGTTGTGGCAGGAGCAGGGTCAGTCAAATCATCTGCAGGTACATAAACTGCTTGGATCGAAGTTATAGATCCCTTTTTGGTAGAAGTAATTCTTTCTTGCAAAGAACCCATTTCTGTACTAAGAGTAGGTTGATAACCCACTGCAGAGGGCATTCTCCCTAATAAGGCGGAAACCTCCGATCCTGCTTGAACAAAACGAAAGATATTATCGATGAATAGAAGCACATCTTGCTTATTAACATCTCGGAAATATTCCGCCATAGTTAGGGCAGTTAAACCAACTCTCATACGAGCTCCCGGTGGTTCATTCATTTGGCCATAGACTAGAGCTACCTTCGATTCCTCAATATTTTTTTCATTAATTACTCCGGATTCCTTCATTTCCATATAAAGATCATTTCCTTCACGAGTCCGTTCCCCTACTCCGCCAAATACGGATACGCCTCCATGAGCTTTAGCAATGTTGTTGATTAATTCCATGATGAGTACTGTTTTACCTACTCCAGCCCCCCCAAATAGTCCTATTTTTCCTCCACGTCGATAAGGAGCTAAAAGATCGACCACCTTAATACCTGTTTCAAAGATAGATAATTTCGTATCTAACTCGATAAAGGCAGGCGCAGATCTATGAATAGGGAATGTTGCACTAGTATCTACAGGACCCAAATTGTCAACAGGCTCCCCAAGAACGTTGAAAATTCGTCCGAGAGTAGCTCCACCGACTGGAACACTGAGAGGAGCTCCCGTGTCAATCACTTCCATTCCTCTCATCAACCCGTCTGTAGCACTCATAGCTACAGCTCTAACTCGATTATTTCCTAATAATTGTTGTACCTCACAAGTCACATTAATTTGACTACCGGCGGTGTCTCTACTCTTGACTACCAAAGCGTTATAAATATAAGGTAACTTGCCTGGGGGAAAAGTGACATCCAGCACGGGTCCAATAATTTGATCGATACGCCCTGTGCTTTTTTCTTCAATTGTGGAAACCCCGGGACGAGAAGTAGTTGGATTGGTTCTCATTCAATTGGATGGGGGAATCCAGTTGACAGCCTCGACTCGTATCCTAGCTCGTCTGAGAGCTAGCTTTGCTTCAACCAATTCTTTCGTACCCTCAGCTTTACTCAAGTTAGCTTCGGCTGTTTCAAGTGCCTGTTTAGCTTCTTTCGGATCAATGTCACTACCCAATTCCGCATCATTTCCTAAAATGATGATCTCATTATTAACTATTCTCGCAAAACCGCTCCACAGAACGGCCGTTAACCATTGATCGTTGAGGAGGCGTATTCTCAAAGGACCCATATCTACTGCTGTGTTAATGGGGGCGTGATTTGGTAATACACCAATTTGGCCACTATTAGTAGATAAAATGATTTCTTTTACTTCACAATCCCAAATAATTCGCTTAGGAGTCAGTACATAAAGATTTAATTTCATATGAAAAATGTAACCCATTCTTTCGTTTTTTTAGCTCACTGGCCATCCGCTGGGAGTTTCGGGCTTAATACCGATATTTTAGCAACAAATCTAATAAATCTAACTGTAGTGGTTGGTGTATTGATTTTTTTTGGAAAGGGAGTGTGTGCGAGTTGTCTATTAAAAGATTTATTAGATAATCGAAAACAGAGGATCTTGAGTACTATTAGAAATTCGGAAGAATTGCGTAGAGGGACCATTGAGCAACTCGAAAAAGCTCGGATTCGATTACAGAAAGTCGAACTAGAAGCAGATGAGTATCGAATGAATGGATACTCTGAGATAGAACGAGAAAAAGAAAATTTGATTAATGCTACTTCTATTAGTTTGGAACAATTAGAAAAGTCTAAAAACGAAACCCTTTATTTTGAAAAACAAAGGGCGATGAATCAGGTCCGACAACGGGTTTTCCAACAGGCCGTACAAGGAGCTCTAGGAACTCTGAATAGTTGTTTGAATACCGAGTTACATTTCCGTACGATTCGTGCTAATATTGGCATTCTCGGGTCCATGGAATGGAAGAGATGAATCCACTAATTGCTGCTGCTTCCGTTATTGCTGCTGGATTGGCCGTAGGGCTTGCTTCTATTGGGCCTGGAGTTGGTCAAGGTACTGCTGCAGGACAAGCTGTAGAAGGTATTGCGAGACAGCCAGAAGCAGAAGGTAAAATACGAGGTACTTTATTGCTTAGTCTAGCTTTTATGGAAGCTTTAACAATTTATGGACTAGTTGTGGCACTAGCGCTTTTATTTGCGAACCCTTTTGTTTAAATGAATATTATACCTTGTTCCATTAAAACACTCAAGGGGTTATACGATATATCGGGTGTAGAAGTAGGCCAACACCTCTATTGGCAAATAGGAGGTTTCCAAATTCATGCCCAAGTACTTATCACTTCTTGGGTCGTAATTACTATCTTGCTAGGTTCAGTTGTCATAGCTGTTCGGAATCCACAAACCATCCCGACCGACGGTCAGAATTTCTTTGAATATGTCCTTGAGTTTATTCGAGACTTGAGCAAAACTCAGATTGGAGAAGAATATGGTCCCTGGGTTCCTTTTATTGGAACTATGTTCCTTTTTATTTTTGTTTCGAATTGGTCGGGTGCTCTTTTACCTTGGAAAATTATACAGTTACCCCATGGGGAATTAGCAGCGCCCACGAATGATATAAATACTACTGTTGCTTTAGCTTTACTCACGTCAGCGGCATATTTTTATGCGGGTCTTAGCAAAAAAGGATTGAGTTATTTCGAGAAATATATTAAACCAACTCCAATCCTTTTACCAATTAACATTCTAGAAGATTTCACAAAACCATTATCGCTTAGCTTTCGACTTTTCGGGAATATATTGGCGGATGAATTAGTCGTTGTTGTTCTTGTTTCTTTAGTCCCCTTAGTGGTCCCTATACCGGTCATGTTTCTTGGATTATTTACAAGCGGTATTCAAGCTCTTATTTTTGCAACATTAGCCGCAGCCTATATAGGTGAATCCATGGAGGGTCATCATTGAATGCTATTTGCAACTTTAGAACATATACTAACTCATATCTCTTTCTCAACCATTTCAATTGTGATTACGATTCATTTGATAACCCTATTAATTACTGAACTTGGGAAATTACGTGATTCGTCAGAAAAAGGAATGACAGCTACTTTTTTCTCTATAACAGGATTCCTAGTTTGTCGTTGGGCTTCTTCGGGACATTTTCCATTAAGTAATTTATATGAGTCATTGATCTTCCTTTCATGGGCTCTGTATATTCTTCATACGATTCCTAAGATACAGAACTCTAAAAATGATTTAAGCACAATAACTACGCCAAGTACTATTTTAATGCAAGGCTTTGCCACGTCGGGTCTTTTAACTGAAATGCATCAATCCACAATACTAGTACCTGCTCTACAATCTCAGTGGTTAATGATGCATGTCAGTATGATGTTACTAAGCTATGCAACTCTTTTGTGCGGATCCTTATTATCAGCCGCTCTTCTAATCATTAAATTTCGAAATAATTTCCATTTCTTTTCTTTAGTGAGATTGAATATTTCTATGTAAAAGAAAGTGCTTTAAAAAACACCTCTTTTTCTTCATTTCCAAATTATTACAAATATCAATTAACTAAGCGTCTGGATTCTTGGAGTTATCGTGTCATTAGCCTAGGATTTACCCTTTTAACCCTAGGTATTCTTTGTGGAGCAGTATGGGCTAATGAGGCGTGGGGATCCTATTGGAATTGGGATCCTAAGGAAACCTGGGCATTTATTACTTGGACCATATTCGCAATTTATTTACATAGTAGAACAAATCCAAATTGGAAGGGTACGAATTCTGCACTTGTAGCTTCGATAGGATTTCTTATAATTTGGATCTGCTATTTTGGTATCAATCTATTAGGAATAGGTTTACATAGTTATGGTTCGTTTACATTACCATCTAAATGAATGAAAAAAAAGAAAGCATTGCCTTCTTTACTATATCTTGTATTTATCGTACTTTTGCCCTGGGGGGTCTCTTTCTCTTTTAACAAATGTCTGGAACTTTGGATTAAGAATTGGTGGAATACCAGGCAATCCGAAACTCTCTTAACTGATATTCAAGAGAAAAGGGTTCTAGAAAGATTCATAGAATTAGAAGAACTTTTTCTCTTGGACGAAATGATAAAAGAGAAACCGAAGAAACCTCCTATAGGAATACACAAGGAAATAATACAATTGGTCAAAATAGATAATGAGGATCATCTCCATATCATTTTGCATCTCTCGACAAATATAATATGTTTGGCTATTCTAAGTGGTTCTTTTTTTCTGGGTAAAGAGGAACTTGTCATTTTGAATTCTTGGGTTCAGGAATTCTTCTATAACTTAAATGACTCAATAAAAGCTTTTTTTATTCTTTTAGTTACTGATTTTTTTGTTGGATTTCACTCTACCCGCGGTTGGGAACTAGTAATTCGTTGGGTCTACAACGATCTTGGATGGGCTCCTAACGAGCTAATTTTCACAATTTTTGTTTGTAGTTTTCCAGTGATTCTAGATACATGTTTGAAATTTTGGGTCTTTTTTTGTTTAAACCGACTATCTCCTTCGCTTGTAGTCATTTATCATTCAATTAGTGAAGCACTACCAATCCTTAAACATTTCAGGAAACCATACTGGATCAGTATCGCAGTGCTCGTCAATCATTTCATCTCCTACAATATCGACAAGCCCATAAGCTTTGGCTTCGTCTGCTGACATAAAAACATCCCTTTCCATGTCTTCGGATACAACCCAAAAAGGTTTGCCTGTTCTTAGTGCATAAACCCTTGTGATCATTTCGCGAACTTTGTGTAACTCTTCTACTTCTAATAAAAATTCTGGTGTCCTTGCCCGATAATAAGCACTAGCAGGTTGGTGAAGCATAATTCTCGCGTGAGGGAATGCTATACGCTTGGTGGGTTCTCCTCCAAGCAGAATGAAGGACGCCATGGACGCGGCTATTCCGAGGCATATTGTATATATATCTGGTGTCACTGTTTGCATCGTATCAAAAATAGCCATTCCTGAGATTAGCCATCCGCCTGGGGAGTTTATAAACAAAAAAATATCGCTAATTCCATCTTCTATACTGAGATATACCATGAGACCCGTAATATGATTCGTGATCTCACAACGAATCTCTTGACCTAAAAAAAGTGTCCTTTCTCGATACATAACATTGTATAAGTCAACCCAAGTCGCTTCTTCATCTCCGGGAATCCGGTAAGGTACTTTTGGAACACCAATGGGCATCTAATCTTTGGTATCTTTCAAATCTTCGGTATCCTTCGAGTCTTCGGTACGCTTCGAATCCTTATGGGGAAGTCTATAAATTATACGTCCCTTGCTTGAATCATAACGACTTACCTCAATTTTGACCCTATCTCCCATCAGTATTCGTATAGAGCTAGACCGGATCTTTCCTGAAATATAGCCCAGGATGATGGTGTCATTTTCTAGGCGAACGCGGAACATTCCGTTGGGTAGGGCTTCCGTAACTAAACCTTCGAAAGTGACTTTTGCTTCTCTCGGGTTTTTTTTTTGTCATCTAATAATTAATTAGGAGGGTTCACCAGGTCATTGATACGGATAATATCCAAATACCAAATACGCTCACTGTGTGATCCACAGAAGGAAAAGCGGGTTGTTTTGGTGAACATCAAAGAAAAAATGGGCTCTTCTTGCGTAAAAAATTCTTCTAAAAATACCGAACCCAATCGTTTCATAAAAGTTCTTACCGTGCTTTTATGTTTACGAGCTAAAGTTCTAGCGCATGAAAGTCGAAGTATATACTTTATTCGATACAAAGTCTGTTTTTTCGAGGATCCACTATGATAATGAAAAAGATTTCTACATATCCGACCAAATCGATCAAGAATATCCCAATCGGATAAATCGGTCCAAATGGGTTTACTAATGGGATGCCCCGATCCAGTAGAAAATTGAGCTTTTGATAAGGCTCCAATGAGGGAAGTAGCTGGGGCTATGGTATCGAGTTTTTTCATTCGAGTATCTATTAGAAAAGAATTTTCCAACATTTGATTCCTTACTAACAAAGGCTTTTTTGGTACACTTGAAAGGTATCCCAGAAAATCGAAGCAAGAGTTTGCTAATAGGTTTAGATGGATCCTTCGCGGTTGAGTCCAAAAAGAGAAAGAATATTGCCAGAAATTGACAAGGTAACATTTCCATTTCTTCTTCAAAAAAGGGGTTCCTTTTGATGCAAGAATAGCCTTTCCTTGATATCGAACATAATGCATAAGAGGATCCATAAAGAACCATATGGTTTTTCGAAAAAAACCGGGGTACATTACCCCAAAATGTTCCATCTTCCTAGAAAAGTGGATTCGTTCCAGAAAGGTTCCAGAAGATGTTAATGGTAAGCAAGAAGATTGTTTACGAAGAAACAACAAGAGAAATTCATATTCTGATACATAAGAGTTATATAGGAATCGAAATAATCTTTTATTTTCTTTTTTCAAAAGAAAAATGGATTTCATTGAAGTAAGAAGACTATTCCAATTCGAATAGTAGTTGAGAAAGAATCGCAAAAAATGCAAAGATGGAACATCTTGGGTACGGTATTGAAGGAGTTGAACCAAGATTTCCAAATGGATAGGATAGGGTATTTCTATATGTGATAGATAATGTAAATGCAAGAATTTGTCTTCTAAAAAGGGAAATATTGAATGAATAGATCGTAAATTCTGAAACTTTGGTATTTCTTTTTCTTTCGAACAAGATAATTCTCGTAGCGAGAATGGGATTTCTACAACGATCGCAAACCCCTCAGATAGAATTTGAGAATAAAACTCAGAATAAAAATAATTGTTACAATCCAACAATCGATCTTGGTTAGGGTGATTAACCGAGTTAATCCAAAAATTCTGCTGATACATTCGAATAATTAAACGTTTCACAAGTAGTGAACTAAATTTCTTGTTATTAGAACTAACAATTTCCGCAGGTTCGGAACCATTTAATCCATAATCATGGGCAAATGCATAAATATACTCCTGAAAGAGAAGTGGGTAGACAAAGTATTGTTGACGAGATTTCTGTTTTTCTGAATACCCTTCAAATTTTTCCATTTATAGTGAAACAAGTTGAGAAGAGGTTGTTAATAAGAGATTGCCCAGAGAAATGGGTAAAAGAAATTTCCATCCAAGATTTAATAACTGATCCATTCTCATTCTGGGTAAAGTCCATCTTATTGTGATAGAAATGAAGAGAAATAAATAAGCTTTAGTTAATGTAATAAAGATACCCATTGTCATTTCCAAAATTCCAACCGTTTT---------GAAAAATGCAAAAAAGGGTATATAGGGAATAGAAAAATTCCACCCGCCTAAGTAGAGAACTGTTACAAATAAGGAGGAAACTAATAAATTTAGATAAGAAACAAGATAAAATAAACCATATTTAATACCGGAATATTCGGTTTGATAACCTGCTACTAATTCTTCCTCCGCTTCTGGTAAATCAAAGGGTAATCGTTCACATTCTGCCAAAGAAGAAATTAGAAAAACCAGAAAACCTATAGGCTGACGCCAAACATTCCATCCAAAAAAACCATATTTTGACTGTGCTTCAACTATATCAACTGTACTTAAGCTGTTAGATAAGTAGAGATATTGCTAGCACACAAAAAGTTAATGGTATTTCATAACTAATAGATTGAGCAGCTGCTCGTAGACCGCCTGAAAAAGAATATTTATTATTTGAGCTATATCCTGCCATAAGAAGACCAACAGGAGCAATACTTGAAATGGCAATCCATAAAAAAACACCAATACTAAGATCGGCTAAAACAAAATGATATCCCAAAGGGATAACTAAAAAACTTAATAAAACAGATATGACTGCTATAGAGGGTCCAATGCTAAATAAAGGAATATCTCCTCGGGCTGGCAAGATATCCTCTTTAAAAAGTAGCTTAGTCCCATCTGCTATAGCTTGAAGCAGTCCCAGTGGACCTGCATATTCAGGACCAATACGTTGTTGTATCGATGCGGATATTTCTCTTTCTAACCACACAATTACGAGTACCTCTATTGTGATTCCCAGTAGGAGGGTCAAAATGGGTAGAATCCATATCAGTCCATAGACTTCTTTTAATAATTCCAATTTCGAAAAAGAATTGATAGTTTCTACCTCTACCCTATCTATTATCATCTAAAAGAGGGTATCCTGAGCAATTGCAAGAATGGGGTTCATTGATATTCCTGGTATAGTAGATGCTATCACACATACAGTCATACTCAATTCGATGGAATTGTTTGATCTTAAAGGGGATCTTCTATAATTTCGCACATAAGGGGTTATTTCTTGGTTTCGTCCAGTCATTAATAACTTGATTATTTTTAGATAATAGTAGATAGAAAGAACGCTCGTAAGGAGTCCTATTGAAACCAAGAAATATAGGCCTGCTTGCCATCCACACCAGAATAGATAGAGTTTTCCGAAGAAACCTGCTAGTGGAGGAAGGCCTCCTAGGGATAAGAGACATAGGGCTAAAGAGAGAGCCAAAAAAGGATCTTTCGTGTATAATCCTGCATAATCTCGAATGTTATCAGTTCCGGTACGTAGACCAAATAATACAATGCAAGCAAAAGTTCCTAGATTCATGGAGATATAGAACAGCATATAAGTTATCATGCTTGCATATCCATCATTTGAGTCTCCAACAATTATTCCAATAATTACATATCCGATTTGCCCTATGGACGAATATGCAAGCATACGTTTCATGCTTGTTTGAGTAATAGCAAGGAGATTCCCCAATATCATGCTAAGAATAGCTAGGATTTCCAGAAGAAGATGCCATTCGTTTGATGAGAAATAAAAAGGAATATCGAGAATTCGCGTGGCTGAAGCTGAAGCAGCTACTTTCGAAGTAACAGAAAGAAAAGCAACGACTGGAGTGGGGGAGTCAGAGTCGAAAAGAGGATTCCTCGCTTCTTTCTCTCATGCAAAACCGTGCATGAGACTTTCATCTCGCACGGCTCCTAAGTGATAAAAGAAAGAAGAACTCGTCTTCTTTCTTTTTTGATTACCTTCCTCGCGTATGTATAAGACCGAATCCATTCTTTTTCGAAATCGATTTCGAAAAAGAACTACTAATCCTTAACTTTTCGAGGAATCCTTCATCAGTGGTTGTGAATGACTGACTTTTTCAATCCTTTCAACCTTGGTTCCGTAGGAGCAAGTCAGAAAGGTTGAGAAATAGAACCATCTGATTTGATTCGTTCCCAATAGCCATGAGATGATCATCTTAGGGTGATCCTTTTGTCAACGGATGCTCCTATTACACTCGTAGTCTCTGAAGGATGAGAACCCACTATGTAGCATCTACATCGATAATTCAAGCATTGTATACGTCATTAGTCCGATTCTTTGTAGGAACTACCCGTAATAACGAACTTGCAAAATGGATCTGTTTATCATAAAGAGATTCGTTGTTCCTGACCCTGCTTCACCTTAATTGTTATTTGAACAAAAAGATCACAATAAACTTTTGGTAAAAGTTCTGTCTTGGTCGGAGTGGGGATAGCATTTCTCTTTTGCATGTCTATGGAGTTTTGCAAAACCCAAACACCTCAGAGATAGATATAGAGGTAGGAATTTGTCGAACGAACCACACTCCTTCGTAGACGTCAGGAGTCCATTGATGAAAAGGGGCTGGGGAAAGCTTGAACCCAAGTCCTACAGTGATGGATATAAGCGCAATTGAAATTCCTGGGGAGTTATACATTTGTGTATTGATAAGACCATTCACAATTTCTTGAAGCTCGATCTCCCCCCCAGATGAACCATATAGCCAAGAGAAACCATGAACCAGAATAGAAGAGCTTGCCCCACCCATGAGTAAATATTTCATAGTAGCCTCATTAGACCGTAGATCTCTCTTGGTATATCCAGACAATAGGTAGGAACATAAACTGAAACATTCTGGAGCTACAAAGATAGTTATTAAATCGTTAGCACCACATAAAAACATTCCCCCTAGAGTAGCTGTTAATACGAATAACAGAAACTCTGTTATAGCCATTTCTGTACATTCAATGTACTCTACGGATAGAGGAATACATAAAGTTGAACATAATAAAATAAGAAATTGAAAGATTTCGTTGAAATTGTTCGTTTGGAAATTTCCCGAAAAGCTAATTATAGGTTCTTCTCTCCATCGGAACAATAGGGCCGTTATGCTTATTACTAAACTTGTTGAAGAGATGAAATAGAACCAAGGTCTATCTTTTTGATCAGAGGTTGAATCGATCATCAGAAGAAGAATTAGGCCAAAAATTAGGATACATTCTGGGAAAATGAAACTTCCATGGAAGAGAAGCAAATGAAACGCTTTCATAAAAATTCTCGTAGAATCGAGAATGAAGTTTTCATTCTGTACATGCCAGATCATTTAAGACCATTCCAAGGCTCCTTTTCGCCATGCATAAACTAAACCAACAACTAGGATAAGCACGAAAATCAAAGCTTCGATAAAAACAGATACACCCAATACGTCGAAACTCATTGCCCAAGGGTAGAGAAAGACCGTTTCCACATCAAAAACAACAAAAACTAGCGCAAACATGTAATAGCGTATTCGGAATTGTAGCCAAGCCCCTCCCATGGGTTCTATACCCGATTCATAACTAGAAAGCTTCTCTGGTCCTTCACTAACCGGAGCTAAAAGTCCTGAAATCCAAAATGCCAAAATAGGAATAAGGCTTGCTATTATTAGAAATGTCCAAAAAATATCATATTCGTGAAGCAGAAACATCTATTTAGGATAATAATTGGATAAGAGAGCCTCTACCTTGTCAACGGATAGCGAGAGAACAAAATCTGGATAAATACCAATTCCTATTACTGGTAAAAAGATACAGATTAAAATAAAGAGTTCTCGTGGTCCAGAATCCACAAAATTAGCGTTTGGAACATGAAATAGCTTGTATCCATAGAACATCTGGCGTAGCATGGATAATAAATAAATAGGAGTTAATATCATTCCAATTGCCATTACAAAAGTAATTAGGGTTTTTGGCATTAACAGAAATTTTGGACTAGTAATTAGTCCAAAAAATACTAGTAATTCTGCAACAAAACCGCTCATTCCTGGTAGGGCAAGAGAAGCCATTGAAAAGCTACTAAACATGGTAAAAATTTTCGGCATTGGGATAGATATCCCCCCCAGTTCTTCGAGATAAACAAGACGCATTCTATCACAAGCCGTTCCCGCCAAGAAAAAAAGTGTAGCACCAATAAATCCATGGGATAATATTTGTAAAATAGCTCCATTGAGTCCAATGTTGGTTATGGAACCAATTCCTATAATTATGAAACCCATGTGGGATACGGAGGAGTAGGCTATTCTTTTTTTGAAATTTCGTTGACCAAGAGAAGTTGAAGCTGCATAGATTATTTGCACCGCTCCTATTATTACCAACCAGGGGGAAAATAGATAATGAGCATGAGGTAACAATTCCATATTGATCCGAATCAATCCGTATGCTCCCATCTTTAATAGGATTCCTGCTAAAAGCATACATGTACTGTAATGCGCTTCCCCATGGGTATCTGGTAACCACGTATGTAGGGGTATAATTGGCAATTTGACAGCATAAGCAATAAGGAAGCCAAAATATAATAGTATTTCTAATATTGCAGGGTATGATTGATTAATTAATCTTTCCAAATCTAATGTTGCTTGGTTGGAACCATATAAGCCCATACCTAGAACTCCGATTAAGAAAAAAATGGAACCGCCTGCAGTATACAAAATAAACTTTGTAGCTGAATACAGACGCCTCTTTCCCCCCCACATGGATAAAAGTAAGTAAACAGGAATTAATTCTAACTCCCACATGATAAAAAAAAGTAAAAGGTCTCGCGAAGAAAATAATCCTATTTGACCACTATACATTGCTAGCATCAGGAAATAGAATAATCGAGAATTCCGGGTAACTGGCCAAGCAGCTAAAGTAGCTAAAGTAGTGATAAATCCTGTCAATAAAATGGATCCTAATGAAAGTCCATCGATTCCCAATCTCCAGTGGAAATCGAAGACATCTATCCATTTAGAATCCTCCTTTAATTGGATTAAGGGATCCTCCAATTGGAAATGATAACAGAATGCATAAGTCATTAGAAGGAATTCTAATAAACAAATAGATATAGTATACCACCTAACGATTTTGTTTCCCCTATGAGGTAAAAAGAAAATTAATGAACCTGCAAATATCGGCAAAACAACAAGTATTGTTAACCAAGGAAAATGACTCATCTAATTATTCAAAAAATTAGATTGATTGATACGAGTTGATTTCCTGTTACGATGGATAGAAGAAAGAATGGATAGTCCAATAGCGGCTTCAGCAGCCGCAAGGGCTATAACAAAAATTGCGAAAATGTCTCCTTTTAATTGGCGACTATCAAATAGATCAGAAAATGTTACGAGATTTAGATTAATTGAATTCAGTATAAGTTCAAGACATATTAGAGCTCTAACCATGTTTCGGCTTGTGATCAATCCATAGATACCAATCGAAAATAAATAGACACTCAAAAAAAGTACATGCTCAAACATCATTTAGAAAAAATAATAAAAACACGGATACATAACATAAAAAAAAGAATAAATAAGATGATATTCGCCCTCCCCCTACATATTTAATTTCTTCTCCTATACAAAAACTAGCAAGACCTACTCCATTGACAATTCCATCAATGATACCCTTATCAAAAAACTGCGTTAGCTCGGTTAATCCTCTTATACCGAAGGTAAAGACCCTCGTATAGAAAATATCCATATAACCACGATTATATGACCAACTGTATATCTTTTTTTTCACTTGATCGAAAAAGGACTTTTTCGTACCCGCTTTTACAAAGGAATTTTTTAAATCCAAATTCTGAAAAAAAGAATAAGCGGATCCATAGAAGATATATGCTATGAATAGACCAAACATAGCTAGACTTACAGAAGAAATTGCATTAGTGATAAATTCATATGAATTTATAGAAGAAGTTTCCTGGAAAAAGTTTATTGAGGGAGTTAACCACTTTGATAATATGGTTAACTCCCATTATCAAAATGGATTCCTATGGATCCAATGAAGAAAGTAAAAAGGAGTAATATAAGAAGAGGAAATAGCATAGTATTTCCCGTTTCATGAGGATAGGCAAAAGTTTTTTTAGCTCCAAAGGGAGTACTAAAAAATCCTATCCTATTTCTTGTATTACCATGAATTTTGGATATATTTTGTGAAAAAAAGGAAACTCCACTGTTCGTTGTTGATAAAACAAAATCTCTATTCAACCTTTTTGGTATCCTTTTTCCCCATAAGGATATTGAATACAACGAACTCTCTTTAGTGCTACTGTAATTTTGAAAATGAACACGCAAATGCCCATCAAACGTAAGTAAATATATCCGAAACATATAAAACGCAGTTAATCCTGCAGTAAAAGAGGCTATTATCCCAAAAAAGGGTGAATACAACCAACTATTACTAAGGATTTCATCTTTGGACCAGAAGCAAGCAAGAGGTGGAATACCACAAAGAGAAAGTGTACCCCATAAAAAAGTGGTTCTTGTAATTGGAACGTATTTTCTTAAACCACCCATAAGAACCATATTCTGACTTCTATCTGGTGAATATCCAAGAAGAGGTTCCATTGAATGAATAACGGATCCGGATCCCAAGAACAATAAAGCTTTTGAATAAGCATGAGTGATTAAATGGAATAAAGCAGCTTGATAAGAACCTATACCTAGAGCTAACATCATATAACCCAATTGAGACATTGTAGAATAGGCTAAGCTTCTTTTAATATCTCTCTGAGCAAGAGCTAAAGTAGCCCCTAAGAAGAGTGTTATTGTACCTACTAAAGAAATGAAATTCATTATAAAAGGTAGGGATATGAAAAGAGGAAGAAGTCGAGCTAGAAGAAAGATCCCAGCAGCAACCATAGTTGCTGCGTGTATAAGAGCCGAAATGGGAGTGGGTCCTTCCATAGCATCGGGTAACCATATGTGAAGAGGGAATTGCGCAGATTTCGCAACTGCACCAAGGAATAATAAAAAAGCACACAAAGTAGTAAGTAAGGAATTAATCCCATTATTAGGAATCCAGTTATTAGCGATTTTGAACAAATCCCGAAATTCTAAACTACCTGTTATCCAAAAAAAACCTAAAATTCCTAATAACAGACCAAAATCCCCTACACGATTAGTTACAAAAGCTTTTTGACAAGCACTCGCTGCAATCGGCCGTGTAAACCAAAAGCCTATCAATAAATAGGAACACATTCCTACAAGTTCCCAAAAAAAATAAATTTGTATCAAATTGGAACTAGTAACCAATCCCAACATAGAAGTATTGAAAAAACTTATATAAACAAAAAATCTAAAATATCCTTCATCGTGAGACATATAACCGTCACTATAAATAAGAACCAGGATTCCTACAGTAGTAATTAGTATTAACATAATAGAAGTAAGCGGGTCAATCAAGTATCCAAATTCTAAGGAAAAATCATTATTGACGGTCCAAGACCATAGATATTGATAGATAGAACTGCCATTTATTTGTTGAATAGACAGTTGAACTGAGAATACCATAGCTACACTTAAGAATAAAACACTAGGAAAGGCCCATATGCGACGAAGATTTTTTGTTGCTGTCGGAATAAGAATAAGTCCAAACCCCATTGACATAATAACTGGAAGTGGGAGAAGAGGTATTACCCATGCATATTGATATATATGTTCCATTCATTGCCGAGCCATAGTAATTGCACCTATTAAAGAAACTAGAAGAATTATGGAAATGAGTTCAAACGGAAGATAAAAATCGGTTGCTAAATGAATCCCAATTTGTTGAACGTTATTTATGAGACCCTGTTCTACTATTTGGTTTGATCTTGTAGTCCAAAGAATTCCATACCATGACGTATCTGGGATAGTAGTCATTAGTGAAAAAAGAATAGTTATACAAACGAGTGAAGTGAATCCATCTCCAATAGTCCACAAATTCTTATCTTTAGACCATTCTGATCCATTTACGAACATTACAGCAAATATGATCAAGACATTTATGGCTCCCACATAAATAAGAAGTTGTGCGACAGCTACAAAGTAGGAATTCAATAAAATATAGAATAAGGATATACAAACAAGAACTAATCCCAGCGAAAAGGCAGAATAAATTGGGTTGGTAAGTAATATTACTCCTAGACCCCCTAGTATAATAGCAAATCCCAAAAATAGCACAAGAATCTCATGTATTGGTCCAGGTAAATCCATTCAACGATCAACTTCCCCCATAATGATATCTATACTACCTAATATCGTCATGATATCAGCCAATTTCATTTTTTTAACTAGCTGAGGAAGAATTTGCAAATTAATAAAACCGGGTGGACGAATTTTCCATCTCCAGGGGAAAAGACTATCATCTCCTATCAGATAAATCCCTAATTCACCTTTAGGAGCTTCCACTCTTACATAAAGCTCTTGCTTTGACAATTCAAAATTGGGCGAAGGTTTTTTACCAAGAAATCGATATTCAAAATCATTCCATTCGGAATTCTTTGCTTTCTTAAAGCGTCGTACTTCTAAATTCTCGTAAGGGCCTCCGGGAATTTTCTCTATAGCCTGTTGAATAATTTTGACGGATTCCCTCATTTCGCTGATTCGTACTAAATAACGAGCTAAGGAATCTCCTTCTTTTTGCCATTGGACTTTCCAATCGAATTGGTTGTAAGACTCATAAGGATCCACTTTACGAAGATCCCATTGTATTCCAGAAGCTCGTAACATTGGTCCCGATAAGCCCCAATTTACTGCTTCTTCTCCGCTAATAAAACCGACTCCTTCAACTCGTTCTAAAAAAATGGGATTCTGTGTAATAAGTTGTTGATATTCAGCAATTCCTCGTAAAAAATAATCACAGAAATCCAAACATTTATTGATCCATCCATAAGGTAGATCGGCGGCTACTCCTCCGATACGAAAGTAATTATGCATCATTCGCATACCTGTAGCAGCTTCAAATAGATCGTATATCAATTCTCTCTCTCTAAAAATATAGAAAAAAGGAGTCTGTGCGCCGAGATCCGCCATAAAAGGTCCAAGCCATAACAAGTGAGAAGCTATACGGCTCAACTCTAACATAATTACCCTAATATAGCTGGCTCTTTGGGGTATTTGAATATTCTCCAAGAATTCTGGTGCATTTACCGTTATCGCTTCTGTAAACATAGTAGCTAAATAATCCCACCGTGTTACATAAGGTAAGTATTGTATAATAGTTCGGTTTTCCGCGATCTTTTCCATTCCTCTGTGTAAATAGCCTAATATGGGTTCACAATCAATAACATCTTCACCATCGAGAGTAACGATCAGTCGAAGAACACCATGCATTGATGGGTGCTGAGGGCCCATATTGACTATCATGAGATCTTTTCTTGTAAGCGGTAGACTCATCTAGTAATCAGTAATTGTTCTTGAATTCCAAGATTTTTCTTCGTCTATTTTATTTTGAGTCGAATTCCTAATTGTTTGAATTGTGTAATCTCCCATTATGGAGATTGGTAACCGACTCAAAGCAATTTGATTGTAATTCAATTCATGACGATCATAAGTAGAAAGTTCATATTCTTCAGTCATTGATAAACAACTTGTCGGACAGTACTCAACACAATTACCACAAAATATACAAACTCCGAAATCAATACTATAATTAAGCAACTGTTTCTTTTTAATATCCTTTTCAAATCTCCAATCCACAAGGGGTAGATCTATTGGGCATACGCGAACACATACTTCACAAGCAATACATTTATCAAATTCAAAGTGGATTCGCCCTCGGAAACGCTCCGATGTAATTGATTTTTCGTAAGGGTAGTGAATCGTTATAGGTAAACGGTTTGTATGGGATAAGGTAATTATGAAACTTTGACCAATGTACCTTGTAGCGCGTATTGTTTGTTGACCATAACTCATGAACCCAGTTACCATAGGGAACATTCAATGAGCATCTTGTATTTCATAGAAATTGGGGGTTATATAATCCTTACGTAAGGGCCAGCCTATCCAACTTTCAGGCATTAGGATACGTTTAAGGCGTGGATGATTATCATAAGAGATTCCCACCATATCATAAGATTCTCGTTCTTGAAAATCGGCACTTCTCCAAATCCAGAAAACAGACGGGATTCTAGGATTATCCTTTTGGGCAAAGACTTTTATGCATACTTCTTCTGGGTTATCTATACCATACTGTATTCTCGTAAGATGATACACGCTAGCTAAAGATCCACCGGGTGCTACGTCATAAGCACATTGGGAGCGTAAATAATTGTAACCATATACATATAAAATGACAGCAATGGAATCCCAATCCCCTGCTTTTATTTGTAAAGTCTCTATTCCTCGGTGATCGAAGCCCAAAGATCTATGAACCACCTCATGTTTGACTAGCCAATTAGATAACCAACCCTGCTGCATCTAATTCACTAATTTGTAGGAAGATACTGGACTTTTGGGTTTGAAAAAAGTTTCAGAAGATATGTCTAAAGTAGATGGTGATGGATAGAGCAATTCTTGCTCATAAGTTCCAGTATGAATACTGCGCCTAACATAAAGCTTGTGAGCGATAGTAAAACATCTATTTTTATTTTGAGATAAAGTGCGATCCTCAACTATTTCTCGCGATATCTTCTTACGAAGTTTTGTTAGGGCATCTATAACTGCCTCCGGTTTAGGTGGGCAGCCCGGCAAGTAGACATCCACAGGAATTAACTTATCAACTCCCCGAACAGTACTATAGGAATCCGTACTGAACATTCCCCCTGTAATAGTACAGGCTCCCATAGCAATGACGTATTTTGGTTCAGGCATTTGCTCGTATAATCTCACTAAAGAGGGAGCCATTTTCATTGTTACCGTACCGGCTGTTAAAATTAGGTCTGCTTGCCTAGGACTTGATCTTGGTACCAATCCATAACGATCAAAGTCGAATCGTGAGCCTATTAATGAAGCAAATTCAATGAAACAACAACTGGTACCATATAGAAGGGGCCATAAACTGGAGAGTCTTGACCAATTCGAAAGATCATTTGGTGTAGTTGAAATAACAGAATTGGAACTTGTTTGTTCAAGTAAGGGAAACTCAATCAAACTCATAACTGTCTTAAGGGAATCTTTTCCTTCTTTTTTTTTTTTGTCTGAATATTCAGTTAAGACCATTCCAAGGCTCCTTTTCGCCATATGGAAAATAGAAATACTTTTTCTTGGGTAAAGGAACAGATGACTCGATCGATTTCTGTATCGATCATGATATACGTAATAACTCGGACATCCATTTCAAATGCATATCCCATTTTTGCGCAGCAGGGTTATGAAAACCCACGAGAAGCAACTGGACGAATTGTCTGTGCCAATTGCCATTTAGCTAATAAGCCCGTGGATATCGAAGTTCCCCAAGCTGTGCTTCCCGATACTGTATTTGAAGCAGTTCTTCGAATTCCTTATGATATGCAACTGAAACAAGTTCTTGCTAATGGGAAAAAGGGGGGGTTGAATGTGGGTGCTGTTCTTATTTTGCCCGAGGGATTCGAATTAGCGCCGCCCGACCGTATTTCTCCTGAGTTGAAAGAAAAGATAGGAAATCTCTCTTTTCAGAGTTATCGTCCCGATAAAAAAAATATTCTTGTGATAGGCCCTGTTCCCGGTCAGAAATATAGTGAAATCGTCTTTCCCATTCTTTCCCCCGATCCTGCTACGAAGAAAGATGCTAATTTCTTAAAATATCCCATATATGTAGGGGGAAACCGAGGAAGGGGACAGATCTATCCTGATGGTAGCAAGAGTAACAATACAGTCTATAATGCTACGTCAACAGGTATAGTAAAAAAAATACTACGTAAAGAAAAGGGGGGATATGAAATATCCATAGTCGATGCATCGGATGGACGCCAAGCGATTGATATTATACCTCCCGGGCCAGAACTTCTTGTTTCAGAGGGGGAATCGATCAAGCTTGATCAGCCATTAACAAGCAATCCTAATGTGGGAGGGTTTGGTCAGGGGGATGCAGAAATAGTGCTTCAGGATCCATTACGCGTCCAAGGCCTTTTGTTCTTCTTCGCATCCGTTATTTTGGCACAAGTTTTTTTGGTTCTCAAAAAGAAACAGTTTGAAAAGGTTCAATTGTACGAAATGAATTTCTAGATGAGTGATGAAATTTTCATATACGGCTCTCGGAGGGGGTCGGGTTAGTTACCTATCTCAATAAAGTATATGATTGGTTTGAGGAACGTCTTGAGATTCAGGCAATTGCAGATGATATAACTAGTAAATATGTTCCTCCTCATGTCAACATATTTTATTGTTTAGGGGGAATCACACTTACTTGTTTTCTAGTACAAGTCGCTACCGGTTTTGCTATGACTTTTTACTATCGCCCAACCGTTACAGAGGCTTTTTCCTCGGTTCAATACATAATGACTGAGGCCAACTTTGGTTGGTTAATCCGATCAGTTCATCGATGGTCAGCAAGTATGATGGTTCTAATGATGATCCTGCATGTATTTCGTGTGTATCTCACAGGTGGATTTAAAAAACCCCGCGAATTAACTTGGGTCACAGGTGTGGTTTTGGCTGTATTGACTGCATCTTTTGGTGTAACTGGGTATTCTTTGCCTTGGGATCAAATTGGTTATTGGGCAGTCAAAATTGTGACAGGTGTACCTGATGCGATTCCGGTAATAGGATCGCCTTTAGTGGAGTTATTGCGTGGAAGTGCTAGTGTGGGCCAATCTACTTTGACTCGTTTTTATAGTTTACATACTTTTGTACTGCCTCTGCTTACTGCCGTATTTATGTTAATGCACTTTCCAATGATACGTAAGCAAGGTATTTCGGGTCCTTTATAGATGGGAGTGTAACAAAGAAACCTGACTTAAATGATCCTGTATTAAGAGCAAAATTAGCTAAAGGGATGGGACATAATTATTACGGGGAACCCGCGTGGCCCAACGATCTTTTATATATTTTTCCAGTAGTAATTCTAGGTACTATTGCATGTAGTGTAGGTTTAGCGGTTCTCGAGCCTTCAATGATTGGTGAACCGGCGGATCCATTTGCAACTCCTCTGGAAATATTACCTGAGTGGTACTTCTTTCCCGTGTTTCAAATACTCCGTACAGTACCCAATAAGTTATTGGGCGTTCTCTTGATGGTTTCTGTGCCAACGGGCTTATTGACAGTACCTTTTCTAGAGAATGTCAATAAATTCCAAAATCCATTTCGTCGCCCAGTAGCTACGACCGTTTTTTTAATCGGTACTGCAGTAGCTCTTTGGTTAGGTATTGGAGCAACATTACCCATTGATAAATCCTTAACTTTAGGTCTTTTTTAGATGATTGAAGTTTTTTTATTTGGAATCGTCTTAGGCCTAATTCCTATTACTTTAGCGGGATTATTCGTGACTGCGTATTTGCAATACAGGCGTGGGGATCAGTTGGATCTTTGAATGCTTACTATAACTAGTTATTTCGGTTTTCTACTGGCTGCTTTAACTATAACCCTAGCTCTATTTATTGGCTTGAACAAGATACGTCTTATTTGACTAGAGTCCACTCCTCCCCCATACTACTAGTGAAAGAGAAAATGTAAAGACTACCATTAAAGCAGCCCAAGCGAGACTTACTATATCCATCTATCCTACTGCAATAATTCTCGCTAAGAAGAATGCCCATGTTGTGGCAATTCCACCCAGAAGGTAATGGGTTACTCCTACAGCACGTCCTTGTATAATGCTCAAGGCTCTAGGCTGAGTAGCAGGAGCAACTTTTAATTTGTTATGAGCCCAAACAATAGATTCAATGAGTTCTTGCCAATAACCACGACCGCTGAATAAAAACATTAAACTGAAGGCCCAGACAAAATGAGCACCTAAGAAAAAAAGACCATATGCAGATAATGAAGAACCATAAGACTGAATTACTTGGGATGCCTGTGCCCATAAGAAATCTCGGAGCCACCCATTAATCGTAATGGAACTCTGTGCAAAGTTTCCCCCTGTGATATGAGTTACCATCCCTTGATCACTTATAGTACCCCAAACATCCGACTGCATTTTCCAACTGAAATGGAAAATGACTACCGAAATTGCATTGTACATCCAGAATAGACCTAAGAAAACATGATCCCAGGCGGATACTTGACATGTTCCCCCTCGCCCAGGCCCATCGCAAGGGAAGCGAAAACCAAGATTTGCTTTATCGGGTATCAAACGGGAACTGCGAGCAAATAAAACACCTTTCAAAAGTATTAATACAGTCACATGGATGGTAAATGCGTGAATGTGATGGACTAAAAAATCTGCGGTTCCTAATGGAATAGGTAACAAAGCTACTTTGCCACCTACTGCTACTAACTCGCCACCTCCCCACGTTAAGCTGGTACTTGTTGTTGCACCAGGAGCTGTTACGCCAGGCGCGTTAGTATGGATATTTTGTACCCATTGAGCAAAGATAGGTTGTAATTGTATGGCAGTATCCGAAAACATATCTTGGGGACGGCCTAAAGCACTCATGGTATCATTATGAATGTACAAGCCAAAACTGTGAAAACCTAGAAATATACATACCCAGTTAAGGTGAGATATGATTGCATCGCGGTGTCTAAGGACGCGATCTAATAGATCGTTGTATCGAGTAGTTGGATCATAGTCTCTTACCATAAAAATGGCTGCATGTGCAGCAGCACCGACTATTAGAAATCCTCCAATCCACATGTGGTGTGTGAACAAGGAAAGTTGTGTACCATAGTCAGTAGCTAGGTATGGATAGGGGGGCATAGCATACATATGATGAGCTACAACAATGGTTGTAGAGCCTAGCATAGCTAGGTTAAGAGATAATTGAGCATGCCATGATGTTGTTAAGATTTCATAGAGACCCTTATGGCCTTGTCCTGTAAATGGTCCCTTATGAGCCTCCAAAATATCCTTAAGTCCATGGCCAATACCCCAGTTGGTCCTATACATATGACCCGCGATCAGGAAAAGAATAGCAATAGCTAAATGATGGTGCGCAATATCGCTCAACCATAGACCACCGGTTACTGGATCTAGTCCTCCGCGAAAAGTAAGAAATTCTGCGTATTTGGACCAATTCAAGGTGAAAAAGGGGGTTGCTCCTTCGGCAAAACTAGGATAAAGTTGAGCCAAAAGGTCACGATTCAAGATAAATTCATGAGGAAGTGGTATCTCTTTAGGATCAACCCCAGCGTCAAGAAATTGGTTAATCGGTAAAGATACATGGATTTGGTGTCCCGCCCAAGAAAGAGACCCAAGTCCTAATAACCCCGCTAAGTGGTGATTCAACATGGATTCTACATCTTGGAACCAGGCCAATTTGGGAGCGGCTTTGTGATAATGGAACCAACCAGCAAAAAGCATTAACGCTGCAAAAATCAATGCACCAATTGCGGTACAATAGAGTTGTAATTCATTAGTTATTCCAGATGCTCGCCAAATCTGAAAAAAGCCAGAGGTTATTTGGATTCCTCGGAAACCCCCGCCTACATCACCATTCAATATTTCTTGCCCTACTATTGGCCAAACTACCTGAGCACTGGGTCCAATGTGAGTAGGATCACTTAGCCATGCTTCATAATTGGAAAAACGGGCACCATGGAAGTACATGCCACTCAACCAAAGAAAGATAATGGAGAGTTGACCGAAATGAGCACTAAAGACTTTTCGAGAGATCTCCTCCAAATCACCGGTATGACTATCGAAATCGTGAGCATCAGCATGTAGGTTCCAGATCCAAGTGGTAGTATCAGGGCCCTTAGCTATTGTTCTTGAGAAATGGCCGGGTCTGGCCCATTCCTCAAAAGATGTTTTTACAGGATCCCTATCCACAACAATTTTTACTTCTGGTTCCGGCGAACGAATAATCATTTAACCAAACTTACCTGATGTTGAGGCAATCAAGAAAGCTGCATAAGTGAATATATAACCCACGGAAAAGTGGGCTAATCCAACCAATCTTGCTTGCACAATGGAAAGAGCCACGGGCTTATCTCTCCAGCGAATTAAATTAGCCAAAGGTGTGCGTTCATGAGCCCATGCTAAAGTCTCAATTAATTCCTGCCAATATCCACGCCAGGAAATTAAGAACATAAATCCAGTAGCCCAAACAAGATGTCCAAATAAGAACATCCAGGCCCATACCGATAAACTATTCATCCCAAAAGGATTATATCCATTGATAAGTTGTGAAGAGTTTAACCATAGGTAATCTCTTAACCATCCCATCAAATAAGTGGAGGATTCATTAAATTGTGAAACGTTGCCCTGCCATAATGTGATGTGTTTCCAATGCCAATAAAAAGTAACCCATCCAATGGTATTTAACATCCAGAAAACTGCCAAATAAAACGCGTCCCAAGCAGAAATATCACAAGTACCGCCGCGCCCTGGGCCGTCACAAGGAAAACTATACCCAAAATCCTTTTTATCCGGCATTAATTTGGAACCGCGTGCATCTAAAGCACCCTTTACTAAAATCAATGTAGTTGTATGCAAACCTAGAGCAATAGCATGATGAACTAAGAAATCTCCAGGTCCTATTGTTAAGAAAAGCGAATTACTATTCTCATTAACAGCATTCAACCATCCGGGCAACCATAGGCTTCGACCTGCATTGAAAGCGGGGCCGCTCGTTGAGGATAAGAGTATATCGAACCCATATATCGTCTTACCATGAGCAGATTGTATCCATTGGGCAAATATGGGTTCGATCAAGATTTGCTTTTCTGGAGTACCAAAAGCAAGCATGACATCGTTGTGAACATAAAGGCCCAAGGTATGGAATCCTAGAAAGAGGCTAGCCCAACTTAAATGAGATATGATAGCTTCTTTATGGTCTAACATTCTTGCCAATACATTATCCTCATTCTGTTCCGGATTGTAATCCCTAATGAAAAAAATAGCTCCATGAGCAAAAGCCCCCGTCATGATGAACCCTGCAATATATTGGTGATGAGTATATAAAGCAGCTTGAGTAGTAAAGTCTTGTGCTATGAATGCATAAGCGGGTAAAGAGTACATATGTTGAGCTACTAAGGAAGTAATAACCCCTAAAGAAGCTAGAGCAAGACCTAATTGAAAATGAATCGAATTATTAATTGTGTCATAAAGGCCTTTATGCCCACGCCCTAACCGACCCCCCGGAGGAGTATGTGCTTCTAACAGATCTTTGATACTGTGCCCAATTCCGAAGTTAGTTCGATACATGTGACCGGCTATGAGAAAAATAAATGCAATAGCTAAATGATGGTGAGCAATATCGGTCAACCACAAACTTTGTGTTTGTGGGTGGAATCCCCCAAGAAGAGTTAGAATGGCAGTTCCCGCTCCTTGAGCGGTACCAAATAAATGATTACTCGAATCAGGGTTTTGGGCATAAAGATTCCACTGACCCGTCAGAAGGGGTCCCAACCCCTGGGGATAGGGTAATACATCTAAGAAATTATTCCATCGAACGTATTCCCCCCTGGATCCGGGAATAGCGACATGAACTAAATGTCCTGTCCAAGCCAAAGAACTTACCCCGAAAAGTCCAGACAAATGATGATTCAGGCGAGATTCCGCATTTTTGAACCACGAAAGGCTTGGTTTCCATTTGGGTTGTAGATGTAACCAACCCGCTATTAAGGATAGCGTAGAAAGAAATAATAGAAAAAGAGCTCCAGTATATAGATCTTCATTGGTGCGCAATCCTATTGTATACCACCACTGATAAACCCCAGAATAGGCGATATTCACTGGACCAGCAGCACCTCCTCGAGTAAAGGCTTCCACAGCGGGTTGACCAAAATGAGGATCCCAAATCGCATGAGCAATGGGTCTTACGTGTAAAGGATCCTGTATCCATGATTCAAAATTTCCTTGCCAAGCTACATGAAACAGATTTCCGGACGTCCATAGAAAGATTATTGCTAACTGACCAAAGTGAGAAGCAAAAATGTTCTGATAAAGACGTTCCTCAGTAATATCATCATGACTTTCGAAATCATGTGCGGTAGCAATACCAAACCAAATACGACGAGTAGTGGGGTCCTGAGCTAAGCCTTGGCTAAACCTGGGAAATCTTAATTCCATTCAATAAGCTAGAGCCATGCTGCGGGTTGTTTCAGGCCCTAAATAAACGCGGACACTTAAAAAATCTGTAGGGCAGGCGGATTCGCATCTCTTACAACCCACACAATCTTCGGTTCTCGGCGCAGAAGCTATTTGCTTGGCTTTACATCCATCCCAGGGTATCATTTCTAATACATCTGTTGGACAAGCTCGTACACATTGAGTGCATCCTATACATGTATCGTAAATTTTTACGGAATGTGACATATGACGGATTTTAACTTACCTTCTATTTTCGTGCCTTTAGTAGGCTTAGTATTTCCGGCAATTGCAATGGCTTCTTTATTTCTTTATGTGCAGAAAAATAAGATTGTCTAGATGCGGGATATAAAAACATATCTCTCTGTAGCACCCGTGCTAAGTACTCTATGGTTTGGTGCTTTAGCAGGTTTATTGATAGAAATTAATCGTTTATTCCCAGATGCTTTGTCATTCCCTTTTTTTTAATTCTAGTTATCCATTAATAGATGGAACTTCAAGAGCAGCTAAGTCTAGAGGGAAGTTGTGAGCATTACGTTCGTGCATTACTTCCATACCAAGATTAGCACGGTTGATGATATCAGCCCAAGTATTAATAACGCGACCTTGGCTATCAACTACAGATTGGTTGAAATTGAATCCATTTAGGTTGAAAGCCATAGTACTAATACCTAAAGCAGTGAACCAAATTCCTACTACAGGCCAAGCAGCCAAGAAGAAGTGTAAAGAACGAGAGTTGTTGAAACTCGCATATTGGAAGATTAATCGGCCAAAATAACCATGAGCAGCCACGATATTATAAGTCTCTTCCTCTTGACCAAATTTGTAACCCTCATTAGCAGATTCATTTTCAGTGGTTTCCCTGATCAAACTAGAGGTTACCAAGGAACCATGCATAGCACTGAATAGAGAACCGCCGAATACACCAGCTACACCTAACATGTGGAATGGATGCATAAGGATGTTGTGCTCCGCCTGGAATACAATCATAAAGTTGAAAGTACCAGATATTCCTAAAGGCATACCATCAGAGAAACTTCCTTGACCAATAGGGTAAATCAAGAAAACAGCAGTCGCAGCTGCAACAGGAGCTGAATATGCAACAGCAATCCAAGGACGCATACCCAGACGGAAACTAAGTTCCCACTCACGACCCATATAACAAGCTACACCAAGTAAGAAGTGTAGAACAATTAGCTCATAAGGACCACCATTGTATAACCACTCATCAACAGATGCAGCTTCCCAAATTGGGTAAAAGTGCAATCCGATCGCCGCAGAAGTAGGAATAATGGCACCAGAGATAATATTGTTTCCATAAAGTAAAGAACCAGAAACAGGCTCACGAATACCATCAATATCTACTGGAGGGGCAGCGATGAAGGCGATAATAAATACGGAAGTTGCGGTCAATAAGGTAGGGATCATCAAAACACCGAACCATCCGATGTAAAGACGATTTTCGGTGCTAGTTATCCAATTGCAGAAGCGACCCCACAGGCTTGTACTTTCGCGTCTCTCTAAAATTGCAGTCATATGGGTTTGCCTTGGTATCGTGTTCATACTGTTGTATTGAATGATCCGGGTCGATTGCTTTCGGTGCATATAATGCACACAGCTCTAGTTTCTGGTTGGGCTGGCTCGATGGCTTTATACGAATTAGCAGTTTTTGATCCCTCTGATCCTGTTCTGGATCCAATGTGGAGACAAGGTATGTTCGTCATTCCCTTCATGACTCGTTTAGGAATAACCGATTCGTGGGGTGGTTGGAGTATTTCAGGAGGAACTGTAACGAATCCGGGTATTTGGAGTTATGAAGGTGTGGCAGGTGCGCATATTGTGTTTTCTGGCTTGTGTTTCTTGGCAGCTATCTGGCATTGGGTGTATTGGGACCTAGAAATATTCTCTGATGAGCGGACGGGAAAACCCTCTTTGGATTTGCCCAAGATCTTTGGAATTCATTTATTTCTTGCAGGGGTGGCTTGCTTTGGCTTTGGCGCATTTCATGTAACGGGTTTGTATGGTCCTGGGATATGGGTGTCCGATCCTTATGGATTAACTGGAAAAGTACAAGCTGTAAATCCAGCGTGGGGTGTAGAAGGTTTTGATCCTTTTGTTCCGGGGGGAATAGCTTCTCATCATATTGCTGCGGGTACGTTGGGCATATTAGCGGGCCTATTCCATCTTAGTGTCCGTCCGCCTCAACGTCTATACAAAGGATTACGTATGGGGAATATTGAAACTGTACTTTCCAGTAGTATCGCTGCTGTTTTTTTTGCAGCTTTCGTAGTTGCCGGAACTATGTGGTATGGGTCAGCAACTACCCCAATCGAATTATTTGGGCCTACTCGTTATCAGTGGGATCAGGGATACTTTCAGCAAGAAATATATCGAAGAGTTAGCGATAGGTTAGCCGAAAATCTTAGTTTATCAGAAGCTTGGTCTAAAATTCCAGAAAAATTAGCCTTTTATGATTATATTGGTAATAATCCGGCAAAAGGGGGGTTATTCAGAGCAGGCTCAATGGACAGTGGGGATGGAATAGCTGTTGGATGGTTAGGACATCCTGTCTTTAGAGATAAAGAAGGACGCGAGCTTTTTGTACGCCGTATGCCTACTTTTTTTGAAACATTTCCGGTTGTTTTGGTAGATGAAGAGGGAATTGTGAGAGCAGACGTTCCTTTTAGAAGAGCAGAATCAAAATATAGTGTTGAACAAGTAGGCGTAACGGTGGAGTTCTATGGTGGCGAACTTAATGGAGTAAGTTATTCTGATCCTGCTACTGTAAAAAAATATGCTAGGCGTTCCCAGTTAGGGGAAATTTTTGAATTAGATCGAGCTACTTTGAAATCAGATGGTGTTTTTCGTAGCAGTCCAAGGGGTTGGTTCACTTTTGGTCATGCTACCTTTGCTTTGCTCTTCTTTTTCGGACACATTTGGCATGGCGCTAGAACCTTGTTCCGAGATGTTTTTGCTGGTATTGATCCAGATTTGGATGCTCAAGTGGAATTTGGAACATTCCAAAAAGTAGGAGATCCAACTACAAGGAGACAGGCAGTCTGAATGACTATAGCCCTTGGTAGAGTTACTAAAGAAGAAAATGATCTGTTTGATATTATGGACGACTGGTTACGAAGGGACCGTTTCGTTTTTGTAGGATGGTCCGGCCTATTGCTCTTTCCTTGTGCTTATTTTGCTTTAGGGGGTTGGTTTACAGGGACAACTTTTGTAACTTCTTGGTATACCCATGGATTGGCTAGTTCCTATTTGGAAGGTTGTAATTTCTTAACCGCGGCAGTTTCTACCCCTGCCAATAGTTTAGCACACTCTTTGTTGCTACTATGGGGCCCGGAAGCACAAGGGGATTTTACTCGTTGGTGTCAATTAGGCGGTCTGTGGACTTTTGTTGCTCTCCATGGGGCTTTTGCACTAATAGGTTTCATGTTACGCCAATTCGAACTTGCTCGGTCTGTTCAATTGCGGCCTTATAATGCAATCTCATTCTCTGCTCCAATCGCCGTTTTTGTTTCTGTATTCCTTATTTATCCACTGGGGCAATCTGGTTGGTTCTTTGCGCCGAGTTTTGGCGTAGCAGCGATATTTCGATTCATCCTCTTCTTCCAAGGATTTCATAATTGGACGTTGAACCCATTTCATATGATGGGAGTTGCCGGAGTATTAGGCGCGGCTCTGCTATGCGCTATTCATGGGGCGACCGTAGAAAACACTCTATTCGAGGACGGTGATGGTGCAAATACCTTCCGCGCTTTTAACCCAACTCAAGCTGAAGAAACTTATTCAATGGTCACTGCTAACCGCTTTTGGTCCCAAATCTTTGGTGTTGCTTTTTCCAATAAACGTTGGTTACATTTCTTTATGCTATTTGTACCCGTCACCGGTTTATGGATGAGTGCTATTGGCGTAGTCGGCCTGGCTCTAAACCTACGTGCCTATGACTTCGTTTCCCAGGAAATCCGTGCAGCGGAAGATCCTGAATTTGAGACTTTCTACACCAAAAATATTCTTTTAAACGAAGGTATTCGTGCGTGGATGGCGGCTCAGGATCAGCCTCATGAAAATCTTATATTCCCTGAGGAGGTTCTACCACGTGGAAACGCTCTTTAATGGAACTTTCGTTTTAGCTGGTCGTGACCAAGAAACCACCGGCTTTGCTTGGTGGGCTGGGAATGCCAGACTTATAAATTTGTCCGGTAAACTACTTGGAGCTCACGTAGCCCATGCCGGATTAATCGTATTCTGGGCCGGAGCAATGAACCTATTTGAAGTGGCCCATTTCGTACCAGAAAAGCCCATGTATGAACAAGGGTTGATTTTACTTCCGCACTTAGCTACTCTAGGTTGGGGAGTAGGGCCGGGGGGAGAAGTTCTAGATACTTTTCCGTACTTTGTATCTGGAGTACTTCACCTAATTTCCTCTGCAGTCTTAGGCTTCGGTGGCATTTATCACGCGCTTCTGGGACCCGAGACTCTTGAAGAATCTTTTCCATTCTTTGGTTATGTATGGAAAGATAGAAATAAAATGACTACAATTTTGGGTATTCACTTAATTTTGTTAGGTCTAGGTGCTTTTCTTCTAGTACTCAAGGCTCTTTATTTTGGCGGTGTATATGATACCTGGGCCCCAGGGGGGGGAGATGTAAGAAAAATTACTAATTTGACCCTTAGTCCCAGTGTTATATTTGGTTATTTACTAAAATCCCCTTTTGGGGGAGAAGGGTGGATTGTTAGTGTGGATGATTTAGAAGATATAATTGGGGGACATGTATGGTTGGGTTTCATTTGTGTATTTGGCGGAATTTGGCATATCTTAACCAAACCCTTCGCATGGGCGCGCCGTGCATTTGTATGGTCTGGAGAAGCTTACTTGTCTTATAGTTTAGCCGCTTTAGCTGTCTTTGGTTTTATCGCTTGTTGTTTTGTCTGGTTCAATAATACGGCTTATCCGAGTGAGTTTTATGGACCCACTGGCCCAGAAGCTTCTCAAGCTCAAGCATTTACTTTTCTAGTTAGAGACCAGCGTCTTGGAGCTAATGTGGGATCTGCCCAAGGACCCACAGGTTTAGGTAAATATCTAATGCGTTCTCCAACGGGAGAGGTTATTTTTGGAGGGGAAACTATGCGTTTTTGGGACCTTCGTGCTCCATGGTTAGAACCTCTAAGGGGCCCCAACGGTTTGGACTTGAGTAGGTTGAAAAAAGACATACAACCTTGGCAAGAACGACGTTCAGCAGAATATATGACCCATGCTCCTTTAGGCTCTTTAAATTCCGTGGGTGGCGTAGCTACCGAGATCAATGCAGTTAATTATGTTTCTCCTAGAAGTTGGTTATCAACCTCCCATTTTGTTCTAGGATTCTTCTTTTTTGTGGGCCATTTGTGGCATGCAGGAAGAGCCCGAGCTGCTGCAGCAGGTTTTGAAAAGGGAATCGATCGTGATTTGGAACCTGTTCTTTACATGAACCCTCTTAACTAACTAAAAGGATCTACTAAATTCATCGAGTTGTTCTAAAGAATCAAAACGGTCGGTTATTAACGGAATTCCTTGTCGGCTTTCCGTGAAATATTCGTTTGGCCGAGGACTTCCAAACACGTCATAAGCTAAACCCGTACTGACAAATAACCAACCCGCAATGAATAGGGAAGGTATAGTAATGCTATGAATAACCCAGTATCGAATACTGGTAATAATATCAGCAAAAGAACGTTCTCCCGTGCTTCCAGACATTTATCGTTGGATGAACTGCATTGCTGATATTGATCCCAAGAAAAAAACAGTAGGTACAGCTAGTCCGTGAATAGCCAGCCATCGCACTGTAAAAATAGGATAGGTTCGATCTATGGTCATATGGCTACACAAACCGTTGAAGATAGTTCTAGACCTAGGCCAAAACGAACTGGGGCAGGTAGTTTATTGAAACCCTTGAATTCAGAATATGGGAAAGTAGCTCCGGGTTGGGGGACTACTCCTTTTATGGGGGTCGCAATGGCTTTATTCGCGATATTCCTATCTATCATTTTAGAAATTTATAATTCTTCTGTTTTACTGGACGGAATTTTAATGAATTAGCTATAGAGATGAACCCAATCCAGAATATGAACCGTAAAAGAAAACACCTATTAAACCAATCACAGGAATACCAGTTACAGTACCTATCAGCCAAAGAGGAATTCTTCCAGTAGTATCGGCCATTCAATTAAAGAAGTAATTGGAAAATAAAACAGCAAGTACAAAAATGAGTAATAAACCCCAGTATAGACTGGTACGATTCAATTCAACATTTTGTTCATTCGGGTTTGATTGTGTCATATGGAAGTCAATATTCTCGCATTTATTGCTACTGCACTGTTCATTCTAGTTCCTACTGCCTTTTTACTTATTATTTATGTAAAAACAGTCAGCCAAAATGATTAATTAGTCTCCGTGTTCTTCGAATGGATCTCTTAATTGTTGAGAGGGTTGCCCAAACGCGGTATATAAGGCATACCCAGTAAAGCTTACAAGTAAACCAGATATGGAGATGGCGACTAAAGTTGCTGTTTCCATATGGAAGCATTGGTTTATACGTTCCTTTTAGTTTCGACTTTAGGGATAATTTTTTTCGCTATCTTTTTCCGAGAACCACCTAAGGTTCCGACTAAAAAATGAATGACTATTGCTTTCCAATTAGCTGTTTTTGCATTAATTGCGACTTCTTCAGTCTTAGTAATTAGTGTACCCCTTGTATTTGCTTCTCCTGATGGTTGGTCAAATAATAAAAACGTTGTATTTTCCGGTACATCATTATGGATTGGATTAGTCTTTCTCGTAGCTATTCTGAATTCTCTCATTTCTTAAATGTCACCACAAACAGAAACTAAAGCAAGTGTTGGATTTCAAGCTGGTGTTAAAGATTATAAATTGACTTACTACACCCCGGAGTATGAAACCAAGGATACTGATATCTTGGCAGCATTCCGAGTAACTCCTCAGCCCGGGGTTCCGCCCGAAGAAGCAGGGGCTGCAGTAGCTGCCGAATCTTCTACTGGTACATGGACAACTGTTTGGACTGATGGACTTACCAGTCTTGATCGTTACAAAGGACGGTGTTATCACATCGAGCCTGTTCCTGGGGAAGAAAGTCAATTTATCGCTTATGTAGCTTATCCATTAGACCTATTTGAAGAGGGTTCCGTTACTAACATGTTTACTTCCATTGTGGGTAACGTATTTGGTTTCAAAGCCCTACGTGCTCTACGTCTGGAGGATCTGCGAATTCCCACTACTTATTCAAAAACTTTCCAAGGGCCACCTCATGGTATCCAAGTTGAAAGAGATAAGTTGAACAAGTATGGGCGTCCTTTATTGGGATGTACTATTAAACCAAAATTGGGATTATCTGCAAAAAATTATGGTAGAGCGTGTTATGAGTGTCTACGCGGTGGACTTGATTTTACCAAAGATGATGAAAACGTAAACTCACAACCGTTTATGCGCTGGAGGGACCGTTTTGTCTTTTGTGCCGAAGCCCTTTATAAAGCACAGGCCGAAACCGGTGAAATCAAGGGGCATTACTTGAATGCAACTGCAGGTACATGCGAAGAAATGATGAAGAGAGCTGTATTTGCGAGGGAATTAGGGGTTCCTATTGTAATGCATGACTACTTAACTGGGGGATTCACCGCAAATACTACTTTGGCTCATTATTGCCGCGACAATGGCCTACTTCTTCACATTCACCGAGCAATGCATGCAGTTATTGATAGACAGAAAAATCATGGTATGCATTTTCGTGTATTAGCTAAAGCATTGCGTATGTCTGGGGGAGATCATATCCACGCCGGTACAGTAGTAGGTAAGTTAGAAGGGGAACGCGAAATTACTTTAGGTTTTGTTGATTTATTGCGGGATGATTTTATTGAAAAAGATCGTGCTCGCGGTATCTTTTTCACTCAGGACTGGGTATCCATGCCTGGTGTTATACCGGTGGCTTCAGGGGGTATTCATGTTTGGCATATGCCAGCTTTGACCGAAATCTTTGGAGATGATTCCGTATTACAATTTGGTGGAGGAACTTTAGGACATCCTTGGGGAAATGCACCTGGTGCAGCAGCTAATCGGGTGGCTTTAGAAGCCTGTGTACAAGCTCGTAACGAAGGGCGCGATCTTGCTCGCGAAGGTAATGAAATTATCCGAGCAGCTTGCAAATGGAGTCCTGAACTAGCCGCAGCTTGTGAAGTATGGAAAGCAATCAAATTTGAGTTTGAGCCGGTAGATACTATATAATTATAATACTTCAGGAGCTAATGAAACTATTTTAGTAAAATTCAATTCTCTCAATTCCTCGGCGATCGCGCCAAAAACTCGAGTTCCTTTTGGATTTCCTTTTTGATCAATTACAACCGCTGCATTGTCATCATAGCGTATTATTATACCGTCTTCGCATTTAAACTCTTTACGTGTACGTACAATTACAGCTCGAATTACTTCGGATCTTTCTAGAGGCATTTGGGGCACTGCGTCTTTGATTACAGCAACAATAACATCACCAATACGAGCATATCGCTGATTACCAGCAGCTCCTATGACTCGAATACACATCAATTTTCGAGCTCCACTGTTATCTGCTACATTTAAAAGGGTCTGAGGTTGAATCATCTATATCTCTAATCGAAGAAATTGACTTCGTATGGGCATTTTACTGGCAGCTATGGAGATAGCTACTCTAGCTACAGTTTCAGATACTCCGCCCATTTCATAAAGTATTCGAGTTGGTTTAACAACGGCTACCCAATATTCGGGGGATCCCTTTCCTGAGCCCATACGTGTTTCCGTGGGTCTTATTGTAACCGGTTTGTCGGGAAATATACGTACCCATATTTTTCCACCACGACGTGCATATCGTGTCATTGCTCTTCGTCCTGCTTCTATCTGTCTCGCCGTGATCCAAGCGGGTTCAAGTGCTTGAAGAGCATATCTACCAAAACAAATACGATTGCCTCGGCAGGATTTTCCCTTCATTCTTCCTCTATGTTGTTTGCGAAATCTGGTTCTTTTGGGGTTACTAAGCATTTAATTAATGATCTTTATTTTATTGGAAATCGTGTAAAGATTATTTGGATTTGATACAGCTACTTGTGCAAGTATTTTACGATTAAGAATTAATTCTTTCTTGTAAAGGTTGTGTATTAATTTACTATAACTATCGAATACTTTATATATCCGCGTTGCTGCGTTTATCCGAGTGATCCACAAACGACGAAAATTCCTCTTTTGCCTACCTCTATCTCGATGAGAGGAAACAAAAGCTCTTCTTACCTGTTGAGTAATCATTCGATTAAGTCTTAAATGAGCCCCTCTAAAGTTTGAGGCAAATGAACGCATTTTTGTTCGTCGTCTCCGAGCTATATATCCTCGCGGAACTCTGGTCATTTATTTAGATTTCTTTACTATATTTATTACAATTGTTATATGACACATGGTTTTTTTTATGGGAAAACTACGTCCTCGAGCTCGAGGTCTTAATTTTTTCATAATAGTACTCCTACTGACTTCGGCTTTAGTGATGAATAAATTTGCTTTGTCGAAATCCCTATAATGAATAGCATTTGCTGCTGCTGAATAAACCAACTTTAAGATGGGATAAGATGCTCGATAAGGCATGAGGTTCAGTATCATAACAGTTTCCTCATAGTAACGCCAGCGAATCTCGTCAAGAACTCTTTGTGCTTTGAAAACAGACATATGGATGCGTTTTTGTGCTTTGAAAACTCGCTCGAGCTTAAGTAGACGATCGGTTGGAACTTTCCTTGCGAGTTTTCTTAGCCCACTTTTCTTTTTCTTTATCCTAGGTATATACTTTACTAGTTTGAAACTTGTCATTTAGTTTTTTTCTCTATCTAGAAGTGGAATAGAATAACCCGGTTGAAGGGTAATGATCATACGTCTGTAATGCATTGTATGTCCCAGAATAGGTCCCATTCTTCTACCCTTTCCGGGTAGTCGATGGCTATTCACAGCTACTACCTTAACACTAAAGAAGAGTTCGACCCAATGCTTTATTTCTGTCTTAGTGAATCCCGATTCGACATTAAAAGTATATTGATTCTTTCCCAATAAACGAAGACTTTTTTCTGTAAATACTGCGTATTTGATTCCATCCATTTACTTACGTCGACGAAGAATAAAACTATCACTATATTTTTTCCTTTTCCTAGTTCTTCTTCCAAGCGCAGGATAACCCCAAGGGGTTGTGGGTTTTTTTCTACCAATGGGGGCTTTCCCTTCACCGCCCCCATGGGGGTGGTCCACAGGGTTCATAACTACCCCTCTTACTACGGGGCGTTTACCTAGCCAACACTTAGATCCGGCTCTACCCAAACTTTTTTGGTTCACCCCAACATTACCCACTTGTCCGACTGTTGCTAAGCAGTTTTGGGATACCAAACGGACCTCCCCAGATGGTAATCTTAAAGTGGCCGATTTACCCTCTTTTGCAATCAGTTTTGCTACAGCACCCGCTGCTCTAGCTAATTGCCCACCCCTTCCACGTGTGATTTCTATGTTATGCATGGCCGTGCCTAAGGGCATATCGGTTGAAGTAGATTCTTCTTTTCTCTCAAAAAACCCCTTCCCAAACTGTACAAGCTTCTTCCAAAGCATACGGCTTTCTAGATGTATATGAGGATCTCTAGACAGATGGATCTTATATGAATCATATGGTGAAGTACCACATGAGTGGATATATAGGAAAGGAATCCAAATCTGCCGAATCGCTCATGTTATGATCTTCTACATCCTAGGTCTCCGCGTTCCGTCATCTGGCTTATGTTCTTCATGTAGCATTCAGATCGAATGACTCTATGAAATTACGTTGATACTTCCACATATTATGGGTAACGTAGGAGACATCTCTATTTTCCCCCGGGGGTCTTAATTACCACTGCTTAGCTTTCAATTCGCCTCTGACCATCAAATTAAATGTGAATAACCCGTCCTCCTCTCTTTGAAACAAGGGGCGCTTCCGGTTCTGTGCGTGCTTCAAACAATTTTGTCTTCTCCATATTACCATATCTCTAGAGTCAATAATTTTCTATGAGGAACTACTGAACTCAATCACTTGCTGCCGTTACTCAACAGTTTTCTGTTGAGGTCTATCCCGTAGAGGTAGTCAAATTGGATCAGTGATCGATTTCTAGGTTTCGTCGTAAACCTAATTGGTTACTTCCAATTACGTAAATCAATAGTTCAAACCGCACTCAAAGGTAGGGCATTTCCCATTGATATAGGAACTTTTGTACCAGAAACAATAGTATCTCCAATTATAGCCCCTCTGGGATGTAAAATATATCTCTTCTCACCATCCCCATAGTGTATGAGACAAATGTATGCATTTCGATTAGGGTCGTATTCTATGGTTACGATTCTACCAGATATGTCTTTTTGATTCCGTCGAAAATCTATTTTACGGTATAGGCGCTTATGACCTCCCCCTCTATGCCTTGCGGTAATGATTCCTCTGGAATTACGACCTTTACCACAACGGTGCCGTCCATGGATCAAATTATTTCGTGGATTGGATTTCACTTGCGTGTCTACGGTTCCCTTGCGTGTGCTCGGGATAGGTGTTTTGTATAAATGTTTCGCCGTATGGCAGTTCCTAAAAAGCGTACTTCAATGTCAAAAAAGCGTATTCGTAAAAATCTTTGGAAGAAAAAGACTTATTTTTCCATAGTACAATCTTATTCTTTAGCAAAATCAAGATCATTTTCCAGCGACAGCGAGCAACCAAAACCAAAGGGTTTTTCCGGGCAACAAACAAACAAATGGGCAAGGGGAAAGATGTTAGAATCAGAGTTATTTTGGAATGTATCAGTTGTGTTCGAAAAGGTGCCAATGAGAAATCGACGGGGATTTCTAGATATAGTACTCAAAAGAATCGCCACAATACACCCGGACAATTAGAATTAAAAAAATTTTGTCGTTATTGTCGTAAGCATACGACTCATGAAATAAAGAAATAGTTACCCCTGTCTTTGTTTATGCTTTGGATTGGAACAAATGACTCTAATTCGTCCACGCCTACGAATCAGTCGACATTTTGTACAAATTTTACGAACGGAAGCTCTTATTTTCATTTAAAACGAGAGCTTATTCTTAGGTAAATCCACTGGGAGATGCTTCTCTAGAGTGTTCCATATCTGTTTTCTATCTTCCATACGAAAACTGTCAATTCTCATAAGATCTTCTTCAGTCTTACTCAAAAGGTCCAATAGTGTATGTATATTGGCCCTTTTGAGACAATTATACGTTCTAGAAGGCAATTCTAATTGATCAATAAAAATACAATTCAATGGAATTCCTTTTTTGTTTTTCTTTAGATTAGTTAATCCTTTTTGAAAAGTGAAAAGGGGTGGAGTAAACCTGTTTTTAGTTTCTTCGAAACTAGTGCCCGCTTCCTCTGCGTGTAGAAAAGGAAGAAATAAATCAATCAAATTACGAGAAGCCTCATAAAGCGCTTCCTTAGGAGTTAAACTTCCATTTGTCCATATTTCTAAAAAAAGTATCTCGTGTTTTTCATTTCCATTCCCACAAGAAAAAATACTATAATTCACATTTCGAACAGGCATGAATACAGCATCTATAGGATAACTTCCATCTTGATAGTTCTTTCTAAGTTCCGTCTGATATCCGCGATCTCTCTTGATCTGTAACTCAATACAGAAATCAATGGGCTCTGTCAAGTTAGCTATAGGTTGTGCCGTATCAACGATTTCTACGGAAGGCGGTAAGATGATATCTTGAGCAGTTATGTATCTAGGACCTTTGACGCAAATTGATGCGTCTCTAACCCCATAGAGATTACTTCTCAATACAATTTCTTTCAAATTTAGTAAAATTTCTTGTACGGATTCTTCAATACCTGCTATTGTAGAATATTCGTGTGGCACGCTCCCAAATTTTGCACCTGTGATACATGTTCCTTCTATTTCTCCAAGTAAAGCTCTTCGCAAGGCAATACCAACGGTATCCGCTTGACCTTTTCTAAGCGGGGACAGAATGAAACGACCATAATAAAGACGCTTACTATCTACTCTTGATTCAACACACTTCCACTGTAGTGTTTGAGTGGATCCTGCTACCTCCTCTCGAACCATATGCTCCGGAATGGAAATAAGGGAATGTCCACAATACCCGGATTTAGTCAGATCCAATTCGAGGGATTTTGTAGGTTCATTAATCAAGGCTTGGCAGAAGAACTTGAGAAGTTTCCAACAATTAAAGATCCAGATCACGAAATTGCATTTCAATTATTTGCGAAAGGATATCAATTGCTAGAACCCTCAATAAAAGAAAGGGATGCTGTGTATGAATCACTCACCTATTCTTCCGAATTATATGTATCTGCGAGATTCATTTTTGGTTTCGATGTGCAAAAGCAAACCATTTCTATTGGAAACATTCCTATAATGAATTCCTTAGGGACCTTTATAATAAATGGAATATACCGAATTGTGATCAATCAAATATTGCTAAGTCCTGGTATTTACTACCGCTCAGAATTAGACCATAAGGGAATTTCTATCTATACCGGGACTATAATATCAGATTGGGGAGGAAGATCGGAATTAGCAATTGATAAAAAAGAAAGGATATGGGCTCGCGTGAGTAGAAAACAAAAGATATCTATTCTAGTTCTATCATCAGCTATGGGTTCGAATCTAAGAGAAATTCTAGATAATGTTTCCTACCCCGAAATTTTCTTGTCTTTCCCGAATGCTAAGGAGAAGAAGAGGATTGAGTCAAAAGAAAAAGCTATTTTGGAGTTTTATCAACAATTTGCTTGTGTAGGTGGGGACCTGGTATTTTCGGAGTCCTTATGTGAGGAATTACAAAAGAAATTTTTTCAACAAAAATGTGAATTAGGAAGAATTGGTCGACGAAATATGAATCGGAGACTGAATCTTGATATACCTCAGAACAATACGTTCTTGTTACCACGAGATGTATTGGCCGCTACGGATCATTTGATTGGAATGAAATTTGGAACGGGTATACTTGACGATGACGATATGAATCACTTGAAAAATAAACGTATTCGTTCGGTTGCAGATCTGTTACAAGATCAATTCGGACTGGCTCTTGGTCGTTTACAACATGCGGTTCAAAAAACTATCCGTAGAGTATTCATACGTCAATCGAAACCGACTCCACAAACTTTGGTAACTCCAACTTCAACTTCGATTTTATTAATAACTACTTATGAGAGCTTTTTTGGCACATACCCCTTATCTCAAGTTTTTGATCAAACGAATCCATTGACACAAACTGTTCATGGGCGAAAAGTGAGTTGTTTGGGTCCTGGAGGATTGACGGGGAGAACTGCAAGTTTTCGGAGCCGAGATATTCATCCGAGTCACTATGGGCGTATTTGTCCAATTGACACGTCTGAAGGAATCCATGTTGGACTTACAGGATCCTTAGCTATTCATGCGAGAATTGATCACTTGTGGGGATCCATAGAGAGTCCGTTTTATGAAATATCTGAGAAAGAAAAAGAAAAAAAAGAGAGACAGGTGGTTTATTTATCACCAAATAGGGATGAATATTATATGATAGCAGCAGGAAATTCTTTGTCCTTGAATCAGGGTATTCAGGAAGAACAGGTTGTTCCAGCTAGATACCGTCAAGAATTCCTGACTATTGCATGGGAACAGATTCATGTTAGAAGTATTTTTCCTTTCCAATATTTTTCTATTGGAGGTTCTCTCATTCCTTTTATTGAGCATAATGATGCGAATCGGGCTTTAATGAGTTCTAATATGCAGCGCCAAGCAGTTCCGCTTTCTCGGTCCGAGAAGTGCATTGTTGGAACTGGATTGGAGCGCCAAACAGCTCTAGATTCGAGGGTTTCCATTATAGCCGAACGCGAGGGAAAGATCATTTCTACTGATAGTCATAAGATCCTTTTATCAAGCAGTGGGAAGACTATAAGTATTCCTTTAGTTACCCATCGGCGCTCTAACAAAAATACTTGTATGCACCAAAAACCTCGGGTTCCGCGGGGTAAATCCATTAAAAAAGGACAAATTTTAGCGGAGGGAGCTGCTACAGTTGGTGGGGAACTTGCTTTAGGAAAAAACGTATTAGTAGCTTATATGCCATGGGAAGGTTACAATTTTGAAGACGCAGTACTAATTAGCGAACGTTTGGTATATGAGGATATTTATACTTCTTTTCACATCCGAAAATATGAAATTCAGACAGATACGACAAGCCAAGGTTCCGCTGAAAAAATCACTAAAGAAATACCACATCTAGAAGAGCATTTACTGCGCAATTTGGACAGAAATGGAGTTGTTAGGTTGGGATCCTGGGTAGAAACTGGCGATATTTTAGTAGGTAAATTAACGCCTCAGATAGCGAGCGAATCGTCATATATTGCGGAAGCTGGATTATTACGGGCCATATTTGGCCTTGAGGTATCCACTTCAAAAGAAACTTCTCTCAAACTACCTATAGGTGGAAGAGGGCGCGTTATCGATGTGAAATGGATCCAGAGGGACCCCCTCGACATAATGGTTCGTGTATATATTTTACAGAAACGTGAAATCAAAGTTGGGGATAAAGTAGCCGGAAGACATGGGAATAAGGGGATCATTTCCAAAATTTTGCCTAGGCAAGATATGCCCTATTTGCAAGATGGAACACCTGTTGATATGGTCTTCAATCCCTTAGGAGTACCCTCCCGAATGAATGTGGGACAAATATTTGAAAGCTCGCTCGGATTAGCAGGGGATCTGCTAAAGAAACATTATAGAATAGCACCCTTTGATGAGAGATATGAGCAAGAGGCTTCAAGAAAACTTGTGTTTTCAGAATTATATGAAGCCAGTAAACAAACAAAAAATCCATGGGTATTTGAACCCGAGTACCCGGGAAAAAGCAGAATATTTGATGGAAGAACAGGAGACCCCTTCGAACAACCTGTTCTAATAGGGAAGTCCTATATCTTAAAATTAATTCATCAAGTTGATGAGAAAATTCATGGACGTTCTACTGGGCCCTACTCACTTGTTACACAACAACCAGTTAGAGGAAGAGCCAAGCAAGGGGGACAACGAGTAGGAGAAATGGAAGTTTGGGCTTTAGAAGGATTTGGTGTTGCTCATATTTTACAAGAGATACTTACTTATAAATCAGATCATCTTATAGCTCGCCAAGAAATACTTAATGCTACGATCTGGGGAAAAAGAATACCTAATCACGAGGATCCTCCAGAATCTTTTCGAGTGCTCGTTCGAGAACTACGATCTTTGGCTCTAGAACTGAATCATTTCCTTGTATCTGAGAAGAACTTCCAGGTTAATAGGGAGGAAGTTTGAATGATTGACCAATATAAACATCAACAACTTCAAATTGGACTCGTTTCCCCTCAACAAATAAGGGCTTGGGCTAACAAAAACCTACCTAATGGAGAAGTCGTTGGCGAAGTCACAAGGCCCTCTACTTTTCATTATAAAACCGATAAACCAGAAAAAGATGGATTGTTTTGCGAAAGAATCTTTGGACCCATAAAAAGCGGAATTTGCGCTTGTGGAAATTCTCGAGCGAGCGGAGCTGAAAACGAAGACGAAAGATTTTGCCAAAAATGCGGGGTAGAATTTGTGGATTCTCGGATACGAAGATATCAAATGGGATACATCAAACTCGCATGTCCCGTGACTCATGTGTGGTATTTGAAAGGTCTTCCTAGTTATATCGCGAATCTTTTAGATAAACCCCTTAAGAAATTGGAGGGCCTAGTATATGGCGATTTCTCTTTTGCTAGGCCCAGCGCTAAAAAACCTACTTTCTTACGATTACGAGGTTTATTCGAAGATGAAATTTCATCCTGTAACCACAGCATTTCTCCCTTTTTTTCTACCCCAGGCTTTGCAACATTTCGAAATAGGGAAATTGCGACAGGAGCAGGTGCTATTAGAGAACAATTAGCAGATTTGGATTTGCGAATTATTATAGAGAATTCCTTGGTCGAATGGAAGGAATTAGAAGACGAGGGGTATAGTGGAGATGAATGGGAAGATAGAAAAAGACGAATAAGAAAAGTTTTTTTGATTAGACGCATGCAATTGGCGAAACATTTTATTCAAACAAATGTAGAACCAGAATGGATGGTTTTGTGCTTATTACCGGTCCTTCCCCCCGAATTGAGACCCATTGTTTATAGATCTGGGGATAAAGTAGTGACTTCGGATATTAATGAACTTTATAAGAGAGTTATCCGTCGGAACAACAACCTTGCCTATCTATTAAAAAGAAGTGAATTAGCGCCAGCAGATTTAGTAATGTGCCAGGAAAAATTGGTACAAGAAGCCGTGGATACACTTCTTGATAGTGGGTCCCGGGGGCAACCAACGAGGGATGGTCACAATAAAGTATACAAATCACTTTCAGATGTAATTGAAGGTAAAGAGGGAAGGTTTCGCGAGACTCTGCTTGGGAAACGGGTCGATTACTCGGGGCGTTCTGTCATTGTTGTGGGGCCTTCGCTTTCATTACATCAATGTGGATTACCTCTAGAAATAGCAATAAAGCTTTTTCAGCTATTTGTAATTCGCGATTTAATCACGAAACGCGCTACTTCTAATGTCAGGATTGCTAAAAGGAAAATTTGGGAAAAGGAACCCATTGTATGGGAAATACTTCAAGAAGTTATGCGGGGACATCCTGTACTGTTGAATAGAGCACCTACCCTGCATAGATTAGGCATACAGGCCTTCCAACCCACTTTAGTAGAGGGGCGTACTATCTCTTTACACCCATTAGTGTGTAAGGGTTTCAATGCGGACTTTGATGGGGATCAAATGGCTGTTCATCTACCTTTATCCTTGGAAGCTCAGGCAGAAGCCCGTTTACTTATGTTTTCTCATATGAATCTCTTATCTCCCGCTATTGGAGATCCTATTTGCATACCAACCCAAGACATGCTTATCGGACTTTATGTATTAACGATTGGAAACCGTCGAGGTATTTGTGCAAATAGATATAATAGTTGCGGAAACTATCCAAATCAAAAAGTAAATTACAATAATAATTATAAAAAAGATAAAGAACCCTATTTTTCTAGTTCCTATGATGCACTGGGAGCTTATAGACAGAAACTAATACGTTTAGACAGTCCCTTGTGGCTACGATGGAAACTAGATCAACGCGTCGTTGGGTCAAGAGAAGTTCCGATTGAAGTTCAATATGAATCTTTGGGGACTTATCATGAGATTTATGCCCACTATCTAATAGTGGGAAATAGAAAAAAAGAAATCTGTTCTATATACATTCGAACCACTCTTGGTCATATTTCTTTTTATAGAGAAATAGAGGAAGCCATACAAGGATTTAGTCAGGCCTATTCATACACCATCTAAATGGCGGAACGAGCCAATCTGGTCTTTCATAATAAAGGGATAGACGGAACTGCTATGAAACGACTTATTAGTAGATTAATAGATCATTTCGGAATGGGATATACATCCCATATACTGGATCAAATAAAGACTCTGGGCTTCCATCAAGCCACTACTACATCGATTTCATTAGGAATCGAGGATCTTTTAACAATACCCTCTAAGGGATGGTTAGTCCAAGACGCGGAACAACAGAGTTTTATTTTGGAGAAACACTATTATTATGGGGCTGTACACGCGGTAGAAAAATTACGCCAATCCGTTGAGATATGGTATGCTACAAGTGAATATTTGAAACAAGAAATGAATTCGAATTTTCGGATAACGGATCCTTCTAATCCAGTCTATCTAATGTCTTTTTCAGGAGCCAGAGGAAATGCATCTCAGGTACACCAATTAGTAGGTATGAGAGGATTAATGGCGGATCCTCAAGGACAAATGATTGATTTACCTATTCAAAGCAATTTACGCGAGGGACTTTCTTTGACAGAATATATAATTTCCTGCTACGGAGCCCGCAAAGGGGTTGTAGATACTGCTGTACGAACAGCGGATGCTGGATATCTTACACGTAGACTTGTTGAAGTAGTTCAACATATTATTGTGCGTAGAAGAGATTGTGGTACTATCCGAGGTATTTCTGTGAGTCCTCAAAATGGGATGACGGAAAAACTTTTTGTCCAAACACTAATTGGTCGTGTATTAGCAGACGATATATATATAGGTTCACGATGCATTGCCGCTCGAAATCAAGATATTGGAATTGGATTAGTCAATCGATTCATAACTGCCTTTCGAGCACAACCGTTTCGAGCACAACCAATATATATTAGAACCCCCTTTACTTGCCGGAGCGCATCTTGGATCTGTCAATTATGTTATGGTCGGAGTCCCACTCATAGCGATCTGGTCGAATTAGGGGAAGCCGTAGGTATTATTGCGGGTCAATCAATTGGGGAACCAGGGACTCAACTAACATTAAGAACTTTTCATACTGGCGGAGTATTCACAGGGGGTACTGCCGACCTTGTACGATCTCCTTCGAATGGAAAAATCCAATTCAATGGGGATTTGGTTCACCCCACACGTACCCGTCATGGACAGCCTGCTTTTCTATGTTATATAGACTTGCATGTAACTATTCAGAGTCAGGATATTCTATATAGCGTAAATATTCCCTCAAAAAGCTTGATTCTAGTGCAAAATGATCAATATGTAAAATCCGAACAAGTAATTGCGGAGATTCGTGCCGGAACGCCCACTTTACATTTTAAAGAAAGGGTACAAAAGCATATTTATTCCGAATCAGATGGGGAAATGCACTGGAGTACTGATGTTTACCATGCGCCCGAATATCAATATGGTAATCTTCGTCGATTACCAAAAACAAGCCATTTATGGATATTGTCAGTAAGTATGTGCAGATCCAGTATAGCCTCTTTTTCCCTCCACAGGGATCAAGATCAAATGAATACTTATTCTTTTGCTGTTGACGAAAGATATATCTTTGACCTCTCGTAAGCCATAAACTGTTGGATACTTTTGGTAAAAAAGATAGGGAAATTCTTTATTATTCAACACCAGATCGAATCATGTCCAACGGTCATTGGAATTTTGTCTATCCTTCTATTCTTCAAGATAATTCGGATTTGTTGGCGAAAAAGCGAAGAAATAGGTTCGTCATTCCATTACAATATCATCAAGAACAAGAGAAAGAACTAATATCCTGTTTGGGGATTTCGATTGAAATACCCTTTATGGGTGTTTTACGTAGAAATACTATTTTTGCTTATTTAGACGATCCGCGATACAAAAAAGAGAAAAAGGGTTCAGGAATTGTTAAATTTAGATATAGGACCCTAGAGGATGAACGAGAATATGAAACCCTAGAAGATGCCTAGAGGGAATATGGAATCCAGAAAACGAATATAGGACTCTAGAGAAAGACTCAGAAGACGAATATGGGAGCCCAGAGAACGAATCGAATATGGAACTCTAAAGGAATTTTGAAGACTCAGAGGAAGACTCAGAGGACGAATATGGGAGCCCAGAGGAAGATTCTATCTTAAAAAAGGAGGGTTTGATTGAGTATCGAGGAACAAAAGAATTTAGTCTAAAATACCAAAAAGAAGTAGATCGGTTTTTTTTCATTCTTCAAGAACTGCATATCTTGCCGAGATCCTCATCCCTAAAGGTACTTGACAATAGTATTATTGGAGTGGATACACAACTTACAAAAAATACAAGAAGTCGACTAGGTGGACTGGTCCGCGTGAAGAGAAAAAAAAGCCATACGGAACTCAAAATTTTTTCCGGAGATATCCATTTTCCTGAAGAAGTGGATAAGATATTAGGTGGCAGTTTGATACCAACAGAAAGAGAAAAAAAAGATTCTAAGGAATCAAAAAAAAGGAAAAATTGGGTCTATGTTCAACGGAAAAAAATTCTCAAGAGCAAGGAAAAGTATTTTCTTTCGGTTCGACCTGCAGTCGCATACGAAATGGACGAAGGGAGAAATTTAGCAACACTTTTCCCGCAGGATCTCTTGCAAGAAGAGGATAATCTCCAACTTCGACTTGTCAATTTTATTTCTCATGAAAATAGCAAGTTAACTCAAAGAATTTATCACACGAATAGTCAATTTGTTCGAACTTGCTTAGTAGTAAATTGGGAACAAGAAAAAAAAGAGGAGGGTCGTGCTTCCCTTGTTGAGGTAAGAGCAAATTATCTTATTCGCGATTTCCTAAGAATTGAGTTAGTCAAGTCCGCTATTTCGTATACACGAAGAAGGTATGGTAGGACAAGTGCAGGACCGATTCCCACTAATAGGTTAGATCGCACCAATACCAATTCCTTTTATTCCAAGGCGAAGATTCAATCACTTAGGCAACATCAAGAAGCTATTGGTACCTTGTTGAATCGAAATAAAGAATACCAATCTTTGATGATTTTGTCGGCATCCAACTGTTCTCGAATTGGTTTATTCAAGAATTCAAAATACCCCAATGTGATAAAAGAATCGAATCCTAGAATTCCTATTCGAGATATTTTTGGGCCCTTAGGCACTATTGTACCTAGTATATCGAATTTTTCTTCATCTTACTATTTACTAACGCATAATGAGATCCTGTTAAAAAAATATTCGTTCCTTGACAATTTGAAACAAGCCTTCCAAGTACTTCAAGGACTTAAATACTCCTTAATAGATGAAAATCAAAGGATTTCTAATTTCGATAGTAACATCATGTTGGATCCATTCCATTTGAATTGGCACTTTCTCCATCATGATTCTTGGGAAGAGACATCGGCAATAATTCACCTTGGACAATTTATTTGTGAAAATGTATGTCTATTTAAATCGCACATAAAAAAATCTGGTCAAATTTTCATTGTTAATATGGATTCCTTTGTTATAAGAGCAGCTAAGCCTTATTTGGCCACTACAGGAGCAACCGTTCATGGTCATTATGGGGAAATCCTTTACAAAGGAGATAGGTTAGTTACGTTTATATATGAAAAATCGAGATCTAGTGACATAACGCAAGGTCTTCCAAAAGTAGAACAAATCTTTGAAGCGCGTTCAATTGATTCACTATCGCCGAATCTCGAAAGGAGAATTGAGGATTGGAATGAGCGTATACCAAGAATTCTTGGGGTCCCCTGGGGATTCTTGATTGGAGCTGAGCTAACCATAGCCCAAAGTCGTATCTCTTTGGTTAATAAGATCCAAAAGGTTTATCGATCCCAAGGGGTACAGATCCATAATAGACATATAGAGATTATTATACGCCAAGTAACATCAAAAGTGCGGGTTTCCGAAGATGGAATGTCTAATGTTTTTTTACCTGGGGAATTAATCGGACTATTGCGAGCGGAACGAGCAGGGCGAGCTTTGGATGAAGCGATCTATTATCGGGCAATCTTATTGGGAATAACAAGGGCTTCCCTGAATACCCAAAGTTTCATATCTGAAGCAAGTTTTCAAGAAACTGCTCGAGTTTTAGCAAAAGCTGCCCTACGAGGTCGTATTGATTGGTTGAAAGGCCTAAAAGAAAACGTAGTTCTGGGGGGGATTATACCTGTTGGTACCGGATTCCAAAAATTTGTGCATCATTCCCCACAAGACAAGAACCTTTATTTCGAAATTCAAAAAAAAAATAGATTCGCGTCGGAAATGAGAGATATTTTGTTTCTCCATACAGAATTAGTTTCTTCTGACGTAACAAACAATTTCTATGAGACATCAGAACCCCCATTTATACGATTTAATTACAGACGTCTTTTTTTAGGAGGTCGACATCCATTATGTGGCATAGGTGTTACATCGCGTATACAACTTAATCGTACACCGCTTTTAGCAATGGCTCGTAATGCGGCATCTCTTCCACTACCAGCACCTTTTACCATAACTTCTGCTCGTTGCAAACCCACTGTACGAATAGCGTCTACTGCTGTTCTTTGACCTGCATAGGGTGACGCTTTTCTTGAGCTTTTGAATCCACAAGTACCCGCAGAGGACCAGAAAACTACCCGACCTTGTGGGTCTGTAACAGTTATAATGGTATTGTTGAAACTAGCTTGAACATGAATAACCCCTTTTGTTATTCTACGTGCACTCTTCCGTAAACTAAAACGCGCATTCCTACGTAAACCAATACGCACTCTCCTACGTGAACCCATTTTTGGTATAGCTTTTGCCATATACACCCTAGCACATGTTCCTCGACGCTGAGGACATCCCTTAAGCGCGGCCGATTTTCTAGCATTTCGTATTGGCTGTCTTGCGTTTCTAATAAGTTGTTTAACTGTTGGCATTCACTTATTTTTTTGGCTTTTTGACCCCATATTGTAGGGTGGATCTCGAAAGATAGGAAAGATCTCCCTCCAAGCCGTACATACGACTTTCATCGAATACGGCTTTCCACAGAATTCTATAGGGATCTATGAGATCGAGTATGGAATTCTGTTTACTCACTTTAAATTGAGTATCCGTTTCCCTCCTTTTCCCGCTAGGATCGGAAATCCTGTATTTTCTATATCCATACGATCGAGTCCTTAGGTTTCCGAAATAGTGTAATGGAAAAAGAAGTGCTTCGAATCATTGCTATTTGACTCGGACCTGTTCTGAAAAAGTCGAGGTATTTCGAATTGTTTGTTGACACGGACAAAGTAAGGGAAAACCTCTGAAAGAATTTCCATATTAACCTTGGACATATAAGAGTTCCGAATCAAATCTCTTTAGAAAGAAGATCTTTTGTCTCATGGTAGCCTGCTCCAGTCCCCTTACGAAACTTTCGTTATTGGGTTAGCCATACACTTCACATGTTTCTAGCGATTCACATGGCATCATCAAATGATACAAGTCTTGGATAAGAATCTACAACGCACTAGAACGCCCTTGTTGACGATTCTTTACTGCGACAGCATCTAGGGTTCCTCGAATAATGCGATATCTCACACCGGGTAAATCCTTAACCCTTCCTCCTCTTACTAATACTACAGAATGTTCTTGTAAATTATGGCCAATACCAGGTATATAAGCAGTGATTTCAAATCCAGAGGTTAATCGTACTCTGGCAACTTTACGTAAGGCAGAGTTGGGTTTTTTGGGGTTGATAGTTTACCAACTGGATCTTGTTGCACCCGGTAACAAACATGCATAAACCATTTCTCGAAGTACGTGTCCAGATAGCCCAAAGTCTCGATAGTTAGCTCTAGGTCTTCCGGTCAAAAAACAACGTCGATGAAGGCGTGTAGGTGCACTATTACGTGGTAGGGATTGCAATTTTTCTCGCATTTTCGTTTTTTCACTCAAGGGGGAAACCTTGCTTCTTATCTTTTTTTTTGAAGATCCACGAATCAAATGGTATTTCTGTTCTAATTTCTGCCGCTTCTTCTCCCTCTGAATCAAACTTTTTTTTGCCATATGAAAAAGAAAGGAGGTAGAAAAATTTTTAGATTTATGGTTAAAGAAGAAAAAGAAGAAAACAGGGGTTCTGTTGAATTTCAAGTATTCAGTTTCACCAATAAGATACGGAGACTTGCTTCACATTTGGAATTACACAAAAAAGATTTTTCATCGGAAAGAGGTCTACGAAGACTTTTGGGAAAACGTCGACGTTTGCTGGCTTATTTGGCAAAGAAAAATAGAGTACGTTATAAGAAATTAATCAGTCAGTTGGATATTCGGGAGCAGTAATTTAATTAACTCAAAGTTAGTTTTTCTTTAAAGAATTCTGCCTTCCTTAAAATATCATAAACAGTTCTTGTAGGTTGAGCACCCTTTTCAAGGAAATAGAGAATAGCTGGAACATTTAAACAAGTTTGATTCTTTATCGGATCATAAAAACCTACTTTTCGAAGATCTCTTCCTTCTCTTCGAGATCGAACATCAATTGCAACGATTCGATAGACAGCTTGTTGCTTTCTACCACATCGTTTTAAACGAAGTTTTACCATATGTATACACCTAAGCAACCTTTTCATAAATCTAAGCAACCCTTTCGTAAATCCAAACAACCCTTTCGTAGGCGTCCTCGGATTGGCCCAGGAGATCGAATTGATTATAGAAACATGAGTTTAATTAATAGATTTATTAGTGAACAAGGAAAAATATTATCGAGACGAATAAATAGATTAACCTTGAAACAACAACGATTAATTACTCTTGCTATAAAACAGGCTCGTATTTTATCTTTCTTACCATTTCGTAACTATGAGAATGAGAAGCAATTTCAAGCCCAGTCAATTTCAATAATTACTGGTCCTAGACCCAGAAAGAGTAGACATATCCCTCAATTAACGCAAAAGTACAATTCCAATCGAAACTTAAGAAACTACAACCAGAATTTTAGTTCCGATTGATTAACGACGAGATTTAGTATCCTTTCTTGCATTTTCATAACTCGTGAAATGCCGAGTAGGCACGAATTCCCCCAATTTGCGACCTACCATAGGATTTGTTATATAAATAGGTATATGTTCCTTTCCATTATGAATCGCGATTGTATGGCCAACCATTGCGGGTAGAATGCTAGATGCCCGGGACCACGTTACTATTGTTTCTTTCTCCTCCTTCATATTGACCTTTTCTATTTTTGCCAATAAATGATGAGCTACAAAAGGATTCGTTTTTTTTTGTGTCACATGACAAGAAGATATTGGAACATCAATTTGAAAGAGATGATAGAAGCAGGAGTTCATTTTGGTCATGGTATTAAGAAATGGAATCCTAAAATGGCCCCTTACATCTCGGCAAAGCGTAAAGGTACTCATATTACAAATCTCGCTAGAACGGCTCGTTTTTTATCAGAAGCTTGTGATTTAGTTTTTGATGCAGCAAGTCAGGGAAAAAGTTTCTTAATTGTTGGTACCAAAAAAAGAGCAGCGGATTTAGTAGCATCAGCTGCAATAAGGGCTCGTTGTCATTATGTTAATAAAAAGTGGTTCAGTGGTATGTTAACGAATTGGTCGATTACGAAAACTAGACTTTCTCAATTTAGAGACTTAAGAGCAGAAGAAAAGATGGGAAAATTCCACCATCTCCCAAAAAGGGATGTGGCAATCTTGAAGAGAAAATTATCTACCTTGCAAAGATATCTCGGGGGGATCAAATATATGACGAGGTTGCCGGACATTGTGATCGTCCTTGATCAACAAAAAGAGTATATAGCTCTTCGGGAATGTGCCATTTTGGGGATTCCTACTATTTCTTTAGTCGATACAAATTGTGACCCAGATCTCGCGAATATATCAATTCCAGCCAATGATGACACTATGACTTCAATTCGATTGATTCTTAACAAATTAGTATTTGCAATTTGTGAGGGCCGTTCTCTCTATATAAGAAATCGTTGATTATTCTTCGTCTACGAATATCCAAATTTTTACACCTAATACTCCATAGATAGTTCGAATTGGATAGCAGCAATAATCAATTTTAGCGCGAATTGTTTGGAGGGGAAGTCTACCCTTTTTGATGCATTCGGCACGTGCAATTTCTTTCCCTGCGAGACGACCTGCAATTTTTACTTTTACTCCTCTTATATCCGCTTTTTTAGTTAATTCAATGGCTTTTTTCATTGCCTTTCGGAATGAAACTCTATTTTTTAATTGGAAAGCTATATATTCTGCAAGAATGTTAGGCTCTCTATAAGGTTCTTTAACTTTTTCGATAGCAATATTAAGTCTCTGGTTTACAGAATTAACTTCTTTTTGTAGATCTTTCTCTAATTCTTCGATTGCTCCTTTTTTCTTTAATAAATTGGGGAATCCAATATGGATTGTGACATGGATCGTATCGATTTCTTTTTGAATTTCTATATGTGTAATTACTTCGGAACTGGAGTCTGATTCTATTTTTCTATTCGAGCCTTTTTTCCTATTCTTTTGTATATAGTTCTTGATACAATTCCTTATTTTTTTATCTTCCTGTAGACCTTCAGAATAATTTTTTGGTTGTGCGAACCAAAAGGAATGGTGTTTTTGGGTTGTACCAAGTCTGAAACCAAGTGGATTTATTTTTTGTCCCATTCAAGTCTGACGAGAGTAATATTCTACAACTAACAACTCATTTATTTTGAGACCGACCCACTTCCTATCTAGGATTTTTTTTACTAGTCCTTTATATTCCAATGTGTCAATCGCCAAATGCTTTGGCAATTTACCCGGATCGGATGAAACAATAGAATTTTGAACCAGGCCTTTTGATCTTTGATTATCCTTCGTAGTAATAATATCTTGGGGTTTGCAACGAAAACTGGGTATATTGACTATACGACCATTAACTAAAATATGTCTATGGTTGACTAATTGGCGGGCCCCAGGAATGGTTGAAGACATACCCAATCGAAAAAGGATATTATCCAAACGCATTTCAAGTAATTGTAGTAAAACCTGACCTGTTGACCTTTTTGCTTTTCCAGCGATATGTACATATCTAAGTAATTGTCGTTCTGTCAGACCATAATGAAAACGCAATTTCTGTTTTTCTTGAAGACGGATACGATATTGCTCTTTTTTTCCAGAATGGAATTTTTTTTTCAGATTACTTCCGGATTTAGGCGTTTTTCTAGTGAGTCCTGGTAAAGCTCCCAGACGGCGTATTTTTTTTAAACGAGGTCCTCGATAACGGGACATTTAACGAAAATGTGCAAGAGCTCTATTTGCCTCTGCCATTCTATGAGTCGCTTCCTTTTTGCGTATGGCACCCCCACTCCCTTTGGCAGCATCTACTAATTCGGAACTTAATTTGAAAGCCATATTTCGACCCGGACGCTTTTGGGATGCTTCTAATAACCAACGAATGGCAAGTGCTCTTCCTTGTTTAGATCCTATTTCAATCGGAACTTTCCGCGTCGATCCTTTTTTATTACGTCTTGTTTTTACTCCTATATTGGGAGTTACTCTACGTATTGCTTGACGTAAAACCAATAGTGGATTTGTTTCTGTCTTTTGTTGAATCTTTTTCACGGCTCGATAGAGAATTTGATAAGCCAATGATTTTTTTCCATCTTTCATAATACGGTTAACCACCATGTTAACTAATCGATTACGAAAAATTGGATCGGATTTTGCAGTTCTTTTTTCTGCAGTACCTCGACGTGACATTTACCATATATAACATAAGACTTCTCCCCCAATTCTGTTTAGTCGAGCTTCTCGATCTGTCATTATACCTCGAGAAGTAGAAAGAATAGCAATTCCCATTCCCCCCAAAACTTTAGGAATTCCTTGATAGTTGGCATAAATTCGTAAGCCGGGTCGGCTGATACGTTTTAAAAAGGTTCTAGTTCTATATATTCCTTTTCTCGTCTTTCTTTTTTGATGTCGCAAAGTTGAAACCAAGAAATATCTGTTACTTTCCTGATGTTTCCGAACACTTTCAATAAAACCCTCCCGTAGAAGTATTTTAACAATGTTTTCGGTAATATTTGTAGATACTACTCGAACTGTTCCTTTTTTATTCATGTCCGCGTTTCTTATAGAGGTTAGTAAATCAGCAATAGTGTCCTTGCCCATATCTCATGGAGAGTTCGATCCTGGCTCAGGATGAACGCTGGCGGCATGCTTAACACATGCAAGTCGAACGGGAAGTGGTGTTTCCAGTGGCGAACGGGTGAGTAACGCGTAAGAACCTGCCCTTGGGAGGGGAACAACAACTGGAAACGGTTGCTAATACCCCGTAGGCTGAGGAGCAAAAGGAGAAATCCGCCCAAGGAGGGGCTCGCGTCTGATTAGCTAGTTGGTGAGGCAATAGCTTACCAAGGCGATGATCAGTAGCTGGTCCGAGAGGATGATCAGCCACACTGGGACTGAGACACGGCCCAGACTCCTACGGGAGGCAGCAGTGGGGAATTTTCCGCAATGGGCGAAAGCCTGACGGAGCAATGCCGCGTGGAGGTGGAAGGCCTACGGGTCGTCAACTTCTTTTCTCGGAGAAGAAACAATGACGGTATCTGAGGAATAAGCATCGGCTAACTCTGTGCCAGCAGCCGCGGTAAGACAGAGGATGCAAGCGTTATCCGGAATGATTGGGCGTAAAGCGTCTGTAGGTGGCTTTTCAAGTCCGCCGTCAAATCCCAGGGCTCAACCCTGGACAGGCGGTGGAAACTACCAAGCTGGAGTACGGTAGGGGCAGAGGGAATTTCCGGTGGAGCGGTGAAATGCATTGAGATCGGAAAGAACACCAACGGCGAAAGCACTCTGCTGGGCCGACACTGACACTGAGAGACGAAAGCTAGGGGAGCAAATGGGATTAGAGACCCCAGTAGTCCTAGCCGTAAACGATGGATACTAGGTGCTGTGCGACTCGACCCGTGCAGTGCTGTAGCTAACGCGTTAAGTATCCCGCCTGGGGAGTACGTTCGCAAGAATGAAACTCAAAGGAATTGACGGGGGCCCGCACAAGCGGTGGAGCATGTGGTTTAATTCGATGCAAAGCGAAGAACCTTACCAGGGCTTGACATGCCGCGAATCCTCTTGAAAGAGAGGGGTGCCCTCGGGAACGCGGACACAGGTGGTGCATGGCTGTCGTCAGCTCGTGCCGTAAGGTGTTGGGTTAAGTCTCGCAACGAGCGCAACCCTCGTGTTTAGTTGCCACTATGAGTTTGGAACCCTGAACAGACCGCCGGTGTTAAGCCGGAGGAAGGAGAGGATGAGGCCAAGTCATCATGCCCCTTATGCCCTGGGCGACACACGTGCTACAATGGGCGGGACAAAGGGTCGCGATCTCGCGAGGGTGAGCTAACTCCAAAAACCCGTCCTCAGTTCGGATTGCAGGCTGCAACTCGCCTGCATGAAGCAGGAATCGCTAGTAATCGCCGGTCAGCCATACGGCGGTGAATCCGTTCCCGGGCCTTGTACACACCGCCCGTCACACTATAGGAGCTGGCCATGTTTGAAGTCATTACCCTTAACCGTAAGGAGGGGGATGCCTAAGGCTAGGCTTGCGACTGGAGTGAAGTCGTAACAAGGTAGCCGTACTGGAAGGTGCGGCTGGATCACCTCCTTTTTTCAAAAGAGGAAAGGCTTGCGGTGGATACCTAGGCACCCAGAGACGAGGAAGGGCGTAGCAAGCGACGAAATGCTTCGGGGAGTTGAAAATAAGCATAGATCCGGAGATTCCCAAATAGGTCAACCTTTTAAACTGCCTGCTGAATCCATGAGCAGGCAAGAGACAACCTGGCGAACTGAAACATCTTAGTAGCCAGAGGAAAAGAAAGCAAAAGCGATTCCCGTAGTAGCGGCGAGCGAAATGGGAGCAGCCTAAACCGTGAAAACGGGGTTGTGGGAGAGCAATACAAGCGTTGTGCTGCTAGGCGAAGCGGTTGAGTGCCGCACCCTAGATGGCTAAAGTCCAGTAGCCGAAAGCATCACTAGCTTACGCTCTGACCCGAGTAGCATGGGGCACGTGGAATCCCGTGTGAATCAGCAAGGACCACCTTGCAAGGCTAAATACTCCTGGGTGACCGATAGCGAAGTAGTACCGTGAGGGAAAGGTGAAAAGAACCCCCAGTGGGTAGTGAAATAGAACGTGAAACCGTGCTGAGCTCCCAAGCAGTGGGAGGGGAAAGTGATCTCTGACCGCGTGCCTGTTGAAGAATGAGCCGGCGACTCATAGGCAGTGGCTTGGTTAAGGGAACGGAACCCACCGGAGCCGTAGCGAAAGCGAGTCTTCATAGGGCGATTGTCACTGCTTATGGACCCGAACCTGGGTGATCTATCCATGACCAGGATGAAGCTTGGATGAAACTAAGCAGAGGTCCGAACCGACTGATGTTGAAGAATCAGCGGATGAGTTGTGGTTAGGGGTGAAATGCCACTCGAACCCAGAGCTAGCTGGTTCTCCCCGAAATGCGTTGAGGCGCAGCAGTTGACTGGACATCTAGGGGTAAAGCACTGTTTCGGTGCGGGCTGCGCGAGCGGTACCAAATCGAGGCAAACTCTGAATACTAGATATGACCCAAAAATAACAGGGATCAAGGTCGGCCAGTGAGACGATGGGGGATAAGCTTCATCGTCGAGAGGGAAACAGCCCGGATCACCAGCTAAGGCCCCTAAATGACCGCTCAGTGATAAAGGAGGTGGGGGTGCAAAGACAGCCAGGAGGTTTGCCTAGAAGCAGCCACCCTTTAAAGAGTGCGTAATAGCTCACTGATCGAGCGCCCTTGCGCTGAAGATGAACGGGGCTAAGCGATCTGCCGAAGCTGTGGGATGTCAAAATGCATCGGTAGGGGAGCGTTCCGCCTTAGAGGGAAGCAACCGCGAGAGCGGGGGTCGACGAAGCGGAAGCGAGAATGTCGGCTTGAGTAACGAAAACATTGGTGAGAATCCAATGCCCCGAAAACCCAAGGTTTCCTCCGCAAGGTTCGTCCACGGAGGGTGAGTCAGGGCCTAAGATCAGGCCGAAAGGCGTAGTCGATGGACAACAGGTCAATATTCCTGTACTACCCCTTGTTGGTACGGAGGGACGGAGGAGGCTAGGTTAGCCGAAAGATGGTTATAGGTTTAAGGACACAAGGTGACCCTGCTTTTTCAGGGTAAGAAGGGGTAGAGAAAATGCCTCGAGCCGAGGTCCGAGTACCAAGCGCTGCAGCGCTGAAGTATGAGCCCCGTGGACTAGCCATTGCTTCTCCACGAGGCTCATACCAGGCGCTACGGCGCTGAAGTATGTAACCCATGCCATACTCCCAGGAAAAGCTCGAACGACCTTCAACAAAAGGGTACCTGTACCCGAAACCGACACAGGTGGGTAGGTAGAGAATACCTAGGGGCGCGAGACAACTCTCTCTAAGGAACTCGGCAAAATAGCCCCGTAACTTCGGGAGAAGGGGTGCCCCCTCACAAAGGGGGTCGCAGTGACCAGGCCCGGGCGACTGTTTACCAAAAACACAGGTCTCCGCAAAGTCGTAAGACCATGTATGGGGGCTGACGCCTGCCCAGTGCCGGAAGGTCAAGGAAGTTGGTGAACTGATGACAGGGAAGCCGGCGACCGAAGCCCCGGTGAACGGCGGCCGTAACTATAACGGTCCTAAGGTAGCGAAATTCCTTGTCGGGTAAGTTCCGACCCGCACGAAAGGCGTAACGATCTGGGCACTGTCTCGGAGAGAGGCTCGGTGAAATAGACATGTCTGTGAAGATGCGGACTACCTGCACCTGGACAGAAAGACCCTATGAAGCTTTACTGTTCCCTGGGATTGGCTTTGGGCCTTTCCTGCGCAGCTTAGGTGGAAGGCGAAGAAGGCCCCCTTCCGGGGGGGCCCGAGCCATCAGTGAGATACCACTCTGGAAGAGCTCGGATTCTAACCTTGTGTCAGACCCGCGGGCCAAGGGACAGTCTCAGGTAGACAGTTTCTATGGGGCGTAGGCCTCCCAAAAGGTAACGGAGGCGTGCAAAGGTTTCCTCGGGCCAGACGGACATTGGTCCTCGAGTGCAAAGGCAGAAGGGAGCTTGACTGCAAGACTCACCCGTCGAGCAGAGACGAAAGTCGGCCTTAGTGATCCGACGGTGCCGAGTGGAAGGGCCGTCGCTCAACGGATAAAAGTTACTCTAGGGATAACAGGCTGATCTTCCCCAAGAGTCCACATCGACGGGAAGGTTTGGCACCTCGATGTCGGCTCTTCGCCACCTGGAGCTGTAGGTGGTTCCAAGGGTTGGGCTGTTCGCCCATTAATGCGGTACGTGAGCTGGGTTCAGAACGTCGTGAGACAGTTCGGTCCATATCCGGTGTGGGCGTTAGAGCATTGAGAGGACCTTTCCCTAGTACGAGAGGACCGGGAAGGACGCACCTCTGGTGTACCAGTTATCGTGCCTACGGTAAACGCTGGGTAGCCAAGTGCGGAGAGGATAACTGCTGAAAGCATATAAGTAGTAAGCCCACCCCAAGATGAGTGCTCTCTGAAATAGGATAAGGTAGCGGCGAGACGAGCCGTTTAAATAGGTGTCAAGTGGAAGTGCAGTGATGTATGCAGCTGAGGCATCCTAACGAACGAACGATTTGAACTATTCTGGTGTCCTAGGCGTAGAGGAACCACACCAATCCATCCCGAATTTGGTGGTTAAACTCTACTGCGGTGACGATACTGTAGGGGAGGTCCTGCGGCAAAATAGCTCGATGCCAGAATTTATTCAAATTCAAAGCGCTTCGTAATCTTCAACCAGTTCTGTGCTTCAATATAATTTCCCGGAGTAAGCGCTATAGCTTGTTTCCAATACTCAGCAGCTTGATCAAACCAAGCTTCCGCAATTTCCGAATCACCCTGTAGAATGGCCTGTTCTCCTCGGTGTAATGACAGATCACGGCCATATTATTAAAAGCTTGCGGTAAAAAGGGGTTTCGTTCTAGTGCCCGGAAATAATATTCCAAAGCCTTTGTATGCTCTCCATTGCTTGTGTGTATAAGGCCTATGTTATAGAGTATATAACTTCGATCATAGGGATCAATTTCTAGTCGCGTAGCTTCATAATAATTCTGCAAAGCTTCCGCATAATTTCCTTCAGATTGAGCCAACATCCAATCGCACCATCTCTATAATAAGTAAATGCCTTTTTTTCCCCTGAGGTTGTCGGAATTATTCGCAATAAAATATTGGCTACAATTGAGGAGGTCTTATCAATGAAATTTCCATTTATACGGGATCTAGGCATATGAATTGGCGATCAGAACACATATGGGTAGAACTTCTAAAAGGTTCTCGAAAAAGAGGTAATTTTTTCTGGGCCTGTATTCTTTTTCTAGGTTCACTAGGATTCTTATCGGTTGGGGCTTCCAGTTATCTTGGTAAGAATATCATATCTGTACTTCCATCTCAACAAATTCTTTTTTTTCCACAGGGCGTCGTGATGTCTTTCTACGGAATCGCGGGCCTATTCATTAGCTCCTACTTGTGGTGCACTATTTTGTGGAATGTAGGCAGTGGTTATGACCGATTCGATAGAAAAGAGGGAATAGTGTGTATTTTTCGTTGGGGATTCCCTGGAATAAAACGTCGCGTCTTCCTTCGATTCCTTATACGGGATATCCAATCAATTAGAATTCAGGTTAAAGAGGGTCTTTATTCTCGTCGTATCCTTTATATGGAAATCCGGGGCCAGGGAGTCATTCCCTTGACTCGTACTGATGAGAAGTTTTTTACTCCACGAGAAATTGAACAAAAAGCTGCCGAATTGGCCTATTTCTTGCGCGTACCAATTGAAGTTTTTTGAATGGCGTACTCCTCCTGTTTGAATCGGAGTTTGAAACCAAAAAAACTTATCCTCAGGAGGATAGATGGGGCGATTCAGGTGAGATCCCATGTAGATCTAACTTTCTATTCACTCGTGGGATCCGGGCGGTCCGGGGGGGCCACCACAGCTCCTCTCTTCTCGAGAATCCATACATCCCTTATCAGTGTATGGAGAGCTATCTCTCGAGCACAGGTTGAGGTTCGTCCTCAATGGGAAAATGGAGCACCTAACAACGCATCTTCACAGACCAAGAACTACGAGATCACCCTTTCATTCTGGGGTGACGGAGGGATCGTACCATTCGAGCCAAATGGGAGCAGAGCAGGTTTGAAAAAGGATCTTAGAGTGTCTAGGGTTGGGCCAGGAGGGTCTCTTAACGCCTTCCTTTTTCTGCCCATCGGAGTTATTTCCCAAGGACTTGCCATGGTAAGGGGGAGAGGGGAAGAAGCACACTTGAAGAGCGCAGTACAACGGGGAGTTGTATGCTGCGTTCGGGAAGGATGAATCGCTCCCGAAAAGGAGTCTATTGATTCTCTCCCAATTGGTTGGATCGTAGGGGCGATGATTTACTTCACGGGCGAGGTCTCTGGTTCAAGTCCAGGATGGCCC
[truncated: 2,048,272 more chars]
