# Supplementary material for: Recent range expansion in Australian hummock grasses (Triodia) inferred using genotyping-by-sequencing
Source: AoB Plants. 2019 Mar 28;11(2):plz017. doi: 10.1093/aobpla/plz017 (PMC6481909; doi:10.1093/aobpla/plz017)
Supplement: Supplementary Data2 [file plz017_suppl_supplementary_data2.zip]

Archive with 8 entries (7 files):
- scripts/
- scripts/ALL_SCRIPTS.txt
- scripts/run_range_expansion_v3.R
- scripts/remove_lines_logfiles.py
- scripts/extract_snps_fromsnps.py
- scripts/expansion_format_fromsnps.R
- scripts/combine_trees.sh
- scripts/clean_alignment.py
