# Supplementary material for: Recent range expansion in Australian hummock grasses (Triodia) inferred using genotyping-by-sequencing
Source: AoB Plants. 2019 Mar 28;11(2):plz017. doi: 10.1093/aobpla/plz017 (PMC6481909; doi:10.1093/aobpla/plz017)
Supplement: Supplementary Data2 [file plz017_suppl_supplementary_data2.zip › scripts/run_range_expansion_v3.R]

################################
# Author: B. Anderson (plus functions from B. Peter)
# Date: 14 April 2016
# Modified: 21, 22 April 2016 (added more control over the calling of B. Peter's functions); 27 April (added functions for plotting the psi values onto a map)
# Description: run Benjamin Peter's range expansion scripts for a given input and samples
# Note: call this script with the snps file as first command argument, and labels file as second
# The snps should be formatted as csv (see other script); similarly with the labels and coordinates (save from Excel)
################################

# library(snpStats)		# this may not be the best way to handle the data
library(geosphere)
library(rworldmap)
library(maps)
library(mapproj)
# library(rangeExpansion)		# I'll manually insert B. Peter's functions (modified)

## load data function
load.data.snapp <- function(snp.file, coords.file, ploidy=2, ...){
	snp.data <- read.table(snp.file, sep =",", header=F, strings=F, na.strings="?", row.names=1)
    coords <- read.table(coords.file, header=T, strings=F, sep=",")
	raw.data <- list()
    raw.data$genotypes <- as.matrix(snp.data) # was: as(as.matrix(data), "SnpMatrix")
    #raw.data$fam <- rownames(snp.data)
    proc.data <- check.missing(raw.data, coords)
    proc.data <- set.outgroups(proc.data, ploidy)
    class(proc.data) <- 'origin.data'
    return(proc.data)
}

## check missing function
check.missing <- function(snp.data, coords){
    ids <- rownames(snp.data$genotypes)
    to.remove <- !unlist(lapply(ids, function(x) x %in% coords$id))
    res.data <- list()
    res.data$coords <- coords
    res.data$genotypes <- snp.data$genotypes[!to.remove,]
    ids <- ids[!to.remove]

    data.ordering <- res.data$coords$id
   
    res.data$genotypes <- res.data$genotypes[data.ordering,]
    
    return(res.data)
}

## set outgroups function
set.outgroups <- function(data, ploidy=2){
    if(is.null(data$coords$outgroup)){ 
        return(data)
    }

    outgroup.rows <- which(as.logical(data$coords$outgroup))
    n.outgroups <- length(outgroup.rows)
    if( n.outgroups > 0 ){
		data$outgroup <- data$genotypes[outgroup.rows,]
        # data$outgroup <- as(data$outgroup, 'numeric')	# this destroys a normal matrix
		
		n.alleles <- colSums(!is.na(data$outgroup))
		all_derived <- colSums(data$outgroup==ploidy, na.rm=T) == n.alleles
		all_ancestral <- colSums(data$outgroup==0, na.rm=T)== n.alleles
		no.outgrp <- is.na(all_derived + all_ancestral) | !(all_ancestral | all_derived)  		# note: this gets rid of ambiguous polarity (e.g. outgroup has both alleles)

        # data$genotypes <- switch.alleles(data$genotypes, all_derived)
		# have to switch the columns where all the alleles in the outgroup are derived
		data$genotypes[, all_derived] <- apply(data$genotypes[, all_derived], 2, function(x) ifelse(x==2, 3, x))
		data$genotypes[, all_derived] <- apply(data$genotypes[, all_derived], 2, function(x) ifelse(x==0, 2, x))
		data$genotypes[, all_derived] <- apply(data$genotypes[, all_derived], 2, function(x) ifelse(x==3, 0, x))
		
		data$genotypes <- data$genotypes[, !no.outgrp]
		data$genotypes <- data$genotypes[-1* outgroup.rows,]
        data$coords <- data$coords[-outgroup.rows,]
    }
	
    return(data)
}

## make population objects function
make.pop <- function(raw.data, ploidy=2){
    if(is.null(raw.data$coords$pop)){		# I'm going to change this so that it reverts to the sample IDs for later output (i.e. if no "pop" column, each sample is considered a different population
        #s <- c('latitude', 'longitude')
        #rowsums <- function(x) 200*x[,1] + x[,2]
        #raw.data$coords$pop <- match(rowsums(raw.data$coords[,s]), rowsums(raw.data$coords[,s]))
		raw.data$coords$pop <- raw.data$coords$id
	}
    pop <- list()
    pop$data <- aggregate(raw.data$genotypes, by=list(raw.data$coords$pop), FUN=sum, na.rm=T)[,-1] # remove the labels for calculations
    pop$ss <- aggregate(raw.data$genotypes, by=list(raw.data$coords$pop), FUN=function(x) ploidy*sum(!is.na(x)))[,-1]
	# make coordinates if pop samples slightly differ in location
		lat <- aggregate(raw.data$coords$latitude, by=list(raw.data$coords$pop), FUN=mean)
		names(lat) <- c("pop", "latitude")
		long <- aggregate(raw.data$coords$longitude, by=list(raw.data$coords$pop), FUN=mean)
		names(long) <- c("pop", "longitude")
		pop.coords <- merge(lat,long)
		region.id <- match(pop.coords$pop, raw.data$coords$pop)
		pop.coords$region <- raw.data$coords$region[region.id]
	pop$coords <- pop.coords
	hets <- function(x) x * (1-x)
    pop$coords$hets <- rowMeans(hets(pop$data/pop$ss), na.rm=T)
    pop$n <- nrow(pop$coords)
    class(pop) <- 'population'
    return(pop)
}

## get the psi values for all pops function
get.all.psi <- function(pop, n=2, subset=NULL, resampling="hyper"){
# this function calculates psi for columns i,j, both resampled down to n samples
	if(is.null(subset)) {
        subset <- 1:pop$n
	}
    if(is.logical(subset)) {	# I'm not sure what this is here for
        subset <- which(subset)
	}
    n.pops <- length(subset)
    mat = matrix( 0, nrow=n.pops, ncol=n.pops )
    for(i in 1:(n.pops-1)){
        for(j in (i+1):n.pops){
	    ii <- subset[i]
	    jj <- subset[j]
            ni <- unlist(pop$ss[ii,])
            nj <- unlist(pop$ss[jj,])
            fi <- unlist(pop$data[ii,])
            fj <- unlist(pop$data[jj,])
            mat[j,i] <- get.psi( ni, nj, fi, fj, resampling=resampling, n=n )
            mat[i,j] <- -mat[j,i]
	    #print( c(ii, jj))
        }
    }
	return(mat)
}

## individual psi calculations function
get.psi <- function (ni, nj, fi, fj, n=2, resampling="hyper"){
        fn <- cbind( fi, ni, fj, nj)

        tbl <- table(as.data.frame(fn))
        tbl <- as.data.frame( tbl )
        tbl <- tbl[tbl$Freq > 0,]

        tbl$fi <- as.integer(as.character( tbl$fi ))
        tbl$fj <- as.integer(as.character( tbl$fj ))
        tbl$ni <- as.integer(as.character( tbl$ni ))
        tbl$nj <- as.integer(as.character( tbl$nj ))
        
        to.exclude <- tbl$fi == 0 | tbl$fj == 0 | tbl$ni < n | tbl$nj < n

        tbl <- tbl[! to.exclude, ]

        if(nrow(tbl)==0){ return(NaN)}

        poly.mat <- matrix(0,nrow=n+1, ncol=n+1)
        poly.mat[2:(n+1),2:(n+1)] <- 1
        poly.mat[n+1,n+1] <- 0

        # psi.mat is the contribution to psi for each entry
        psi.mat <- outer(0:n,0:n,FUN=function(x,y)(y-x))
        psi.mat[1,] <- 0
        psi.mat[,1] <- 0

        f.contribution <- function(row, b=2){
            a <- 0:b
            f1 <- row[1]
            n1 <- row[2]
            f2 <- row[3]
            n2 <- row[4]
            cnt <- row[5]
            q1 <- choose(b, a) * choose(n1-b, f1-a)/choose(n1,f1)
            q2 <- choose(b, a) * choose(n2-b, f2-a)/choose(n2,f2)
            return( cnt * outer(q2, q1) )
        }

        resampled.mat <- matrix(rowSums(apply(tbl, 1, f.contribution)), nrow=n+1)
        
        return(sum(resampled.mat * psi.mat) / sum(resampled.mat * poly.mat))
}

## TDOA for multiple regions function
run.regions <- function(region, ...){
    res <- list()
    tbl <- lapply(region, run.single.region, ...)
    res$tbl <- tbl
    res$regions <- region
    class(res) <- 'origin.result.list'
    return(res)
}

## TDOA for one region function
run.single.region <- function(region, pop, psi, output.file.name='default', xlen=100, ylen=100, bbox, pct=0.01, exclude.ocean=T, exclude.land=F, ...){
    reg.str <- paste(region, collapse="+")
    print(c("fid", output.file.name))
    dir.create('plots', showWarnings = F)
    pdf.name<- sprintf("plots/orig.%s.%s.%d.pdf", reg.str, output.file.name, xlen)
    print(pdf.name)
    if(is.null(region)){
        subsample <- T
    } else {
        subsample <- pop$coords$region %in% region
    }
    subset.coords <- pop$coords[subsample,]
    subset.psi <- psi[subsample, subsample]
	# prepare the TDOA data
		locs <- subset.coords[,c('longitude', 'latitude')]
		n.locs <- nrow(locs)
		tdoa.data <- c()
		for(i in 1:n.locs){
			for(j in (i+1):n.locs){
				if( i>=j | j >n.locs) break
				tdoa.data <- rbind( tdoa.data, c(locs[i,], locs[j,], subset.psi[i,j]))
			}
		}
		tdoa.data <- matrix(unlist(tdoa.data), ncol=5)
	# find the origin
		# define locs for estimate
		s1 <- seq(bbox[1,1], bbox[1,2], length.out=xlen)
		s2 <- seq(bbox[2,1], bbox[2,2], length.out=ylen)
		coords <- expand.grid(s1,s2)
		ij <- expand.grid(1:length(s1), 1:length(s2))

		coords2country = function(points){  
			countriesSP <- getMap(resolution='high')
			pointsSP = SpatialPoints(points, proj4string=CRS(proj4string(countriesSP)))# use 'over' to get indices of the Polygons object containing each point 
			indices = over(pointsSP, countriesSP)
     		indices$ADMIN  
		}
		if(exclude.ocean){
			cc <- coords2country(coords)
			to.keep <- !is.na(cc)
		} else {
			to.keep <- rep(T, nrow(coords))
		}
		if(exclude.land){
			cc <- coords2country(coords)
			to.keep <- is.na(cc)
		}
		# init output
		d0 <- matrix(NA, ncol=ylen, nrow=xlen)
		rsq <- matrix(NA, ncol=ylen, nrow=xlen)
		mdlq <- list()
		for(i in 1:xlen){
			mdlq[[i]] <- list()
		}
        
		# a model for distance
		model.1d <- function(xy, data, pct=0.01, f.dist="haversine"){
			if (f.dist=="euclidean"){
				f.dist <- function(i, j){
				sqrt((ix -jx)^2 + (iy-jy)^2 )
				}
			} else { if(f.dist=="haversine"){
				f.dist <- distHaversine
				}
			}
		y = xy[2] 
		x = xy[1]
		ixy = data[,1:2]
		jxy = data[,3:4]
		psi = data[,5]

		d = f.dist(ixy, c(x,y)) - f.dist(jxy, c(x,y))
		l = lm( psi ~ d ) 
		l$f.e = .5 * pct/ l$coefficients[2]
		l$rsq = summary(l)$r.squared

		return (l)
		}
			
		for(r in 1:nrow(coords)){
			i <- ij[r,1]
			j <- ij[r,2]
			x <- coords[r,1]
			y <- coords[r,2]
			if(to.keep[r]){
				mdl <- model.1d( xy=c(x,y), data=tdoa.data, pct=pct)
				d0[i, j] <- mdl$f.e
				rsq[i, j] <- mdl$rsq
				mdlq[[i]][[j]] <- mdl
			}
		}
		res <- list(d0=d0, rsq=rsq, mdlq=mdlq, bbox=bbox, xlen=xlen, 
                ylen=ylen, coords=subset.coords)
		class(res) <- 'origin.results'
		return(res)		
}

## Summarize results functions
summary.origin.result.list <- function(res){
    a <- sapply(res$tbl, summary.origin.results)
    a <- data.frame(a)
    na <- sapply(res$regions, paste, collapse="+")
    na[na==""] <- "ALL"
    names(a) <- na
    return(a)
}
summary.origin.results <- function(res){
    bbox <- res$bbox
    orig <- which(t(res[[2]])==max((res[[1]]>0)*res[[2]], na.rm=T), arr.ind=T)        
    s1 <- seq(bbox[1,1],bbox[1,2],length.out=res$xlen) 
    s2 <- seq(bbox[2,1],bbox[2,2],length.out=res$ylen) 

    coords_orig <- c(s1[orig[1,2]], s2[orig[1,1]])
    max.reg <- res[[3]][[orig[1,2]]][[orig[1,1]]]

    smry <- summary(max.reg)
    q <- smry$coefficients[2,1]
    r1 = 1/(1+2*1000*q)
    r2 = 1/(1+2*10000*q)
    r3 = 1/(1+2*100000*q)
    r <- 0.99
    d1pc <- (1-r)/(2*q*r)

    res.data <- ( c( coords_orig, q*1000, r1, r2, r3, d1pc/1000, smry$adj.r.squared, smry$coefficients[2,4] * 10^4) )
    res.data <- as.data.frame(t(res.data))
    names(res.data) <- c("longitude", "latitude", "q", "r1","r10","r100", "d1","rsq","pval")
    return(res.data)
}

## Plotting functions
plot.origin.result.list <- function(res, ...){
    lab <- sapply(res$regions, paste, collapse="+")
    lab[lab==""] <- "ALL"
    n.plots <- length(lab)
		# I commented out the following lines so that plots will be full pages
    #if(n.plots > 1 && n.plots < 6){
    #    par(mfrow=c(n.plots %/% 2, 2))
    #} else if(n.plots > 1){
    #    par(mfrow=c(3,2))
    #}
    
    for(i in 1:n.plots){
        plot.origin.results(res$tbl[[i]], main= lab[i], ...)
    }
}
plot.origin.results <- function(x, n.levels=100, color.function=heat.colors,color.negative='grey', add.map=T, add.samples=T, add.sample.het=T, add.likely.origin=T, asp=1, ...){
    plot.default(NA, xlim=x$bbox[1,], ylim=x$bbox[2,], xlab="", ylab="", xaxt="n", yaxt="n", xaxs='i', yaxs='i', asp=asp, ...)

    s1 <- seq(x$bbox[1,1],x$bbox[1,2],length.out=x$xlen)
    s2 <- seq(x$bbox[2,1],x$bbox[2,2],length.out=x$ylen)

    rel <- (x[[1]]>0) * (x[[2]]-min(x[[2]],na.rm=T)) / (max(x[[2]],na.rm=T)-min(x[[2]],na.rm=T))+0.001

    levels <- c(0,quantile(rel[rel>0.001], 0:n.levels/n.levels, na.rm=T) + 1e-6 * 0:n.levels/n.levels)
    cols <- c(color.negative, color.function(n.levels-1))

    .filled.contour(s1, s2, rel, levels, cols)

    # rect(x$bbox[1,1], x$bbox[2,1], x$bbox[1,2], x$bbox[2,2], border='black',
    #      lwd=2, col=NULL)

    if(add.map){
        require(rworldmap)
        m <- getMap("high")
        plot(m, add=T, lwd=1.3)
    }

    if(add.sample.het){
        samples <- x$coords
        hets <- (samples$hets - min(samples$hets) )/(max(samples$hets) - min(samples$hets))
        points( samples$longitude, samples$latitude, pch=16, cex=3, col=grey(hets) )
        points( samples$longitude, samples$latitude, pch=1, cex=3, col="black",lwd=2 )
    }
    else if(add.samples){
        points( samples$longitude, samples$latitude, pch=16, cex=1, col="black",lwd=1 )
    }
	
	if(add.likely.origin){	# changed the colour and moved it to happen after samples
        points(summary(x)[,1:2], col='purple', pch='x', cex=2)
    }
}

## functions for creating a map of psi values
removeNegEntries <- function(m,nVert,threshold){
    for (i in 1:nVert){
		for (j in 1:nVert){
			if (m[i,j]<threshold) m[i,j] <- 0
       }
    }
    return(m)
}
transitiveClosure<-function(m,nVert,threshold,verbose=F){
    closure <- m
    for ( i in 1:nVert){
        for(j in 1:nVert){
            for (k in 1:nVert){
                if (closure[i,j]>threshold & closure[j,k]>threshold &closure[i,k]<threshold){
                    closure[i,k]<-999
                    if (verbose) print(paste("edge [",i,",",k,"] added:       [",i,"-",j,"-",k,"]",sep=""))
                    
                }
            }
        }
    }
    return(closure)
}
transitiveReduction<-function(m,nVert,threshold,verbose=F){
    nRemoved<-0
    m2<-m
    xx<-c(); for (i in 1:nVert) xx<-c(xx,sum(m[,i]>0))
    oxx<-order(xx,decreasing=T)
#    oxx<-1:nVert
    for (i in oxx){
       for (j in oxx){
          for (k in oxx){
             if ((m[i,j]>threshold & m[j,k]>threshold & m[i,k]>threshold)){
                m2[i,k]=0
                if (verbose) print(paste("edge [",i,",",k,"] removed: [",i,"-",j,"-",k,"]",sep=""))
                nRemoved<-nRemoved+1
             }
          }
       }
    }
    return(list(m2,nRemoved))
}
filterM<-function(m,nVert,threshold,verbose){
    closure <- transitiveClosure(m,nVert,threshold,verbose)
    red <- transitiveClosure(m,nVert,threshold,verbose)
    m2<-m
    for (i in 1:nVert){
        for (j in 1:nVert){
            for (k in 1:nVert){
                if (red[i,k]>threshold & closure[k,j]>threshold){
                    m2[i,j]<-0
                }
            }
        }
    }
    return(m2)   
}
myMP<-function(x,y){return(mapproject(x,y,orientation=c(90, 150, 0),projection="mercator"))}
myGC<-function(x,y){return(gcIntermediate(x,y,n=50,addStartEnd=T))}
errorCorrection<-function(xy,i,j,ec){
    for (k in 2:nrow(xy)){
        if (!is.na(xy[k,1]) & !is.na(xy[k-1,1])){
            if (abs(myMP(xy[k,1],0)$x-myMP(xy[k-1],0)$x)>1){
                if (ec==1){            #Error correction one
                    xy[k,]<-c(NA,NA)
                }else{
                    print(c(i,j))
                    gc<-greatCircle(startPos[i,],startPos[j,])

                    dsp<-distHaversine(startPos[i,],gc)
                    dep<-distHaversine(startPos[j,],gc)
                    gcStartEnd<-c(which(dsp==min(dsp,na.rm=T)),
                                  which(dep==min(dep,na.rm=T)))
                    if (abs(gcStartEnd[2]-gcStartEnd[1])>180){
                        xy<-gc[gcStartEnd[1]:gcStartEnd[2],]
                    }else{
                        mn<-min(gcStartEnd)
                        mx<-max(gcStartEnd)
                        xy<-rbind(gc[mx:nrow(gc),],gc[1:mn,])
                    }
                    break
                }
            }
        }
    }
    return(xy)
}

args <- commandArgs()
snps_file <- args[6]
labels_file <- args[7]
samples_table <- read.table(labels_file, sep=',', header=TRUE, stringsAsFactors=FALSE)
ploidy <- 2		# snps from PyRAD are diploid
regions <- list(NULL)
regions <- append(regions, unique(samples_table$region))

# if there is a "pop" column, need to check that there are at least three pops per region if analysing that region
if (ncol(samples_table) == 6) {
	drop_regions <- NULL
	for (region in unique(samples_table$region)) {
		if (length(unique(samples_table[samples_table$region == region, "pop"])) < 3) {
			drop_regions <- append(drop_regions, region)
		}
	}
	regions <- setdiff(regions, drop_regions)
}

# load the data and polarize SNPs
input_data <- load.data.snapp(snps_file, labels_file, sep=',', ploidy=ploidy)
SNPs_initial <- ncol(input_data$outgroup)
SNPs_post_outgroup <- ncol(input_data$genotypes)
print(paste0("Imported ", nrow(input_data$genotypes), " ingroup samples with ", SNPs_initial," SNPs, retaining ", SNPs_post_outgroup, " SNPs that were unambiguously polarized by the outgroup"))

# make a populations object
pops <- make.pop(input_data, ploidy)

# calculate the psi values between pops
psi <- get.all.psi(pops, n=2)		# n is the downsize sample, default 2 NOTE: doesn't seem to be working with other values

# export the psi values
psi_df <- data.frame(psi)
rownames(psi_df) <- pops$coords$pop
colnames(psi_df) <- pops$coords$pop
psi_file <- file(paste0(gsub("expansion.csv", "psi", snps_file), ".txt"))
write.table(psi_df, psi_file, quote=FALSE)

## creating map of psi values
startPos <- pops$coords[, 3:2]
endPos <- pops$coords[, 3:2]
threshold <- 0.01
nColor <- 100
ec <- 2
nVert <- nrow(psi_df)
m <- psi
p1 <- colorRampPalette(c("white", "red"))
p2 <- colorRampPalette(c("white", "black"))
col1 <- p1(nColor)
col2 <- p2(nColor)

m <- removeNegEntries(m,nVert,threshold)
m <- transitiveReduction(m,nVert,threshold)[[1]]
maxm <- max(m)
myMap <- map(orientation=c(90, 150, 0), projection="mercator", fill=F, bg="white", lwd=2, col="black", plot=F, xlim=c(100, 160), ylim=c(-14, -35))	# x and y limits for Aus

for (i in 2:length(myMap$x)){
    if (!is.na(myMap$x[i]) & !is.na(myMap$x[i-1]))
    if (abs(myMP(myMap$x[i],0)$x-myMP(myMap$x[i-1],0)$x)>.1){
        myMap$x[i]<-NA
        myMap$y[i]<-NA    
    }
}

# define a bounding box for the search for the origin
bbox_new <- matrix(ncol=2, nrow=2)
bbox_new[,1] <- c(114, -30)	# should be in order longitude, latitude
bbox_new[,2] <- c(140, -19)	# second column max

# run a search for the origin for each region
results <- run.regions(region=regions, pop=pops, psi=psi, bbox=bbox_new, xlen=40, ylen=20)

# export the summary table
summary_file <- file(paste0(gsub("expansion.csv", "summary", snps_file), ".txt"))
summ <- summary.origin.result.list(results)		# problem is, the columns are lists, so difficult to export
for (index in 1:ncol(summ)) {
	summ[, index] <- unlist(summ[, index], use.names=FALSE)
}
options(scipen = 10)		# scientific notation will be used if it is 10 characters narrower
write.table(summ, summary_file, quote=FALSE)

# create a pdf to capture the plots
pdf(paste0(gsub(".csv", "", snps_file), ".pdf"), paper="A4", useDingbats=FALSE)

plot.origin.result.list(results)

par(bg="white")
plot(myMap, type="l", col="black", lwd=1.5, xaxt='n', yaxt='n', xlab="", ylab="") # xlab="longitude", ylab="latitude"
for (i in 1:nVert) {
    for (j in 1:nVert){
		if (abs(m[i,j])>threshold & !antipodal(startPos[i,],startPos[j,])){
			stat <- m[i,j]
			cd <- 2 - (m[i,j]>threshold);
#       	xp<-myMP(startPos[i,1],startPos[i,2])
#        	yp<-myMP(endPos[j,1],endPos[j,2])
#        	arrows(xp$x,xp$y, yp$x, yp$y, code=cd, lwd=m[i,j]*30, col="red", angle=20)
			sp <- startPos[i,1]; ep <- startPos[j,1]
			if (sp < (-50)) sp <- sp+360
			if (ep < (-50)) ep <- ep+360        
			if (sp < ep) col <- col1 else col<-col2
			colIndex <- round(m[i,j]/maxm*nColor)
			xy <- myGC(startPos[i,],endPos[j,])
			xy <- errorCorrection(xy,i,j,ec)        
# 			print(colIndex)
			lines(myMP(xy[,1],xy[,2]),col=col[colIndex],lwd=colIndex/nColor*10)
		}
	}
}
points(myMP(pops$coords$longitude, pops$coords$latitude), pch=16, cex=1, col="black", lwd=1)

dev.off()
