# Supplementary material for: Recent range expansion in Australian hummock grasses (Triodia) inferred using genotyping-by-sequencing
Source: AoB Plants. 2019 Mar 28;11(2):plz017. doi: 10.1093/aobpla/plz017 (PMC6481909; doi:10.1093/aobpla/plz017)
Supplement: Supplementary Data2 [file plz017_suppl_supplementary_data2.zip › scripts/remove_lines_logfiles.py]

#! /usr/bin/env python
#####################################
# Author: B. Anderson
# Date: 26 June 2017
# Description: Remove lines in a BEAST log file that have posterior or likelihood values > X; then also corresponding trees
# Note: call with the log file as first arg, search type as second, threshold as third (assumes *.trees has same name as log)
#####################################

import sys

print("arg 1: " + sys.argv[1])
print("arg 2: " + sys.argv[2])
print("arg 3: " + sys.argv[3])

if sys.argv[2] == "posterior":
	searchtype = "posterior"
elif sys.argv[2] == "likelihood":
	searchtype = "likelihood"
else:
	sys.exit("Specify whether searching for posterior or likelihood")

thresh = sys.argv[3]	# threshold
print("Threshold is set to " + thresh)

lines_out = []		# create list to store lines that will then be output
count_erratic = []
state_remove = []

# determine sampling frequency (may have to modify this depending on output log file)
pos1 = 0
pos2 = 0
with open(sys.argv[1], 'r') as logfile:
	for i, line in enumerate(logfile):
		if i == 110:
			pos1 += int(line.rstrip().split()[0])
		elif i == 111:
			pos2 += int(line.rstrip().split()[0])
		elif i > 111:
			break
frequency = pos2 - pos1
print(frequency)

# retain only lines with search criterion met; re-number if there is an exception
index = 0
with open(sys.argv[1], 'r') as logfile:
	for line in logfile:
		if line.startswith("#"):
			lines_out.append(line.rstrip())
		elif line.startswith("Sample"):
			lines_out.append(line.rstrip())
		else:
			if searchtype == "posterior":
				if int(float(line.rstrip().split()[1])) < int(thresh):
					data = line.rstrip().split()[1:]
					data.insert(0, str(index))
					lines_out.append('\t'.join(data))
				else:
					count_erratic.append("yes")
					state_remove.append(str(index))
					continue
			elif searchtype == "likelihood":
				if int(float(line.rstrip().split()[2])) < int(thresh):
					data = line.rstrip().split()[1:]
					data.insert(0, str(index))
					lines_out.append('\t'.join(data))
				else:
					count_erratic.append("yes")
					state_remove.append(str(index))
					continue
			else:
				sys.exit("No searchtype specified")
			index += frequency

print("Lines of the log file with erratic values above threshold: " + str(len(count_erratic)))

# output the lines
new_log = open(sys.argv[1].replace(".log", "_new.log"), 'w')
new_log.write('\n'.join(lines_out) + '\n')
new_log.close()
print("Finished outputting new log file")

# remove trees and output a new *.trees file
trees_out = []
index2 = 0
with open(sys.argv[1].replace(".log", ".trees"), 'r') as treefile:
	for line in treefile:
		if line.startswith("tree STATE"):
			state_str = line.rstrip().split()[1]
			state = state_str.split("_")[1]
			if state in state_remove:
				continue
			else:
				data = line.rstrip().split()[2:]
				data.insert(0, "STATE_" + str(index2))
				data.insert(0, "tree")
				trees_out.append(" ".join(data))
			index2 += frequency
		else:
			trees_out.append(line.rstrip())

new_trees = open(sys.argv[1].replace(".log", "_new.trees"), 'w')
new_trees.write('\n'.join(trees_out) + '\n')
new_trees.close()
print("Finished outputting new trees file")
