# Supplementary material for: Recent range expansion in Australian hummock grasses (Triodia) inferred using genotyping-by-sequencing
Source: AoB Plants. 2019 Mar 28;11(2):plz017. doi: 10.1093/aobpla/plz017 (PMC6481909; doi:10.1093/aobpla/plz017)
Supplement: Supplementary Data2 [file plz017_suppl_supplementary_data2.zip › scripts/extract_snps_fromsnps.py]

#!/usr/bin/env python
###############################################
# Author: B. Anderson
# Date: 6 April 2016
# Description: read a *.snps file from PyRAD and generate a total snps file and two selected snps files
# The selected snps will be random and the other biased toward biallelic
# Note: call this with the snps file as the first command argument and "ass" or "unass" as the second
###############################################

import sys
import random

hets = ('Y', 'W', 'M', 'K', 'S', 'R')
ambtohet_dict = {'Y': ('T', 'C'), 'W': ('T', 'A'), 'M': ('A', 'C'), 'K': ('T', 'G'), 'S': ('G', 'C'), 'R': ('A', 'G')}

suffix = ""

if sys.argv[2] == "ass":
	suffix = ".assembled"
elif sys.argv[2] == "unass":
	suffix = ".unassembled"
else:
	sys.exit("Specify whether ass or unass")

## create variables for the labels and loci
labels = []
snps_inloci = []

with open(sys.argv[1], 'r') as snpsfile:
	for lineno, line in enumerate(snpsfile, start=1):
		if lineno == 1:		# first line is information on number of samples and SNPs
			info = line.rstrip().split()
			num_taxa = info[1]
			num_loci = info[3]
			num_snps = info[5]
		else:
			data = line.rstrip().replace("_", "").split()	# split into name and many loci and remove weird '_' chars for some entire loci
			labels.append(data[0].rstrip().replace(suffix, ""))
			snps_inloci.append(data[1:])
	print("Read in " + str(len(labels)) + " samples, which should match " + str(num_taxa))
	print("Read in " + str(len(snps_inloci[0])) + " loci per sample, which should match " + str(num_loci) + ", but won't because of \'_\'")

## now that the data has been read, we need to generate output for a) all snps, b) one randomly picked snp per locus and c) one biased snp per locus
# a)
output_all_snps = []
for index in range(0, len(snps_inloci)):
	output_all_snps.append('\t'.join(''.join(snps_inloci[index])))

# b)
output_rand_snps = []
for locus in zip(*snps_inloci):		# [['abc', 'def', 'ghi',...], ['jkl', 'mno', 'pqr', ...], ...] --> [('abc', 'jkl', ...), ('def', 'mno', ...), ...]
	sites = zip(*locus)				# ('abc', 'jkl', ...) --> [('a', 'j', ...), ('b', 'k', ...), ('c', 'l', ...), ...]
	count_gaps = []
	for site in sites:
		count_gaps.append(site.count('-'))
	m = min(count_gaps)
	pos_min = [i for i, j in enumerate(count_gaps) if j == m]
	position = random.choice(pos_min)
	output_rand_snps.append(sites[position])		# note that sites is transposed, so will have to adjust later for output

# c)
output_bias_snps = []
for locus in zip(*snps_inloci):
	sites = zip(*locus)
	allele_counts = []
	for site in sites:
		if '-' in site:
			allele_counts.append(0)		# this is to make sites with a gap have a low count score
			continue
		alleles = list(site)
		if 'N' in set(alleles):
			alleles.remove('N')
		for allele in alleles:
			if allele in hets:
				alleles.extend(ambtohet_dict[allele])
				alleles.remove(allele)
		if len(set(alleles)) == 2:	# biallelic
			count_1 = alleles.count(list(set(alleles))[0])		# set doesn't support indexing
			count_2 = alleles.count(list(set(alleles))[1])
			allele_counts.append(min(count_1, count_2) * 2)		# if a biallelic locus is a singleton, this will be 2 
		else:											# but it will be favoured when there are more instances of the rare allele
			allele_counts.append(2)
	m = max(allele_counts)
	pos_max = [i for i, j in enumerate(allele_counts) if j == m]
	if len(pos_max) > 1:
		position = random.choice(pos_max)
	else:
		position = pos_max[0]
	output_bias_snps.append(sites[position])

## transpose the output lists so they can be connected to the labels (first element is the first SNP; needs to be the SNPs for the first sample)

# create lists to hold the transposed lines
trans_list_rand = []
trans_list_bias = []	

for transline in zip(*output_rand_snps):		# [('a', 'j', ...), ('b', 'k', ...), ...] --> [('a', 'b', ...), ('j', 'k', ...), ...]
	trans_list_rand.append('\t'.join(transline))

for transline in zip(*output_bias_snps):
	trans_list_bias.append('\t'.join(transline))

out_list_rand = []
for index in range(0, len(trans_list_rand)):
	out_list_rand.append(labels[index] + '\t' + trans_list_rand[index])

out_list_bias = []
for index in range(0, len(trans_list_bias)):
	out_list_bias.append(labels[index] + '\t' + trans_list_bias[index])

# the outlist for all the snps doesn't need transposing
out_list_all = []
for index in range(0, len(output_all_snps)):
	out_list_all.append(labels[index] + '\t' + output_all_snps[index])

# open the files to be created for writing
all_snps = open("all_snps_" + sys.argv[2] + "_" + str(len(labels)) + "_" + str(len(output_all_snps[0].split('\t'))) + ".txt", 'w')
rand_snps = open("rand_snps_" + sys.argv[2] + "_" + str(len(labels)) + "_" + str(len(trans_list_rand[0].split('\t'))) + ".txt", 'w')
bias_snps = open("bias_snps_" + sys.argv[2] + "_" + str(len(labels)) + "_" + str(len(trans_list_rand[0].split('\t'))) + ".txt", 'w')

all_snps.write('\n'.join(out_list_all) + '\n')
all_snps.close()
rand_snps.write('\n'.join(out_list_rand) + '\n')
rand_snps.close()
bias_snps.write('\n'.join(out_list_bias) + '\n')
bias_snps.close()
