# Supplementary material for: Recent range expansion in Australian hummock grasses (Triodia) inferred using genotyping-by-sequencing
Source: AoB Plants. 2019 Mar 28;11(2):plz017. doi: 10.1093/aobpla/plz017 (PMC6481909; doi:10.1093/aobpla/plz017)
Supplement: Supplementary Data2 [file plz017_suppl_supplementary_data2.zip › scripts/expansion_format_fromsnps.R]

####################################
# Author: B. Anderson
# Date: 8 April 2016
# Modified: 12 April, 13 April (to actual format required by expansion program: not Nexus), 14 April (added support for nana), 22 April (added support for Peed)
# Description: an R script to filter unlinked SNPs obtained using a python script, then output a format useful for analysis by Peter's expansion program, as well as formatted SNPs for use with another python script to create Structure and Structurama formats
# Note: call this script with the snps file as the first argument and desired labels as second
####################################

library(ape)

## A function for plotting PCAs; from Aaron Chuah, modified by me
	plotPCoA <- function(pcoa, per.var, x=1, y=2, dataset, method, labels) {
		plot(pcoa[,y]~pcoa[,x], 
			xlab=paste0("PC", x, " var ", per.var[x], "%"), 
			ylab=paste0("PC", y, " var ", per.var[y], "%"),
			main=paste0(dataset, " ", method, "\nPrincipal Coordinate Analysis (PC", x, " vs PC", y, ")"), 
			pch='.')
		text(pcoa[,y]~pcoa[,x], labels=labels, cex=0.5)
	}

args <- commandArgs()
input_file <- args[6]
dataset <- gsub("([A-Za-z]+)_([A-Za-z]+)_([A-Za-z]+)_([0-9]+)_([0-9]+).txt", "\\1_\\3", input_file)
labels_file <- args[7]

# read in the data
	snps <- read.table(input_file, header=FALSE, na.strings="N", row.names=1, stringsAsFactors=FALSE)

# read in the labels for desired samples
	samps <- scan(labels_file, what="")

# keep only samples that are in the uploaded file
	keep_rows <- list()
	for (index in 1:length(rownames(snps))) {
		if (length(grep(rownames(snps)[index], samps)) > 0) {		# if the rowname is in the list
			keep_rows <- append(keep_rows, index)
		}
	}
	snps <- snps[unlist(keep_rows), ]
	print(paste0("Removed ", nrow(snps[-unlist(keep_rows), ]), " samples"))

# define sample groups
	bas_samps <- rownames(snps)[grep("Base-bas", rownames(snps))]
	lsandy_samps <- rownames(snps)[grep("Base-lsandy", rownames(snps))]
	nana_samps <- rownames(snps)[grep("Base-nana", rownames(snps))]
	peed_samps <- rownames(snps)[grep("Base-peed", rownames(snps))]

# filter SNPs
	# remove SNPs that are invariant across all samples
	drop_cols <- apply(snps, 2, function(x) length(unique(na.omit(x)))) < 2
	filt_snps <- snps[, !drop_cols]
	print(paste0("Removed ", ncol(snps[, drop_cols]), " SNPs that were invariant"))

	# only SNPs present in outgroup samples (so that all SNPs have an outgroup)
	out_samps <- NULL
	if (length(lsandy_samps) > 0) {
		out_samps <- lsandy_samps
	} else if (length(nana_samps) > 0) {
		out_samps <- nana_samps
	} else if (length(peed_samps) > 0) {
		out_samps <- peed_samps
	} else {
		print("Problem: no outgroup samples!")
	}
	keep_cols <- apply(filt_snps[out_samps, ], 2, function(x) sum(!is.na(x))) > 0
	filt_snps <- filt_snps[, keep_cols]
	print(paste0("Removed ", ncol(filt_snps[, -keep_cols]), " SNPs that were not found in any outgroup sample"))

# output the filtered SNP matrix as a new snps file
	new_out <- filt_snps
	new_out[is.na(new_out)] <- "N"	# recode NAs as Ns
	new_row <- function(x) {
		paste0(rownames(new_out)[x], "\t", paste0(new_out[x,], collapse="\t"))
		}
	data_block <- paste0(lapply(1:nrow(new_out), new_row), collapse="\n") 
	
	new_snpsfile <- file(paste0(dataset, "_filtered.txt"))
	writeLines(data_block, new_snpsfile)
	close(new_snpsfile)
	
	# convert SNPs to numeric binary form (0, 1, 2), omitting SNPs that can't be coded as such
	snps_num <- filt_snps
	hets <- c("Y", "W", "M", "K", "S", "R")	# y=t/c, w=t/a, m=a/c, k=t/g, s=g/c, r=a/g
	drop_cols <- list()		# create an empty list for when a SNP is not biallelic
	for (col in 1:ncol(snps_num)) {
		alleles <- unique(na.omit(snps_num[, col]))
		if (length(alleles) > 3) { 
			drop_cols <- append(drop_cols, col)
			next
		}
		set <- NULL	# create an empty variable to store the set of alleles once hets are expanded
		for (allele in alleles) {
			if (is.element(allele, hets)) {		# if the allele is a het
				if (allele == "Y") { set <- append(set, c("C", "T")) }
				if (allele == "W") { set <- append(set, c("T", "A")) }
				if (allele == "M") { set <- append(set, c("A", "C")) }
				if (allele == "K") { set <- append(set, c("T", "G")) }
				if (allele == "S") { set <- append(set, c("G", "C")) }
				if (allele == "R") { set <- append(set, c("A", "G")) }
			} else { set <- append(set, allele) }
		}
		if (length(unique(set)) != 2) { 	# not biallelic
			drop_cols <- append(drop_cols, col)
			next 
		}
		index1 <- 0
		index2 <- 2
		for (allele in alleles) {
			if (is.element(allele, hets)) {
				snps_num[col][snps_num[col]==allele] <- 1
			} else {
				if (is.element(allele, snps_num[lsandy_samps, col])) {		# give preference to lsandy allele as 0
					snps_num[col][snps_num[col]==allele] <- index1
					index1 <- index1 + 2		# in case both alleles are in lsandy (don't want both to be 0)
				} else {
					snps_num[col][snps_num[col]==allele] <- index2
					index2 <- index2 - 2		# in case neither is present in lsandy (don't want both to be 2)
				}
			}
		}
	}
	if (length(unlist(drop_cols)) > 0) { snps_num <- snps_num[, -unlist(drop_cols)] }
	print(paste0("Removed ", length(unlist(drop_cols)), " SNPs that were not biallelic"))

# check how many SNPs are singletons (only one sample with a difference)
	single_twos <- apply(snps_num, 2, function(x) length(grep(2, x))==1)
	single_ones <- apply(snps_num, 2, function(x) length(grep(1, x))==1)
	single_zeros <- apply(snps_num, 2, function(x) length(grep(0, x))==1)
	
	singletons <- (single_ones & ! single_twos & ! single_zeros) | (single_twos & ! single_ones & ! single_zeros) | (single_zeros & ! single_ones & ! single_twos)
	num_singletons <- ncol(snps_num[, singletons])
	prop_singletons <- num_singletons/ncol(snps_num)
	print(paste0("SNP data set has ", round(prop_singletons, 2), " proportion singletons"))

# create the expansion file for use with the expansion program 
	data_out <- snps_num
	data_out[is.na(data_out)] <- "?"	# replace the NAs with a ?
	print_row <- function(x) {
		paste0(rownames(data_out)[x], ",", paste0(data_out[x,], collapse=","))
		}
	data_block <- paste0(lapply(1:nrow(data_out), print_row), collapse="\n") 
	
	expan_file <- file(paste0(dataset, "_expansion.csv"))	# open the connection to an output file

	writeLines(data_block, expan_file)
	
	close(expan_file)

# Calculate distances
	# use the built-in distance measure
	dist_Euc <- dist(as.matrix(snps_num))	

# Create a summary pdf and plot NJ trees, hierachical clust dendrograms and PCoAs
	pdf(paste0(dataset, "_summary.pdf"), paper="A4r", width=11, height=7.5)

	# create a histogram of coverage and plot per sample
	countsper <- apply(snps_num, 1, function(x) sum(!is.na(x)))
	hist(countsper, breaks=10, main=paste0("Histogram of coverage for biallelic SNPs\n(", nrow(snps_num), " samples, ", ncol(snps_num), " SNPs, proportion singletons: ", round(prop_singletons, 2), ")"), xlab="SNPs", ylab="Samples")
	plot(countsper[order(countsper)], xaxt="n", xlab="", ylab="SNPs", ylim=c(0, (max(countsper) + 10)))
	axis(1, at=1:length(names(countsper)), labels=names(countsper[order(countsper)]), las=3, cex.axis=0.6)

	# create neighbour-joining trees  
	plot.phylo(bionj(dist_Euc), "u", cex=0.4, main=paste0("NJ tree for expansion data set\n Biallelic SNPs and Euclidean distance\n", nrow(snps_num), " samples, ", ncol(snps_num), " SNPs"))

	# create hierarchical clustering dendrograms
	hc <- hclust(dist_Euc)
	par(cex=100/(100 + nrow(snps_num)))	# change the size of text
	plot(hc, main=paste0("Hierarchical clustering dendrogram for the expansion data set\n Biallelic SNPs and Euclidean distance\n(", nrow(snps_num), " samples, ", ncol(snps_num), " SNPs)"), cex=0.75)
	par(cex=1)

	# create PCoAs
	pca <- cmdscale(dist_Euc, k=4)	# classic multi-dimensional scaling, with four principal components
	pca <- data.frame(pca)
	tot_var <- sum(sapply(pca, var))
	per_var <- round((sapply(pca, var)/tot_var)*100, 2)
	plotPCoA(pca, per_var, 1, 2, dataset, "Euclidean distance", rownames(snps_num))
	plotPCoA(pca, per_var, 2, 3, dataset, "Euclidean distance", rownames(snps_num))

	dev.off()
