# Supplementary material for: Recent range expansion in Australian hummock grasses (Triodia) inferred using genotyping-by-sequencing
Source: AoB Plants. 2019 Mar 28;11(2):plz017. doi: 10.1093/aobpla/plz017 (PMC6481909; doi:10.1093/aobpla/plz017)
Supplement: Supplementary Data2 [file plz017_suppl_supplementary_data2.zip › scripts/combine_trees.sh]

#!/bin/bash
######################################
# Author: B. Anderson
# Date: 9 Mar 2016
# Description: combine trees from multiple MrBayes runs so they can be summarized with TreeAnnotator
# Note: call from folder with the trees
# Note: based on script from Rupert at https://groups.google.com/forum/#!topic/beast-users/Mft03TQ_l7c
######################################

# extract the taxon block
# note: -v invert match (other lines) -e pattern
	grep -v -e "tree gen" -e "end;" *.run1.t > combined.t

# tree lines extracted from the files and pasted separated by "\n"
# paste merges lines of files separated by tabs, -d reuse character instead of tabs
	paste -d "\n" <(grep "tree gen" *.run1.t) <(grep "tree gen" *.run2.t) <(grep "tree gen" *.run3.t) >> combined.t

#adds the closing nexus code
	echo "end;" >> combined.t
