# Supplementary material for: Recent range expansion in Australian hummock grasses (Triodia) inferred using genotyping-by-sequencing
Source: AoB Plants. 2019 Mar 28;11(2):plz017. doi: 10.1093/aobpla/plz017 (PMC6481909; doi:10.1093/aobpla/plz017)
Supplement: Supplementary Data2 [file plz017_suppl_supplementary_data2.zip › scripts/clean_alignment.py]

#!/usr/bin/env python
###############################################
# Author: B. Anderson
# Date: 5 Mar 2016
# Description: read in an alignment and remove positions with more than one gap 
# Note: call with the alignment as the first command argument(fasta or phylip)
###############################################

import sys

if sys.argv[1].find(".fasta") > 0:
	filetype = "fasta"
elif sys.argv[1].find(".phy") > 0:
	filetype = "phylip"
else:
	sys.exit("Specify extension as *.phy or *.fasta!")

# create variables for the labels and bases
labels = []
bases = []

# read in the alignment and parse the data
with open(sys.argv[1], 'r') as alignment:
	if filetype == "fasta":
		for line in alignment:
			if line.startswith(">"):
				label = line.replace(">", "").rstrip().split()[0]
				labels.append(label)
			else:
				locus_bases = (" ").join(line).rstrip().split()
				bases.append(locus_bases)
		print("Read in a fasta file alignment with " + str(len(labels)) + " samples and " + str(len(bases[0])) + " bases")
	elif filetype == "phylip":
		for lineno, line in enumerate(alignment, start=1):
			if lineno == 1:		# first line is information on number of samples and bases
				info = line.rstrip().split()
				num_samps = info[0]
				num_bases = info[1]
			else:
				data = line.rstrip().split()		# split into label and alignment
				labels.append(data[0])
				locus_bases = (" ").join(data[1]).rstrip().split()
				bases.append(locus_bases)
		print("Read in a phylip file alignment with " + str(len(labels)) + " samples and " + str(len(bases[0])) + " bases")
	else:
		print("Data not read")

# now that the data has been read, we need to identify positions with more than one gap
del_cols = []
index = 0
for align_column in zip(*bases):		# e.g. [[a, b, c], [a, b, c]] ---> [(a, a), (b, b) ...
	num_gaps = align_column.count("-")
	num_Ns = align_column.count("N") + align_column.count("n")		# accounts for lower case
	gaps = num_gaps + num_Ns
	if gaps > 1:
		del_cols.append(index)
		index += 1
	else:
		index += 1
# delete the positions in all the rows
for align_row in bases:
	for col in sorted(del_cols, reverse=True):		# have to start from the highest index!
		del align_row[col]

out_list = []
if filetype == "fasta":
	for i in range(0, len(bases)):
		out_list.append('>' + labels[i] + '\n' + ("").join(bases[i]))
	cleaned_align = open(sys.argv[1].replace(".fasta", "_clean.fasta"), 'w')
	cleaned_align.write('\n'.join(out_list) + '\n')
	cleaned_align.close()
	print("Wrote a clean fasta file with " + str(len(labels)) + " samples and " + str(len(bases[0])) + " bases")
elif filetype == "phylip":
	for i in range(0, len(bases)):
		out_list.append(labels[i] + " " + ("").join(bases[i]))
	cleaned_align = open(sys.argv[1].replace(".phy", "_clean.phy"), 'w')
	cleaned_align.write(" " + str(len(labels)) + " " + str(len(bases[0])) + '\n' + '\n'.join(out_list) + '\n')
	cleaned_align.close()
	print("Wrote a clean phylip file with " + str(len(labels)) + " samples and " + str(len(bases[0])) + " bases")
else:
	print("Output not written")
